# Supplementary material for: Single-Nucleus RNA-Seq Characterizes the Cell Types Along the Neuronal Lineage in the Adult Human Subependymal Zone and Reveals Reduced Oligodendrocyte Progenitor Abundance with Age
Source: eNeuro. 2024 Mar 1;11(3):ENEURO.0246-23.2024. doi: 10.1523/ENEURO.0246-23.2024 (PMC10913050; doi:10.1523/ENEURO.0246-23.2024)
Supplement: Extended Data table 1-1 — Information about the cases and quality measurements of the SEZ samples obtained from them. Download Extended Data table 1-1, XLS file. [file eneuro-11-ENEURO.0246-23.2024-s010.xls]

## Sheet: S.Table 1 
case	age	group	sex	ethnicity	PMI	RIN	numb. seq. nuclei	sequencing saturation	% transcripts mapped to the genome	mean detected genes per nucleus	mean transcripts per nucleus	% mitochondrial genes	% ribosomal genes
A	16.5	Youth	F	White	16	8.5	4.275	41.1%	82.1	1678	3984	0.220326	0.723497
B	18	Youth	M	White	40	8.5	1.892	64.3%	75.3	1876	4293	0.177624	106925000000000
C	21.9	Youth	M	Black	7	7.4	2.888	62.1%	66.9	1547	3319	0.944412	0.391425
D	22	Youth	M	White	24	8.1	7.259	39.2%	60.6	2649	7982	0.404486	0.503723
E	46	Mid-age	M	Black	18	8.8	1.159	64.5%	77.7	2159	5037	0.277332	2.04
F	48	Mid-age	F	White	12	7	2.966	59.2%	76.9	1656	3780	0.6404	0.997723
G	53	Mid-age	M	White	34	8.4	14.213	36.2%	69.6	1955	4652	0.405997	0.650419
H	53	Mid-age	M	White	28	7.3	1.974	63.6%	78.3	1833	4357	0.321311	1.85
Post Mortem Interval (PMI), Sequenced (Seq), Middle-aged adults (Mid-age). The data in this table reflects the outcomes following pre-processing steps, thereby representing the actual counts of nuclei, transcripts and genes per sample that were considered in the analyses.
case	Estimated Number of Cells	Mean Reads per Cell	Median Genes per Cell	Number of Reads	Valid Barcodes	Sequencing Saturation	Q30 Bases in Barcode	Q30 Bases in RNA Read	Q30 Bases in UMI	Reads Mapped to Genome	Reads Mapped Confidently to Genome	Reads Mapped Confidently to Intergenic Regions	Reads Mapped Confidently to Intronic Regions	Reads Mapped Confidently to Exonic Regions	Reads Mapped Confidently to Transcriptome	Reads Mapped Antisense to Gene	Fraction Reads in Cells	Total Genes Detected	Median UMI Counts per Cell
A	4280	15617	1163	66841000	9.73	4.11	9.74	9.46	9.67	8.53	8.21	0.62	0	7.59	5.49	1.77	8.07	26470	1909
B	1906	33852	1402	64522235	9.79	6.43	9.75	9.48	9.68	7.95	7.53	0.61	0	6.92	4.92	1.69	7.6	26103	2260
C	3282	20264	1415	66508966	9.87	6.21	9.76	9.52	9.69	6.96	6.69	0.6	0	6.09	5.46	0.4	8.63	24849	2546
D	8052	36899	2264	297115616	9.79	3.92	9.66	9.42	9.53	6.37	6.06	0.54	0	5.52	4.31	1.01	9.11	29071	4931
E	1169	44691	1514	52244860	9.76	6.45	9.76	9.47	9.68	8.2	7.77	0.64	0	7.13	4.63	2.15	7.22	25595	2259
F	2992	21484	1305	64280614	9.76	5.92	9.75	9.48	9.68	8.05	7.69	0.62	0	7.07	5.32	1.45	8.42	26081	2264
G	17057	18231	1576	310977420	9.79	3.62	9.68	9.44	9.55	7.31	6.96	0.61	0	6.35	4.92	1.17	8.99	29057	2700
H	1976	27743	1283	54821911	9.8	6.36	9.75	9.47	9.68	8.18	7.83	0.64	0	7.19	5.53	1.36	8.12	25479	2046
Cellranger Output
