# Supplementary material for: Single-Nucleus RNA-Seq Characterizes the Cell Types Along the Neuronal Lineage in the Adult Human Subependymal Zone and Reveals Reduced Oligodendrocyte Progenitor Abundance with Age
Source: eNeuro. 2024 Mar 1;11(3):ENEURO.0246-23.2024. doi: 10.1523/ENEURO.0246-23.2024 (PMC10913050; doi:10.1523/ENEURO.0246-23.2024)
Supplement: Extended Data table 1-2 — Comparison of demographics between the age groups. Download Extended Data table 1-2, XLS file. [file eneuro-11-ENEURO.0246-23.2024-s011.xls]

## Sheet: Sheet1
variable	normal	same variance test	same variance	comparison test	p value	consider
age	FALSE	Levene	TRUE	Wilcox	0.029	TRUE
PMI	TRUE	F-test	TRUE	t-test	0.889	FALSE
% mapped	TRUE	F-test	TRUE	t-test	0.424	FALSE
RIN	TRUE	F-test	TRUE	t-test	0.637	FALSE
Percentage of transcripts mapped to the genome (% mapped).
