# Supplementary material for: Single-Nucleus RNA-Seq Characterizes the Cell Types Along the Neuronal Lineage in the Adult Human Subependymal Zone and Reveals Reduced Oligodendrocyte Progenitor Abundance with Age
Source: eNeuro. 2024 Mar 1;11(3):ENEURO.0246-23.2024. doi: 10.1523/ENEURO.0246-23.2024 (PMC10913050; doi:10.1523/ENEURO.0246-23.2024)
Supplement: Extended Data table 1-3 — Highly expressed genes per cluster. Download Extended Data table 1-3, XLS file. [file eneuro-11-ENEURO.0246-23.2024-s012.xls]

## Sheet: 16
p_val	avg_log2FC	pct.1	pct.2	p_val_adj	cluster	gene
2.34295e-167	1.9388	0.789	0.13	7.85777e-163	16	ZNF98
1.16302e-96	1.91557	1	0.447	3.90053e-92	16	SLC1A2
3.3842e-113	1.89151	0.858	0.22	1.13499e-108	16	HPSE2
4.23085e-102	1.87212	0.995	0.38	1.41894e-97	16	ADGRV1
8.51486e-124	1.68033	0.951	0.229	2.85571e-119	16	RNF219-AS1
3.67204e-91	1.56626	0.926	0.326	1.23153e-86	16	AC002429.2
4.23755e-81	1.56592	0.951	0.403	1.42119e-76	16	NKAIN3
1.27704e-94	1.55958	0.848	0.239	4.28294e-90	16	NHSL1
2.71316e-127	1.48105	0.686	0.123	9.09941e-123	16	WIF1
2.66206e-73	1.47292	0.946	0.434	8.92802e-69	16	PREX2
3.41058e-68	1.37104	0.902	0.392	1.14384e-63	16	MGAT4C
6.25165e-76	1.33801	0.975	0.414	2.09668e-71	16	SPARCL1
2.74059e-97	1.33718	0.691	0.151	9.19141e-93	16	RANBP3L
8.34344e-69	1.33279	1	0.684	2.79822e-64	16	GPM6A
5.09468e-73	1.3275	0.868	0.316	1.70865e-68	16	MAST4
3.97533e-105	1.31165	0.657	0.129	1.33325e-100	16	RORB
2.74935e-82	1.28662	0.642	0.15	9.22076e-78	16	SLCO1C1
3.86941e-66	1.25635	0.833	0.323	1.29772e-61	16	SFXN5
2.66919e-81	1.2314	0.794	0.215	8.95192e-77	16	BMPR1B
3.43126e-61	1.22625	0.995	0.548	1.15078e-56	16	GPC5
6.21835e-88	1.221	0.716	0.169	2.08551e-83	16	ETNPPL
6.92424e-77	1.20989	0.613	0.146	2.32225e-72	16	GNA14
1.91071e-50	1.18516	0.922	0.484	6.40812e-46	16	SLC4A4
1.75378e-58	1.18199	0.98	0.704	5.88181e-54	16	TNIK
1.12616e-73	1.16618	0.662	0.174	3.77691e-69	16	AC091826.2
2.14979e-69	1.15717	0.49	0.102	7.20996e-65	16	LINC00499
1.04846e-88	1.15508	0.544	0.104	3.51631e-84	16	LINC00299
9.72185e-51	1.15072	0.809	0.374	3.26051e-46	16	FAM184A
5.64342e-55	1.15039	0.961	0.412	1.89269e-50	16	SOX5
6.27677e-61	1.14918	0.971	0.447	2.1051e-56	16	SLC1A3
7.957e-51	1.12848	0.838	0.419	2.66862e-46	16	CARMIL1
3.36383e-57	1.12625	0.824	0.313	1.12816e-52	16	C1orf61
1.00204e-48	1.11701	0.926	0.563	3.36065e-44	16	GABRB1
1.98332e-89	1.11116	0.554	0.108	6.65164e-85	16	COL5A3
1.51081e-69	1.10936	0.77	0.241	5.06696e-65	16	CABLES1
7.87045e-53	1.10844	0.961	0.462	2.63959e-48	16	FBXL7
8.93967e-53	1.10267	0.588	0.183	2.99819e-48	16	GLI3
3.95343e-34	1.07975	0.627	0.306	1.3259e-29	16	MMD2
2.11713e-48	1.07634	0.995	0.659	7.10044e-44	16	NRXN1
1.13486e-49	1.07583	0.941	0.532	3.80608e-45	16	MSI2
1.66981e-52	1.06619	0.564	0.173	5.60021e-48	16	LRRC3B
2.50301e-70	1.0567	0.554	0.127	8.39459e-66	16	ACSBG1
1.93989e-41	1.05447	0.877	0.522	6.50602e-37	16	APC
2.05048e-43	1.05185	0.755	0.346	6.8769e-39	16	SPON1
9.49339e-77	1.04847	0.52	0.107	3.18389e-72	16	RHOJ
8.53122e-51	1.03522	0.985	0.67	2.8612e-46	16	DTNA
1.16748e-52	1.03393	0.804	0.332	3.91551e-48	16	GLUD1
3.16367e-38	1.0335	0.49	0.153	1.06103e-33	16	XIST
2.94124e-57	1.0327	0.632	0.183	9.86433e-53	16	EFEMP1
5.9732e-40	1.01741	0.691	0.319	2.00329e-35	16	RGS20
7.29988e-37	1.01718	0.725	0.35	2.44823e-32	16	FSTL5
1.34133e-61	0.997139	0.721	0.216	4.49856e-57	16	ATP1A2
3.48368e-44	0.986966	0.971	0.724	1.16835e-39	16	CADM1
4.1253e-49	0.974281	0.946	0.533	1.38354e-44	16	PITPNC1
5.21887e-56	0.972519	0.382	0.078	1.75031e-51	16	ALDH1A1
1.46229e-37	0.96608	0.75	0.381	4.90423e-33	16	PIK3C2A
9.99117e-47	0.958599	0.667	0.23	3.35084e-42	16	ATP13A4
6.09201e-53	0.956974	0.652	0.204	2.04314e-48	16	NR2F1-AS1
1.72162e-52	0.951228	0.725	0.258	5.77397e-48	16	STON2
3.41625e-40	0.940152	0.833	0.428	1.14574e-35	16	OPHN1
3.12451e-49	0.939768	0.613	0.193	1.0479e-44	16	MYO10
5.08158e-40	0.938145	0.564	0.191	1.70426e-35	16	TMEM132C
1.2564e-35	0.937897	0.765	0.406	4.2137e-31	16	GABRA2
1.35618e-29	0.933948	0.637	0.324	4.54837e-25	16	LINC01748
2.25635e-39	0.928957	0.926	0.469	7.56736e-35	16	CDH20
1.22048e-44	0.925587	0.99	0.689	4.09325e-40	16	NTM
1.71925e-60	0.919874	0.515	0.125	5.76601e-56	16	PSD2
3.77301e-50	0.918112	0.436	0.111	1.26539e-45	16	GPAM
2.15233e-47	0.90922	0.711	0.246	7.21848e-43	16	PON2
9.08996e-45	0.90543	0.652	0.227	3.04859e-40	16	DDAH1
1.03457e-40	0.905102	0.99	0.77	3.46975e-36	16	MIR99AHG
1.22666e-48	0.904164	0.554	0.161	4.11397e-44	16	ADAMTS17
3.28086e-29	0.897237	0.76	0.465	1.10033e-24	16	AHCYL2
3.05654e-40	0.891143	0.686	0.267	1.0251e-35	16	ABCA1
7.93943e-49	0.888991	0.441	0.111	2.66272e-44	16	EDNRB
1.29095e-53	0.887483	0.402	0.089	4.32959e-49	16	SLC25A48
2.47577e-46	0.881574	0.539	0.158	8.30325e-42	16	AC099792.1
4.40719e-40	0.881533	0.961	0.733	1.47808e-35	16	MACF1
1.26953e-35	0.880842	0.824	0.467	4.25774e-31	16	LINC00461
2.07204e-41	0.875288	0.574	0.187	6.94922e-37	16	AC087564.1
2.74002e-36	0.874304	0.941	0.642	9.18948e-32	16	NTRK2
1.21611e-32	0.871709	0.554	0.23	4.0786e-28	16	MERTK
2.38236e-29	0.871045	0.667	0.348	7.98996e-25	16	LGI1
1.47427e-29	0.856431	0.755	0.441	4.94442e-25	16	CEP85L
3.27156e-61	0.841392	0.539	0.13	1.09721e-56	16	FGFR3
1.90731e-28	0.837049	0.642	0.299	6.39673e-24	16	BCL2
4.88013e-45	0.835707	0.995	0.851	1.6367e-40	16	LSAMP
2.04995e-31	0.83093	0.721	0.387	6.87514e-27	16	ABLIM1
2.3923e-46	0.828728	0.716	0.249	8.02329e-42	16	AQP4
1.9343e-37	0.822699	0.917	0.562	6.48725e-33	16	CPE
3.97501e-22	0.822053	0.637	0.361	1.33314e-17	16	TPD52L1
8.5588e-25	0.818253	0.544	0.252	2.87045e-20	16	PDE3A
1.42141e-42	0.815655	0.995	0.789	4.76712e-38	16	CTNND2
6.4929e-25	0.809393	0.779	0.506	2.17759e-20	16	ESRRG
4.21888e-24	0.807655	0.525	0.241	1.41493e-19	16	LGR4
2.02405e-45	0.804304	0.529	0.154	6.78826e-41	16	PDZRN3
1.317e-21	0.802359	0.569	0.281	4.41696e-17	16	TRPM3
8.21195e-49	0.799097	0.382	0.086	2.75412e-44	16	MRVI1
1.34984e-30	0.798975	0.397	0.134	4.52708e-26	16	KBTBD12
4.30478e-38	0.796727	0.588	0.204	1.44374e-33	16	TOX
6.38067e-32	0.792462	0.971	0.62	2.13995e-27	16	NFIA
2.96876e-34	0.792298	0.819	0.419	9.95661e-30	16	SASH1
2.0295e-38	0.790434	0.77	0.313	6.80655e-34	16	CSGALNACT1
5.2442e-44	0.786533	0.451	0.125	1.7588e-39	16	FGD6
2.31199e-42	0.783877	0.377	0.093	7.75396e-38	16	CD38
2.94087e-36	0.781037	0.995	0.833	9.86311e-32	16	NPAS3
4.22526e-40	0.77707	0.534	0.165	1.41707e-35	16	SLC7A11
6.06906e-39	0.776358	0.456	0.135	2.03544e-34	16	CA8
1.73484e-27	0.776049	0.407	0.143	5.81831e-23	16	GINS3
5.43976e-29	0.775423	0.49	0.189	1.82439e-24	16	MID1
8.58303e-30	0.775253	0.833	0.45	2.87858e-25	16	CST3
1.54826e-42	0.774516	0.446	0.121	5.19256e-38	16	HIF3A
1.23465e-37	0.773986	0.412	0.118	4.14079e-33	16	PHF21B
1.45954e-20	0.77304	0.652	0.392	4.895e-16	16	PRICKLE2
1.84622e-23	0.771842	0.632	0.338	6.19184e-19	16	MGST1
8.85956e-20	0.770279	0.387	0.165	2.97132e-15	16	DCHS2
2.08456e-34	0.766275	0.99	0.682	6.99119e-30	16	RORA
7.04134e-39	0.763896	0.461	0.134	2.36152e-34	16	ACSS1
3.05043e-34	0.76046	0.544	0.197	1.02305e-29	16	ADGRA3
4.11202e-33	0.757824	0.397	0.123	1.37909e-28	16	PHKA1
1.03714e-30	0.754342	0.598	0.237	3.47837e-26	16	CECR2
3.66885e-22	0.753945	0.75	0.489	1.23046e-17	16	MED12L
5.22827e-29	0.75013	0.417	0.14	1.75346e-24	16	ACOT11
6.41034e-31	0.748503	0.882	0.548	2.1499e-26	16	FMN2
6.28622e-36	0.746117	0.755	0.312	2.10827e-31	16	GRAMD2B
1.19926e-24	0.74327	0.77	0.458	4.02207e-20	16	LIFR
1.94185e-37	0.742128	0.877	0.421	6.51259e-33	16	ITPR2
3.33566e-39	0.740617	0.603	0.205	1.11871e-34	16	LRIG1
2.65621e-35	0.738178	0.461	0.146	8.90841e-31	16	SLC15A2
2.5449e-36	0.737379	0.77	0.325	8.5351e-32	16	GLUL
5.67837e-48	0.737163	0.284	0.053	1.90441e-43	16	CHRDL1
1.10807e-19	0.734263	0.721	0.471	3.71626e-15	16	ZHX3
2.0125e-13	0.729266	0.265	0.108	6.74952e-09	16	C5orf17
2.87463e-37	0.727841	0.363	0.094	9.64093e-33	16	PRDM16
1.51076e-45	0.723039	0.319	0.067	5.06679e-41	16	TTPA
4.50458e-27	0.721301	0.525	0.217	1.51075e-22	16	ARHGEF26
1.62536e-32	0.720253	0.926	0.614	5.45115e-28	16	DPP10
1.01164e-24	0.720054	0.755	0.458	3.39285e-20	16	DOCK7
2.91542e-31	0.719627	0.858	0.414	9.77773e-27	16	NFIB
4.03531e-34	0.71464	0.377	0.114	1.35336e-29	16	ABCD2
2.43426e-30	0.710497	0.422	0.139	8.16403e-26	16	ACACB
1.55191e-32	0.705418	0.99	0.641	5.2048e-28	16	NRG3
1.70579e-28	0.703761	0.505	0.189	5.72089e-24	16	WLS
3.525e-23	0.702966	0.936	0.595	1.18221e-18	16	GRM3
1.82626e-21	0.697631	0.706	0.437	6.12492e-17	16	ARHGEF12
8.89719e-22	0.695006	0.686	0.422	2.98394e-17	16	FAM171B
2.31916e-31	0.694931	0.529	0.201	7.77801e-27	16	BAALC
3.81027e-22	0.692261	0.627	0.355	1.27789e-17	16	ZNRF3
4.99024e-28	0.691207	0.436	0.15	1.67363e-23	16	PLOD2
4.03864e-29	0.686404	0.471	0.168	1.35448e-24	16	SHROOM3
2.35896e-30	0.685544	0.613	0.251	7.91147e-26	16	ZNF521
1.90918e-20	0.684956	0.422	0.187	6.40299e-16	16	ANKDD1A
9.17589e-29	0.683989	0.412	0.136	3.07741e-24	16	PLPP3
5.79986e-25	0.677239	0.618	0.283	1.94516e-20	16	TCF7L2
6.82856e-31	0.676625	0.995	0.888	2.29016e-26	16	ZBTB20
1.6713e-29	0.676415	0.402	0.129	5.60522e-25	16	FGF2
3.0193e-31	0.674035	0.412	0.128	1.01261e-26	16	AC027117.2
3.27781e-31	0.672034	0.441	0.145	1.09931e-26	16	PLEKHG1
9.74335e-28	0.671303	0.873	0.478	3.26773e-23	16	PRKG1
4.96009e-43	0.667651	0.412	0.104	1.66351e-38	16	F3
1.54998e-49	0.665315	0.368	0.079	5.19833e-45	16	CGNL1
1.30974e-21	0.664438	0.578	0.295	4.39261e-17	16	GARNL3
4.38056e-21	0.662991	0.725	0.465	1.46915e-16	16	ASPH
3.15939e-51	0.662784	0.279	0.048	1.0596e-46	16	GRIN2C
1.005e-25	0.661436	0.363	0.125	3.37058e-21	16	SNTA1
1.4243e-36	0.660094	0.343	0.087	4.77683e-32	16	ALDH1L1
5.78029e-11	0.656271	0.206	0.083	1.93859e-06	16	AF279873.3
8.11304e-28	0.655299	0.451	0.164	2.72095e-23	16	ANOS1
4.78803e-16	0.655087	0.564	0.348	1.60581e-11	16	GABBR1
4.56146e-22	0.65441	0.525	0.24	1.52982e-17	16	RHOBTB3
2.3109e-29	0.653397	0.627	0.262	7.75031e-25	16	STK33
4.07309e-20	0.650072	0.338	0.126	1.36603e-15	16	C2orf72
1.07798e-38	0.64873	0.294	0.065	3.61533e-34	16	SDC4
5.6749e-27	0.640969	0.387	0.128	1.90325e-22	16	EYA2
2.83812e-25	0.640659	0.49	0.191	9.51848e-21	16	FERMT2
8.19733e-30	0.638658	0.275	0.069	2.74922e-25	16	PAPLN
3.37249e-20	0.637865	0.76	0.467	1.13106e-15	16	LMO3
3.02361e-15	0.635821	0.529	0.302	1.01406e-10	16	MEF2C-AS1
9.06938e-27	0.635521	0.402	0.138	3.04169e-22	16	GABRG1
7.25721e-25	0.631415	0.525	0.218	2.43392e-20	16	MTSS1L
3.06357e-20	0.631124	0.877	0.658	1.02746e-15	16	MKLN1
1.83121e-19	0.629794	0.755	0.451	6.14153e-15	16	AC073050.1
2.93654e-22	0.627945	0.574	0.286	9.84857e-18	16	FARP1
7.59625e-21	0.627188	0.858	0.629	2.54763e-16	16	TRPS1
1.16669e-20	0.626685	0.647	0.377	3.91286e-16	16	RALGAPA2
3.05194e-19	0.620568	0.941	0.626	1.02356e-14	16	AC092691.1
8.31525e-43	0.61919	0.304	0.063	2.78877e-38	16	LINC00982
9.39856e-21	0.618384	0.431	0.186	3.15209e-16	16	ALDH7A1
1.76665e-28	0.616906	0.25	0.061	5.925e-24	16	GNA14-AS1
2.70836e-26	0.61502	0.951	0.603	9.08331e-22	16	NEBL
1.63817e-17	0.609098	0.402	0.184	5.49411e-13	16	BCAR3
9.00449e-17	0.607159	0.564	0.329	3.01992e-12	16	CHPT1
1.18084e-26	0.60211	0.328	0.099	3.96029e-22	16	RGMA
1.88776e-27	0.599356	0.338	0.104	6.33116e-23	16	GNG12-AS1
5.16423e-28	0.599309	0.436	0.148	1.73198e-23	16	ROR1
7.40294e-18	0.59911	0.848	0.602	2.4828e-13	16	FUT9
2.27447e-26	0.597254	0.603	0.263	7.62811e-22	16	TTYH1
1.15582e-31	0.596176	0.328	0.09	3.87638e-27	16	ADHFE1
1.24613e-24	0.594666	0.672	0.312	4.17927e-20	16	MEGF10
4.26911e-20	0.593166	0.348	0.125	1.43178e-15	16	SLC25A18
3.00189e-08	0.589689	0.343	0.207	0.00100677	16	KNOP1
3.40018e-15	0.5881	0.221	0.077	1.14035e-10	16	ANKRD29
1.08757e-27	0.587698	0.309	0.087	3.64749e-23	16	EMX2OS
7.04573e-12	0.58533	0.412	0.234	2.363e-07	16	GRAMD1C
2.65156e-21	0.583728	0.931	0.678	8.8928e-17	16	MAPK10
2.40347e-26	0.581165	0.289	0.082	8.06077e-22	16	AC022294.1
5.5005e-17	0.579688	0.809	0.588	1.84476e-12	16	PBX1
4.18485e-35	0.576759	0.27	0.059	1.40352e-30	16	OAF
1.03719e-18	0.575349	0.402	0.179	3.47853e-14	16	SIRPA
2.29487e-23	0.575316	0.549	0.241	7.69654e-19	16	PCSK5
7.68463e-21	0.574328	0.672	0.359	2.57727e-16	16	CPQ
4.40221e-29	0.573064	0.99	0.838	1.47641e-24	16	PPP2R2B
1.53728e-16	0.5727	0.377	0.167	5.15573e-12	16	SUCLG2-AS1
1.84745e-11	0.571661	0.309	0.15	6.19597e-07	16	ZBTB20-AS5
3.62536e-21	0.57134	0.848	0.548	1.21587e-16	16	PRKCA
1.94106e-16	0.570023	0.701	0.456	6.50994e-12	16	ARHGAP5
9.12473e-19	0.56846	0.676	0.381	3.06025e-14	16	ZHX2
2.24458e-28	0.568378	0.373	0.115	7.52788e-24	16	ATP1B2
4.5667e-18	0.567748	0.304	0.116	1.53158e-13	16	FUT10
1.53432e-20	0.567509	0.887	0.672	5.1458e-16	16	CHD9
3.19384e-18	0.566326	0.662	0.401	1.07115e-13	16	INTU
2.44433e-15	0.564323	0.529	0.306	8.19779e-11	16	TRAK1
3.08059e-22	0.561073	0.613	0.286	1.03317e-17	16	PDLIM5
8.35892e-29	0.557771	0.721	0.321	2.80342e-24	16	ADCY2
2.07355e-14	0.557658	0.828	0.625	6.95429e-10	16	AL589740.1
5.7792e-27	0.554471	0.382	0.122	1.93823e-22	16	PRRX1
1.88999e-25	0.552649	0.863	0.498	6.33865e-21	16	PARD3B
2.57639e-19	0.552486	0.544	0.267	8.64069e-15	16	AF117829.1
6.69641e-20	0.551629	0.27	0.086	2.24584e-15	16	AC124854.1
1.85336e-16	0.551293	0.51	0.262	6.2158e-12	16	AC104596.1
6.45559e-20	0.546885	0.407	0.165	2.16508e-15	16	ABI3BP
4.38175e-16	0.544852	0.686	0.439	1.46955e-11	16	ZFHX4
4.59685e-17	0.544024	0.662	0.379	1.54169e-12	16	PTN
6.78879e-12	0.543214	0.358	0.187	2.27682e-07	16	ZNF680
1.65523e-21	0.541626	0.544	0.235	5.55133e-17	16	FGFR2
2.33009e-13	0.541201	0.505	0.287	7.81466e-09	16	GPR75-ASB3
8.73044e-18	0.540776	0.637	0.36	2.92802e-13	16	EPS15
1.83529e-26	0.540323	0.529	0.21	6.15521e-22	16	RASSF8
4.18399e-18	0.53379	0.328	0.128	1.40323e-13	16	MSRB3
1.39236e-07	0.532384	0.48	0.337	0.0046697	16	GALNT18
2.72119e-24	0.531654	0.319	0.099	9.12632e-20	16	LAMA1
1.07774e-18	0.527858	0.583	0.312	3.61454e-14	16	IQCA1
1.19642e-22	0.527649	0.431	0.16	4.01257e-18	16	PAMR1
5.29906e-17	0.524333	0.529	0.271	1.7772e-12	16	C1orf21
6.89794e-19	0.522672	0.544	0.267	2.31343e-14	16	PCDH9-AS2
1.02366e-21	0.522447	0.446	0.18	3.43316e-17	16	MCC
9.15461e-18	0.520355	0.26	0.087	3.07027e-13	16	NR2F1
3.20022e-16	0.520052	0.304	0.123	1.07329e-11	16	SLC1A4
2.91333e-22	0.518996	0.333	0.111	9.77072e-18	16	APCDD1
9.0011e-20	0.517532	0.353	0.131	3.01879e-15	16	FGF1
3.9135e-23	0.517371	0.99	0.826	1.31251e-18	16	ERBB4
8.79114e-12	0.516478	0.289	0.135	2.94837e-07	16	SLIT1
1.63152e-26	0.514298	0.436	0.152	5.47178e-22	16	FAM189A2
5.64075e-11	0.513184	0.578	0.399	1.89179e-06	16	ITSN1
8.18512e-26	0.512298	0.26	0.069	2.74513e-21	16	AC008957.2
3.35381e-24	0.512252	1	0.85	1.1248e-19	16	PCDH9
1.38593e-11	0.508773	0.446	0.259	4.64813e-07	16	WASF3
7.22727e-17	0.508355	0.554	0.264	2.42388e-12	16	RFTN2
3.8917e-11	0.506357	0.26	0.116	1.3052e-06	16	UFL1-AS1
1.21119e-17	0.504199	0.358	0.138	4.06208e-13	16	LRP4
5.92581e-16	0.498204	0.436	0.218	1.9874e-11	16	ECHDC2
1.00525e-17	0.49777	0.662	0.406	3.37139e-13	16	ABI1
6.34205e-21	0.496804	0.77	0.505	2.127e-16	16	DCLK2
2.45341e-31	0.495316	0.255	0.059	8.22824e-27	16	AL136366.1
9.71299e-13	0.493551	0.348	0.171	3.25754e-08	16	BICC1
8.50791e-11	0.492614	0.358	0.195	2.85338e-06	16	DOK5
9.73409e-29	0.491234	0.225	0.051	3.26462e-24	16	SCARA3
7.46159e-12	0.49031	0.711	0.517	2.50247e-07	16	STXBP5
1.4842e-17	0.489427	0.377	0.155	4.9777e-13	16	ID4
1.6841e-23	0.489285	0.373	0.127	5.64814e-19	16	HEPN1
5.18928e-17	0.489171	0.196	0.058	1.74038e-12	16	NID1
1.23751e-06	0.489044	0.441	0.325	0.0415036	16	ME1
9.32146e-14	0.487485	0.539	0.325	3.12623e-09	16	TOM1L2
1.48442e-08	0.486524	0.186	0.082	0.000497844	16	IL17D
7.53285e-18	0.485578	0.76	0.465	2.52637e-13	16	FNBP1
3.8481e-14	0.485432	0.255	0.095	1.29058e-09	16	SLC14A1
6.9267e-16	0.484082	0.397	0.17	2.32308e-11	16	GOLIM4
6.35115e-17	0.483135	0.569	0.285	2.13005e-12	16	KLF12
3.37633e-21	0.482503	0.328	0.111	1.13235e-16	16	SNTB1
4.80367e-17	0.481184	0.696	0.425	1.61105e-12	16	STARD13
1.74972e-16	0.481029	0.672	0.389	5.86821e-12	16	GAREM1
4.61816e-12	0.480668	0.525	0.329	1.54884e-07	16	MTMR3
6.80894e-20	0.479416	0.696	0.395	2.28358e-15	16	BMP2K
3.0702e-14	0.478988	0.676	0.395	1.02968e-09	16	LMCD1-AS1
4.37962e-10	0.477812	0.529	0.348	1.46884e-05	16	ENTPD1-AS1
1.13623e-12	0.477778	0.525	0.309	3.8107e-08	16	LINC00511
1.38747e-10	0.477595	0.49	0.313	4.6533e-06	16	PPFIA1
1.26264e-20	0.47729	0.99	0.861	4.23464e-16	16	MAGI2
1.0747e-13	0.476875	0.167	0.052	3.60432e-09	16	F11-AS1
6.2148e-14	0.476081	0.701	0.485	2.08432e-09	16	NEO1
7.20798e-11	0.475695	0.618	0.438	2.41741e-06	16	PHACTR3
2.68426e-15	0.474625	0.162	0.045	9.00248e-11	16	AL445426.1
2.49906e-12	0.474473	0.77	0.554	8.38136e-08	16	MYO6
6.5167e-11	0.474074	0.387	0.218	2.18557e-06	16	TBC1D1
3.85525e-09	0.473185	0.515	0.345	0.000129297	16	EPHB1
1.2487e-13	0.472295	0.319	0.139	4.18791e-09	16	OLFM2
6.75883e-21	0.471612	0.5	0.203	2.26678e-16	16	AC012593.1
3.66912e-16	0.470948	0.25	0.088	1.23055e-11	16	CC2D2B
1.18755e-09	0.470031	0.627	0.469	3.98279e-05	16	MUC20-OT1
1.07099e-34	0.468961	0.73	0.291	3.59189e-30	16	GLIS3
1.78054e-22	0.468176	0.446	0.169	5.97157e-18	16	HEPACAM
4.16748e-15	0.467884	0.422	0.205	1.39769e-10	16	NADK2
3.06668e-13	0.467651	0.466	0.252	1.0285e-08	16	AC108866.1
6.17112e-10	0.467406	0.833	0.679	2.06967e-05	16	PPP1R9A
4.39267e-23	0.467183	0.623	0.28	1.47321e-18	16	SAMD4A
1.47714e-23	0.466598	0.265	0.074	4.95403e-19	16	PDGFRB
1.84963e-14	0.4651	0.828	0.548	6.20328e-10	16	RPS6KA2
1.40675e-16	0.464295	0.343	0.138	4.71795e-12	16	AASS
2.39311e-09	0.464088	0.471	0.301	8.02601e-05	16	FNDC3B
3.54418e-10	0.463378	0.588	0.407	1.18865e-05	16	CRADD
7.6554e-13	0.463165	0.333	0.157	2.56747e-08	16	NRBP2
6.59082e-16	0.462938	0.603	0.333	2.21043e-11	16	TEAD1
4.68423e-13	0.462792	0.299	0.127	1.571e-08	16	ACSS3
4.35888e-19	0.462348	0.172	0.043	1.46188e-14	16	MOXD1
1.63024e-21	0.460796	0.912	0.613	5.4675e-17	16	PHLPP1
1.21606e-16	0.460702	0.554	0.275	4.07843e-12	16	STK3
6.51989e-10	0.459455	0.412	0.242	2.18664e-05	16	FGGY
3.0811e-20	0.457748	0.24	0.071	1.03334e-15	16	AL137145.2
1.29331e-11	0.45653	0.578	0.377	4.33751e-07	16	PTPN13
3.24584e-11	0.456295	0.284	0.132	1.08859e-06	16	ARHGEF10L
1.08167e-15	0.456192	0.897	0.689	3.62772e-11	16	GNAQ
1.39168e-11	0.454418	0.407	0.219	4.6674e-07	16	SERPINE2
1.1282e-10	0.452826	0.642	0.46	3.78377e-06	16	HIBCH
3.23856e-24	0.452617	0.211	0.051	1.08615e-19	16	IL33
1.06097e-15	0.452511	0.314	0.123	3.55827e-11	16	NOTCH2
3.90335e-12	0.45198	0.691	0.471	1.3091e-07	16	RNPC3
9.01051e-22	0.451279	0.157	0.034	3.02194e-17	16	LCNL1
7.0901e-16	0.450045	0.245	0.087	2.37788e-11	16	AL365273.2
6.02585e-18	0.44955	0.623	0.351	2.02095e-13	16	TSC22D2
2.07117e-10	0.449464	0.304	0.152	6.9463e-06	16	MGLL
7.93235e-13	0.44918	0.706	0.481	2.66035e-08	16	ADD3
7.0575e-10	0.448652	0.373	0.203	2.36695e-05	16	PTAR1
5.86838e-10	0.448095	0.691	0.517	1.96814e-05	16	POU2F1
9.77398e-08	0.446245	0.495	0.354	0.003278	16	ASAP2
1.27873e-09	0.445362	0.245	0.117	4.28861e-05	16	ARL17B
5.60912e-12	0.444097	0.265	0.115	1.88119e-07	16	HSDL2
7.60384e-15	0.442834	0.618	0.381	2.55018e-10	16	CACHD1
1.13257e-16	0.442541	0.397	0.171	3.79843e-12	16	MTMR10
1.18712e-15	0.441652	0.696	0.403	3.98137e-11	16	DOCK1
2.89164e-11	0.440949	0.431	0.247	9.69798e-07	16	TPCN1
3.68054e-12	0.440721	0.382	0.198	1.23438e-07	16	KATNAL2
8.631e-25	0.439277	0.24	0.062	2.89466e-20	16	GLI2
1.86809e-14	0.438485	0.324	0.135	6.26519e-10	16	SH3PXD2B
5.00223e-10	0.437164	0.289	0.145	1.67765e-05	16	PTCH1
4.55061e-19	0.436922	0.848	0.474	1.52618e-14	16	MAML2
4.73249e-20	0.436865	0.284	0.093	1.58718e-15	16	ENTPD1
4.77381e-14	0.435703	0.196	0.066	1.60104e-09	16	TMEM220
9.05876e-09	0.433807	0.539	0.384	0.000303813	16	NRF1
4.42458e-08	0.433798	0.225	0.11	0.00148391	16	STOX1
6.49695e-11	0.433532	0.284	0.132	2.17895e-06	16	TCF7L1
1.0897e-08	0.432207	0.377	0.224	0.000365463	16	PPP2R5A
1.01003e-07	0.430188	0.529	0.38	0.00338743	16	METTL15
1.68887e-16	0.42989	0.446	0.21	5.66414e-12	16	NPL
9.3888e-19	0.429608	0.985	0.845	3.14881e-14	16	QKI
7.82165e-08	0.429186	0.554	0.415	0.00262323	16	ST7
1.02007e-09	0.429138	0.485	0.315	3.42109e-05	16	FAM182B
2.85088e-15	0.42863	0.485	0.23	9.56128e-11	16	LHFPL6
4.44113e-09	0.428186	0.275	0.14	0.000148947	16	KNDC1
2.40685e-20	0.425445	0.534	0.223	8.0721e-16	16	DAAM2
7.61141e-08	0.424687	0.471	0.318	0.00255271	16	SLC6A1
1.09117e-08	0.422991	0.387	0.239	0.000365956	16	KIAA0319
2.74849e-08	0.422194	0.407	0.265	0.000921789	16	ZNF516
5.45571e-19	0.421356	0.941	0.758	1.82974e-14	16	FMNL2
1.73776e-10	0.419397	0.686	0.494	5.82811e-06	16	SMARCA2
1.50018e-23	0.418963	0.647	0.327	5.03131e-19	16	SFMBT2
2.45267e-16	0.417718	0.245	0.083	8.22577e-12	16	PDLIM3
4.60443e-10	0.4173	0.304	0.152	1.54423e-05	16	CAPN2
3.2493e-12	0.417039	0.314	0.14	1.08975e-07	16	CADPS2
3.34427e-08	0.41685	0.495	0.341	0.0011216	16	CDH4
1.81956e-16	0.415752	0.196	0.058	6.10245e-12	16	HEPH
2.8677e-27	0.41516	0.172	0.034	9.61769e-23	16	CSDC2
6.50069e-10	0.414923	0.348	0.175	2.1802e-05	16	DPF3
6.70971e-11	0.412819	0.392	0.213	2.2503e-06	16	MFAP3L
4.60186e-14	0.412654	0.735	0.487	1.54337e-09	16	TAOK3
1.44448e-09	0.412152	0.676	0.479	4.84451e-05	16	MAP3K5
2.70802e-08	0.410202	0.569	0.417	0.000908217	16	PCGF5
5.08665e-18	0.407598	0.99	0.814	1.70596e-13	16	LRP1B
6.68534e-07	0.407566	0.397	0.268	0.0224213	16	AKAP7
7.9698e-11	0.407563	0.338	0.168	2.67291e-06	16	CAMK2G
1.12898e-10	0.407245	0.529	0.338	3.78637e-06	16	SPIRE1
8.02733e-15	0.406942	0.897	0.534	2.6922e-10	16	TCF4
1.69226e-07	0.406538	0.574	0.385	0.00567551	16	EFNA5
1.18436e-21	0.405472	0.186	0.044	3.9721e-17	16	FAM198B-AS1
2.17205e-08	0.405206	0.466	0.313	0.000728463	16	LPIN1
6.05866e-12	0.404696	0.559	0.327	2.03195e-07	16	WDFY2
3.97333e-08	0.40427	0.299	0.162	0.00133257	16	GFRA1
4.67081e-12	0.404265	0.363	0.181	1.5665e-07	16	GAN
2.79353e-13	0.40391	0.574	0.354	9.36896e-09	16	PLPP1
4.51638e-12	0.40335	0.294	0.131	1.5147e-07	16	TULP3
1.498e-14	0.402898	0.319	0.129	5.02398e-10	16	LINC02328
6.04211e-10	0.402744	0.77	0.59	2.0264e-05	16	SPTBN1
2.44806e-08	0.402726	0.407	0.257	0.000821031	16	ANTXR1
5.46684e-16	0.402383	0.328	0.128	1.83347e-11	16	GJA1
3.60238e-07	0.402351	0.279	0.157	0.0120817	16	AK3
6.3914e-07	0.401381	0.132	0.055	0.0214355	16	HHIPL1
1.9306e-11	0.401086	0.245	0.101	6.47485e-07	16	GNG12
4.73376e-20	0.400877	0.225	0.064	1.58761e-15	16	AL160272.2
1.40922e-07	0.400808	0.51	0.372	0.00472626	16	BCKDHB
1.21863e-06	0.39974	0.25	0.142	0.0408705	16	AC007495.1
3.37469e-10	0.398886	0.539	0.341	1.1318e-05	16	MT3
1.01377e-07	0.398866	0.265	0.145	0.0034	16	CYP4V2
2.53249e-07	0.398772	0.235	0.124	0.00849348	16	PLCG1
2.25401e-14	0.398695	0.632	0.342	7.55951e-10	16	KANK1
3.05193e-12	0.398574	0.265	0.115	1.02356e-07	16	LSAMP-AS1
1.05524e-19	0.397553	0.868	0.542	3.53906e-15	16	MAP4K4
3.03738e-14	0.397489	0.25	0.093	1.01868e-09	16	NKAIN4
3.94805e-12	0.397403	0.853	0.673	1.3241e-07	16	BAZ2B
1.56686e-16	0.397203	0.186	0.053	5.25495e-12	16	LINC01896
6.94696e-09	0.395934	0.505	0.346	0.000232987	16	XPO1
9.0327e-19	0.395597	0.211	0.06	3.02939e-14	16	NT5E
4.36834e-11	0.395525	0.225	0.093	1.46505e-06	16	EAF2
1.60133e-11	0.394956	0.186	0.069	5.37054e-07	16	AL158840.1
2.35129e-13	0.392168	0.5	0.268	7.88577e-09	16	PALLD
1.25663e-07	0.391417	0.544	0.395	0.00421448	16	BMPR1A
8.59313e-09	0.390985	0.588	0.416	0.000288197	16	ACSL3
1.03571e-08	0.390857	0.426	0.272	0.000347358	16	WWC1
1.97622e-08	0.390371	0.446	0.289	0.000662783	16	SORCS2
8.77899e-14	0.38998	0.975	0.854	2.9443e-09	16	DST
1.80588e-09	0.389976	0.529	0.36	6.05655e-05	16	REPS1
4.08162e-15	0.389854	0.485	0.235	1.36889e-10	16	EPS8
4.34193e-12	0.38907	0.186	0.066	1.4562e-07	16	AL117335.1
3.29085e-08	0.388273	0.603	0.428	0.00110369	16	ASTN1
3.78934e-10	0.388142	0.647	0.456	1.27087e-05	16	NEK1
6.04509e-21	0.388064	0.181	0.044	2.0274e-16	16	SH3BP2
1.63016e-15	0.387046	0.814	0.546	5.46722e-11	16	NRCAM
8.25782e-18	0.386893	0.24	0.076	2.76951e-13	16	MLC1
6.38594e-09	0.386822	0.309	0.164	0.000214172	16	EGLN3
2.8481e-11	0.38639	0.971	0.739	9.55197e-07	16	ADGRL3
1.10197e-09	0.384415	0.833	0.679	3.69579e-05	16	TNRC6A
6.03518e-18	0.38413	0.475	0.226	2.02408e-13	16	SAT1
1.36529e-08	0.382781	0.574	0.415	0.000457892	16	ZNF518A
9.04516e-12	0.382405	0.225	0.089	3.03356e-07	16	SEL1L3
6.16721e-10	0.382029	0.505	0.323	2.06836e-05	16	CDHR3
8.09688e-07	0.381281	0.26	0.146	0.0271553	16	RBMS3
1.24993e-10	0.380683	0.574	0.368	4.19201e-06	16	CDC14B
1.33053e-12	0.379699	0.314	0.136	4.46234e-08	16	ARHGAP31
3.77748e-08	0.37947	0.603	0.447	0.00126689	16	MAPK8
2.08764e-11	0.37884	0.578	0.374	7.00154e-07	16	CHKA
1.58635e-09	0.378542	0.642	0.47	5.32031e-05	16	ATXN2
3.23742e-17	0.378386	0.338	0.127	1.08577e-12	16	YAP1
1.42977e-13	0.378227	0.485	0.269	4.79515e-09	16	APPL2
1.9955e-11	0.377739	0.848	0.664	6.69252e-07	16	FTH1
4.4499e-08	0.377564	0.319	0.179	0.00149241	16	AC091948.1
1.99535e-14	0.376709	0.75	0.471	6.69202e-10	16	LPP
1.85608e-08	0.376021	0.196	0.089	0.000622492	16	SYCP2
1.35303e-19	0.375678	0.221	0.063	4.53778e-15	16	RAPGEF3
8.72673e-15	0.375505	0.412	0.184	2.92677e-10	16	NDRG2
4.63584e-13	0.374142	0.397	0.192	1.55477e-08	16	PLCH1
1.05088e-08	0.373612	0.167	0.068	0.000352445	16	AL365275.1
7.432e-12	0.373199	0.475	0.255	2.49254e-07	16	AMER2
3.34676e-13	0.373088	0.299	0.123	1.12244e-08	16	CDC14A
8.49296e-18	0.372497	0.201	0.058	2.84837e-13	16	MFGE8
4.9619e-07	0.37233	0.48	0.335	0.0166412	16	PPM1L
7.40308e-16	0.372031	0.25	0.085	2.48284e-11	16	CYP2J2
1.70359e-21	0.371869	0.863	0.558	5.71352e-17	16	SHTN1
2.52605e-17	0.371154	0.304	0.108	8.47185e-13	16	PLSCR4
1.38851e-06	0.371063	0.412	0.288	0.0465679	16	ERI3
3.142e-20	0.369852	0.814	0.466	1.05377e-15	16	TMTC2
1.56828e-10	0.369358	0.632	0.439	5.2597e-06	16	GMDS-DT
2.21701e-12	0.368673	0.877	0.678	7.43542e-08	16	KIF1B
4.47062e-10	0.367959	0.485	0.296	1.49936e-05	16	AC006059.1
5.50053e-26	0.367698	0.206	0.046	1.84477e-21	16	FAM198B
1.56943e-07	0.367398	0.613	0.463	0.00526354	16	NR3C2
2.80781e-14	0.367052	0.26	0.098	9.41683e-10	16	APOC1
7.23819e-07	0.366857	0.26	0.144	0.0242755	16	MALRD1
3.79467e-08	0.36666	0.422	0.271	0.00127266	16	DECR1
2.00676e-07	0.366381	0.284	0.159	0.00673029	16	PCED1B
5.64568e-09	0.366213	0.662	0.494	0.000189345	16	SGK3
9.68004e-13	0.366081	0.211	0.078	3.24649e-08	16	RBMS2
1.48619e-11	0.36604	0.201	0.074	4.98437e-07	16	PPP1R3C
9.48767e-10	0.364296	0.784	0.571	3.18198e-05	16	TRIM9
1.18863e-07	0.364255	0.196	0.093	0.00398643	16	AC090115.1
1.10198e-29	0.364193	0.608	0.218	3.69582e-25	16	LPAR1
8.2502e-10	0.363903	0.897	0.736	2.76695e-05	16	AKT3
3.22439e-13	0.363712	0.23	0.085	1.0814e-08	16	ZNF423
2.97738e-12	0.363084	0.25	0.099	9.98554e-08	16	AC091078.1
1.99156e-13	0.362522	0.407	0.192	6.67929e-09	16	CTBP2
6.98072e-12	0.36123	0.23	0.092	2.34119e-07	16	ELOVL2
4.61975e-08	0.359677	0.436	0.281	0.00154937	16	PRTFDC1
3.78896e-07	0.359116	0.446	0.311	0.0127074	16	LYPLAL1
3.60697e-12	0.355157	0.549	0.339	1.20971e-07	16	FGD4
1.39338e-09	0.355049	0.358	0.189	4.6731e-05	16	OTUD7B
6.38337e-07	0.354965	0.176	0.084	0.0214086	16	AP002991.1
1.0032e-07	0.3546	0.529	0.383	0.00336454	16	CNOT4
1.87268e-17	0.354569	0.235	0.074	6.28059e-13	16	FSTL1
3.19975e-10	0.354074	0.147	0.05	1.07313e-05	16	LRP4-AS1
2.67021e-07	0.353405	0.657	0.453	0.00895536	16	TENM3
1.49948e-11	0.352374	0.735	0.533	5.02894e-07	16	FYN
8.51035e-09	0.351071	0.353	0.204	0.00028542	16	AP000462.1
1.13471e-07	0.350929	0.706	0.555	0.00380559	16	KANSL1
9.54258e-11	0.350724	0.51	0.311	3.20039e-06	16	ZMAT1
1.44826e-12	0.350709	0.196	0.07	4.85717e-08	16	LINC02060
2.0171e-18	0.350665	0.544	0.268	6.76494e-14	16	DNAH7
5.92408e-08	0.349748	0.142	0.057	0.00198682	16	AC103923.1
1.00018e-07	0.348625	0.333	0.197	0.00335441	16	CYSTM1
9.23842e-09	0.348532	0.353	0.195	0.000309838	16	AC116366.3
3.5467e-12	0.347616	0.333	0.151	1.18949e-07	16	SYNPO2
1.59064e-12	0.347508	0.48	0.275	5.33467e-08	16	LIMS1
1.31465e-11	0.347165	0.525	0.312	4.40908e-07	16	SH3RF1
3.76112e-09	0.347105	0.191	0.081	0.00012614	16	ASRGL1
2.00852e-07	0.346661	0.23	0.119	0.00673616	16	AC093157.1
9.57803e-15	0.346016	0.338	0.141	3.21228e-10	16	ENHO
3.85578e-12	0.345954	0.598	0.353	1.29315e-07	16	NFE2L2
2.25154e-10	0.345734	0.716	0.467	7.5512e-06	16	PCDH7
3.86399e-15	0.345626	0.206	0.065	1.29591e-10	16	ANGPTL4
1.19682e-17	0.34473	0.162	0.041	4.01389e-13	16	AL392086.1
3.41684e-10	0.34468	0.216	0.089	1.14594e-05	16	TGFB2
9.00035e-13	0.344192	0.221	0.081	3.01854e-08	16	ITGB5
4.34231e-14	0.342749	0.279	0.108	1.45632e-09	16	LAMA4
1.27492e-09	0.342451	0.397	0.225	4.27583e-05	16	ZFAND6
8.32458e-18	0.342445	0.902	0.65	2.7919e-13	16	SEPT7
3.00833e-23	0.340344	0.113	0.018	1.00893e-18	16	RLBP1
2.80421e-07	0.340339	0.529	0.385	0.00940475	16	TMEM135
1.2016e-10	0.33994	0.265	0.119	4.02994e-06	16	SLC3A2
4.17456e-12	0.338739	0.221	0.082	1.40007e-07	16	DPP10-AS3
2.20547e-16	0.338433	0.167	0.045	7.39672e-12	16	AL590617.2
1.65082e-10	0.337276	0.917	0.711	5.53651e-06	16	NAV3
1.47363e-08	0.336153	0.676	0.508	0.000494227	16	MLLT10
6.30146e-25	0.336133	0.583	0.233	2.11338e-20	16	MOBP
1.71835e-14	0.336091	0.515	0.258	5.763e-10	16	ANKFN1
3.77929e-10	0.33577	0.186	0.073	1.2675e-05	16	MBNL3
4.822e-08	0.334551	0.627	0.467	0.0016172	16	RABGAP1
1.48834e-10	0.33435	0.456	0.251	4.9916e-06	16	AFF1
5.79876e-14	0.334267	0.186	0.06	1.94479e-09	16	PBXIP1
9.11337e-26	0.333973	0.289	0.081	3.05644e-21	16	CPED1
4.54597e-08	0.333786	0.392	0.235	0.00152463	16	GPSM2
2.52369e-30	0.333578	0.539	0.2	8.46397e-26	16	ARHGAP24
2.51714e-13	0.333333	0.196	0.065	8.44197e-09	16	SALL3
1.87271e-11	0.332846	0.652	0.427	6.28069e-07	16	OSBPL1A
1.01836e-11	0.332835	0.907	0.739	3.41539e-07	16	WWOX
7.54813e-07	0.332749	0.583	0.44	0.0253149	16	JARID2
1.47502e-10	0.331314	0.167	0.061	4.94692e-06	16	SPI1
4.7843e-14	0.33097	0.201	0.067	1.60456e-09	16	LGI4
1.74845e-08	0.330695	0.216	0.097	0.000586394	16	FRMD6
5.26972e-10	0.330153	0.574	0.392	1.76736e-05	16	ARHGEF4
6.76261e-15	0.329882	0.123	0.03	2.26805e-10	16	TSPAN12
5.76803e-15	0.328272	0.142	0.037	1.93448e-10	16	CASC17
7.37044e-08	0.327056	0.716	0.564	0.0024719	16	KIAA1109
5.01314e-10	0.326958	0.186	0.074	1.68131e-05	16	AL360091.3
1.33877e-13	0.326425	0.588	0.337	4.48997e-09	16	BRINP3
2.6485e-07	0.324972	0.191	0.09	0.00888255	16	AL078459.1
4.6347e-07	0.324529	0.642	0.495	0.0155439	16	TUT4
2.79856e-09	0.324423	0.275	0.131	9.38581e-05	16	TP53BP2
7.27216e-13	0.324112	0.216	0.079	2.43894e-08	16	DCXR
1.25382e-11	0.324048	0.265	0.108	4.20505e-07	16	KIAA1755
7.24197e-09	0.322381	0.456	0.291	0.000242881	16	LINC02256
4.6199e-12	0.320095	0.324	0.146	1.54942e-07	16	CNN3
2.78161e-07	0.318532	0.574	0.443	0.00932898	16	TRIP12
7.20993e-08	0.318511	0.618	0.428	0.00241807	16	FLRT2
2.05152e-16	0.316688	0.623	0.353	6.88038e-12	16	RFX4
1.55981e-12	0.315917	0.162	0.051	5.23129e-08	16	ARAP1
9.83183e-16	0.315778	0.162	0.044	3.2974e-11	16	ARSJ
1.22607e-11	0.315726	0.196	0.072	4.11198e-07	16	CXCL14
1.57533e-12	0.315303	0.113	0.029	5.28333e-08	16	SDS
7.39853e-16	0.315194	0.681	0.379	2.48132e-11	16	SLC9A9
2.84215e-07	0.314757	0.142	0.058	0.00953201	16	LYPD6
1.20061e-09	0.314718	0.417	0.24	4.0266e-05	16	RAB30
1.13152e-06	0.314432	0.578	0.441	0.0379488	16	STK39
1.01426e-08	0.314409	0.216	0.097	0.000340163	16	FADS2
6.20694e-08	0.312519	0.618	0.444	0.00208168	16	SRGAP3
7.30279e-07	0.312509	0.451	0.319	0.0244921	16	SEPT2
5.61501e-21	0.312487	0.902	0.49	1.88316e-16	16	NEAT1
5.03431e-14	0.311595	0.162	0.048	1.68841e-09	16	CLDN10
1.10937e-07	0.311544	0.603	0.438	0.00372062	16	FOXO1
1.65784e-10	0.310964	0.338	0.164	5.56005e-06	16	ADCY8
4.52348e-07	0.310615	0.441	0.3	0.0151709	16	SMURF2
2.41626e-07	0.309533	0.24	0.124	0.00810364	16	PRDM5
8.20775e-09	0.307724	0.534	0.345	0.000275271	16	SLC39A11
1.1966e-08	0.306953	0.603	0.43	0.000401315	16	KIAA1958
1.63179e-09	0.306211	0.534	0.342	5.47269e-05	16	ARID2
1.03793e-06	0.305902	0.505	0.36	0.03481	16	AP3B1
2.68098e-07	0.304365	0.167	0.075	0.00899147	16	ZFHX4-AS1
5.02311e-10	0.304062	0.525	0.329	1.68465e-05	16	SCAF11
9.23478e-13	0.303596	0.137	0.039	3.09716e-08	16	AC107021.1
1.44388e-10	0.303511	0.387	0.208	4.8425e-06	16	PFKFB3
1.29204e-07	0.303054	0.181	0.081	0.00433326	16	NWD1
3.29398e-11	0.301544	0.632	0.388	1.10474e-06	16	PHYHIPL
1.39161e-21	0.30126	0.966	0.788	4.66717e-17	16	DOCK4
3.62415e-07	0.301187	0.324	0.187	0.0121547	16	FP236383.1
1.83201e-08	0.300043	0.289	0.147	0.000614418	16	MKRN3
5.27075e-13	0.299133	0.167	0.052	1.7677e-08	16	ITGA7
1.2154e-07	0.298398	0.686	0.511	0.00407621	16	SPRED1
4.9819e-10	0.298146	0.892	0.716	1.67083e-05	16	FHIT
5.25093e-07	0.297943	0.471	0.317	0.0176106	16	ZNF280D
4.62828e-08	0.296635	0.186	0.083	0.00155223	16	COPS7B
4.7549e-11	0.295659	0.358	0.171	1.5947e-06	16	SOX2
1.39347e-16	0.295204	0.123	0.027	4.67343e-12	16	PEX11A
3.19708e-13	0.29516	0.382	0.173	1.07224e-08	16	GLDN
7.09462e-09	0.29492	0.77	0.474	0.000237939	16	EPHA6
7.50168e-17	0.294038	0.127	0.028	2.51591e-12	16	CX3CR1
1.16185e-06	0.293015	0.191	0.094	0.0389662	16	MEF2C-AS2
2.93946e-12	0.292687	0.27	0.109	9.85835e-08	16	AL354809.1
5.49394e-17	0.292212	0.206	0.061	1.84256e-12	16	CYBRD1
1.13965e-06	0.292038	0.127	0.053	0.0382217	16	AC036214.1
1.13456e-09	0.290115	0.466	0.259	3.80508e-05	16	SEMA6A
6.29965e-12	0.289919	0.436	0.212	2.11278e-07	16	ATP10B
2.40163e-10	0.288574	0.211	0.085	8.05459e-06	16	PPARA
4.09398e-13	0.287711	0.706	0.473	1.37304e-08	16	FOXN3
5.36359e-07	0.287464	0.574	0.435	0.0179884	16	KIDINS220
3.0851e-17	0.286515	0.706	0.358	1.03468e-12	16	GAB1
3.25908e-10	0.285699	0.426	0.222	1.09303e-05	16	HTRA1
1.97932e-17	0.28532	0.461	0.194	6.63823e-13	16	ITPKB
7.03912e-07	0.284675	0.147	0.064	0.0236078	16	MARC2
5.77075e-23	0.284572	0.108	0.017	1.93539e-18	16	LINC01268
1.57462e-09	0.284102	0.181	0.07	5.28096e-05	16	BARD1
1.34187e-08	0.28381	0.152	0.059	0.000450037	16	GLRX
1.85288e-08	0.283598	0.275	0.138	0.00062142	16	KSR1
1.34542e-15	0.283237	0.127	0.03	4.51226e-11	16	LFNG
4.19033e-13	0.283197	0.471	0.231	1.40535e-08	16	NEK7
2.8052e-07	0.283022	0.304	0.171	0.00940809	16	HIVEP1
1.91264e-09	0.28296	0.343	0.174	6.41461e-05	16	TSC22D4
7.81455e-08	0.282907	0.77	0.577	0.00262084	16	DLC1
2.04045e-09	0.282673	0.172	0.066	6.84327e-05	16	MICALL2
5.02195e-16	0.281133	0.559	0.261	1.68426e-11	16	COL4A5
2.97883e-10	0.279622	0.206	0.082	9.9904e-06	16	METTL7A
3.75695e-08	0.278394	0.284	0.154	0.00126001	16	ZNF710
1.26157e-14	0.278009	0.176	0.052	4.23107e-10	16	AC093535.1
6.54449e-09	0.277854	0.127	0.044	0.000219489	16	AC024145.1
5.1441e-09	0.277828	0.118	0.039	0.000172523	16	LINC00923
2.29162e-09	0.276221	0.368	0.199	7.68565e-05	16	WASF2
8.41567e-07	0.275777	0.569	0.432	0.0282245	16	POGZ
2.38216e-08	0.275343	0.299	0.155	0.00079893	16	PRKAR2A
3.28218e-10	0.274685	0.172	0.062	1.10078e-05	16	NOTCH1
3.59184e-07	0.27423	0.235	0.122	0.0120463	16	TKT
8.69014e-07	0.273493	0.172	0.079	0.029145	16	VEGFA
4.26475e-14	0.273403	0.123	0.031	1.43031e-09	16	MRO
1.12783e-12	0.273307	0.27	0.105	3.78252e-08	16	MAL
3.7136e-07	0.273214	0.76	0.613	0.0124547	16	KMT2C
9.68945e-07	0.271932	0.5	0.361	0.0324965	16	NT5C2
6.50649e-09	0.271323	0.471	0.27	0.000218215	16	ZNF608
6.99502e-10	0.271158	0.162	0.06	2.34599e-05	16	KCTD6
9.27251e-11	0.270513	0.25	0.104	3.10982e-06	16	BMP7
1.01769e-15	0.270421	0.353	0.139	3.41312e-11	16	EZR
1.17985e-14	0.270269	0.765	0.476	3.95699e-10	16	APOE
4.91679e-07	0.270136	0.49	0.347	0.0164899	16	BBS2
9.0679e-09	0.270019	0.358	0.206	0.000304119	16	USP53
7.84506e-10	0.270006	0.569	0.351	2.63108e-05	16	HIPK2
1.47187e-13	0.269979	0.377	0.165	4.93637e-09	16	CSRP1
4.23525e-07	0.269676	0.201	0.097	0.0142042	16	ALDH2
6.14898e-10	0.26815	0.162	0.058	2.06225e-05	16	HEY2
1.64085e-16	0.267565	0.922	0.586	5.50308e-12	16	NCKAP5
3.58331e-08	0.266762	0.191	0.083	0.00120177	16	NACC2
2.71705e-07	0.266414	0.103	0.036	0.00911245	16	AL121760.1
2.46645e-13	0.266164	0.103	0.024	8.27199e-09	16	IMPA2
4.71586e-11	0.265853	0.426	0.242	1.5816e-06	16	TIMP3
6.97537e-08	0.264843	0.284	0.146	0.0023394	16	PSAT1
1.73472e-12	0.261633	0.559	0.298	5.81789e-08	16	FIGN
4.34498e-08	0.2614	0.25	0.123	0.00145722	16	CSPG5
6.69451e-13	0.261194	0.716	0.489	2.24521e-08	16	LRMDA
2.35039e-13	0.261065	0.113	0.028	7.88272e-09	16	LYVE1
3.00221e-11	0.260417	0.657	0.411	1.00688e-06	16	MTUS1
2.07165e-10	0.260373	0.147	0.049	6.94789e-06	16	HNF4G
1.2996e-07	0.259518	0.279	0.144	0.00435861	16	C3orf58
2.20151e-07	0.259074	0.113	0.041	0.00738341	16	AC005332.7
1.14324e-11	0.258863	0.426	0.21	3.8342e-07	16	PREX1
3.50606e-08	0.258619	0.245	0.116	0.00117586	16	SYT17
7.38092e-22	0.257404	0.48	0.177	2.47541e-17	16	LINC01608
1.65352e-08	0.25596	0.843	0.73	0.000554556	16	GPM6B
3.81559e-11	0.255526	0.103	0.027	1.27967e-06	16	AIFM3
5.15196e-08	0.254487	0.216	0.099	0.00172786	16	AL591686.2
2.05865e-07	0.254346	0.216	0.105	0.0069043	16	SLC18B1
9.89433e-08	0.253171	0.402	0.255	0.00331836	16	CAPZB
1.44483e-08	0.252393	0.142	0.052	0.000484565	16	TMEM220-AS1
2.47661e-09	0.25235	0.162	0.06	8.30605e-05	16	EPHX1
3.98421e-09	0.251724	0.392	0.219	0.000133622	16	RIN2
1.87737e-09	0.251651	0.225	0.095	6.29633e-05	16	PLXNB1
2.93684e-15	0.251512	0.113	0.025	9.84956e-11	16	AC087482.1
1.60013e-08	0.251507	0.304	0.154	0.000536651	16	MARCH3
1.13411e-09	0.250982	0.137	0.047	3.80356e-05	16	MGME1

## Sheet: 0
p_val	avg_log2FC	pct.1	pct.2	p_val_adj	cluster	gene
0	4.58585	0.999	0.357	0	0	SLC1A2
0	4.11553	0.996	0.28	0	0	ADGRV1
0	4.0748	0.98	0.106	0	0	RNF219-AS1
0	3.57889	0.946	0.225	0	0	AC002429.2
0	3.37733	0.775	0.13	0	0	HPSE2
0	3.0011	0.969	0.311	0	0	NKAIN3
0	2.96752	0.627	0.051	0	0	ZNF98
0	2.9561	0.954	0.3	0	0	MGAT4C
0	2.75545	0.878	0.134	0	0	NHSL1
0	2.72218	0.998	0.475	0	0	GPC5
0	2.68848	0.965	0.324	0	0	SPARCL1
0	2.66257	0.582	0.023	0	0	LINC00499
0	2.62114	0.996	0.633	0	0	GPM6A
0	2.58875	0.83	0.145	0	0	CABLES1
0	2.5398	0.946	0.351	0	0	PREX2
0	2.4888	0.78	0.069	0	0	ETNPPL
0	2.47878	0.997	0.604	0	0	NRXN1
0	2.46062	0.865	0.235	0	0	SFXN5
0	2.36776	0.929	0.412	0	0	SLC4A4
0	2.36524	0.971	0.362	0	0	SLC1A3
0	2.36189	0.732	0.056	0	0	RANBP3L
0	2.3569	0.985	0.658	0	0	TNIK
0	2.3455	0.832	0.114	0	0	BMPR1B
0	2.31058	0.979	0.319	0	0	SOX5
0	2.30256	0.614	0.043	0	0	WIF1
0	2.28518	0.843	0.249	0	0	GLUD1
0	2.25847	0.68	0.059	0	0	GNA14
0	2.25118	0.725	0.084	0	0	AC091826.2
0	2.24378	0.716	0.057	0	0	SLCO1C1
0	2.20156	0.967	0.496	0	0	GABRB1
0	2.17898	0.96	0.464	0	0	PITPNC1
0	2.17459	0.856	0.228	0	0	MAST4
0	2.17224	0.879	0.344	0	0	CARMIL1
0	2.15874	0.94	0.561	0	0	DPP10
0	2.139	0.65	0.044	0	0	RORB
0	2.09387	0.737	0.092	0	0	EFEMP1
0	2.09272	0.985	0.619	0	0	DTNA
0	2.03692	0.666	0.104	0	0	GLI3
0	2.00693	0.775	0.173	0	0	STON2
0	2.00281	0.789	0.122	0	0	ATP1A2
0	1.99747	0.646	0.221	0	0	TRPM3
0	1.97024	0.854	0.225	0	0	C1orf61
0	1.96384	0.955	0.463	0	0	MSI2
0	1.93376	0.794	0.277	0	0	FSTL5
0	1.91363	0.581	0.107	0	0	LRRC3B
0	1.88915	0.554	0.031	0	0	LINC00299
0	1.88382	0.841	0.403	0	0	AHCYL2
0	1.88297	0.756	0.144	0	0	ATP13A4
0	1.87881	0.715	0.147	0	0	DDAH1
0	1.87129	0.915	0.504	0	0	CPE
0	1.83872	0.768	0.278	0	0	SPON1
0	1.83171	0.797	0.305	0	0	FAM184A
0	1.81923	0.992	0.584	0	0	NRG3
0	1.8032	0.851	0.404	0	0	LINC00461
0	1.80064	0.567	0.032	0	0	RHOJ
0	1.79901	0.612	0.048	0	0	ACSBG1
0	1.79397	0.839	0.361	0	0	OPHN1
0	1.7924	0.601	0.081	0	0	PDZRN3
0	1.75775	0.768	0.318	0	0	PIK3C2A
0	1.73754	0.742	0.271	0	0	MGST1
0	1.73594	0.959	0.591	0	0	NTRK2
0	1.73456	0.989	0.64	0	0	NTM
0	1.73379	0.991	0.632	0	0	RORA
0	1.73365	0.77	0.347	0	0	GABRA2
0	1.70679	0.987	0.735	0	0	MIR99AHG
0	1.70345	0.72	0.245	0	0	IQCA1
0	1.6814	0.998	0.827	0	0	LSAMP
0	1.67603	0.695	0.263	0	0	LINC01748
0	1.66302	0.937	0.393	0	0	CDH20
0	1.65667	0.996	0.807	0	0	NPAS3
0	1.6469	0.57	0.101	0	0	SHROOM3
0	1.63959	0.553	0.05	0	0	HIF3A
0	1.63528	0.526	0.058	0	0	SLC25A18
0	1.63381	0.859	0.467	0	0	APC
0	1.61261	0.837	0.236	0	0	ADCY2
0	1.61159	0.956	0.686	0	0	CADM1
0	1.60645	0.7	0.299	0	0	ZNRF3
0	1.60558	0.755	0.166	0	0	AQP4
0	1.6034	0.901	0.49	0	0	FMN2
0	1.60192	0.301	0.026	0	0	ANGPTL4
0	1.59847	0.739	0.166	0	0	PON2
0	1.59347	0.642	0.133	0	0	NR2F1-AS1
0	1.58525	0.924	0.387	0	0	FBXL7
0	1.57941	0.62	0.091	0	0	SLC7A11
0	1.5747	0.668	0.311	0	0	TPD52L1
0	1.57397	0.595	0.086	0	0	AC099792.1
0	1.56881	0.511	0.046	0	0	EDNRB
0	1.56828	0.612	0.18	0	0	LGR4
0	1.56804	0.353	0.027	0	0	PPP1R3C
0	1.56341	0.47	0.023	0	0	MRVI1
0	1.55746	0.728	0.191	0	0	ABCA1
0	1.55178	0.734	0.228	0	0	BCL2
0	1.5503	0.654	0.132	0	0	LRIG1
0	1.54707	0.566	0.059	0	0	FGFR3
0	1.54625	0.606	0.258	0	0	MMD2
0	1.53963	0.845	0.395	0	0	LIFR
0	1.53859	0.634	0.269	0	0	RGS20
0	1.5331	0.473	0.031	0	0	PRDM16
0	1.51905	0.533	0.194	0	0	TIMP3
0	1.50588	0.564	0.093	0	0	PAMR1
0	1.50042	0.523	0.071	0	0	CA8
0	1.49874	0.641	0.132	0	0	TOX
0	1.48201	0.788	0.412	0	0	ASPH
0	1.47749	0.608	0.153	0	0	ARHGEF26
0	1.47469	0.988	0.757	0	0	CTNND2
0	1.47221	0.773	0.252	0	0	GLUL
0	1.46474	0.583	0.198	0	0	PDE3A
0	1.46442	0.662	0.225	0	0	GPR75-ASB3
0	1.45703	0.421	0.025	0	0	AC022294.1
0	1.45621	0.546	0.099	0	0	ADAMTS17
0	1.44919	0.352	0.034	0	0	ALDH1A1
0	1.44882	0.658	0.348	0	0	PRICKLE2
0	1.4443	0.576	0.199	0	0	AC108866.1
0	1.44147	0.738	0.393	0	0	CEP85L
0	1.43957	0.779	0.42	0	0	ZHX3
0	1.43396	0.437	0.055	0	0	COL5A3
0	1.43388	0.47	0.066	0	0	PHKA1
0	1.43317	0.791	0.414	0	0	LMO3
0	1.43216	0.601	0.127	0	0	MYO10
0	1.43161	0.962	0.565	0	0	NFIA
0	1.42495	0.505	0.098	0	0	ID4
0	1.42452	0.723	0.332	0	0	ABLIM1
0	1.42253	0.56	0.131	0	0	TMEM132C
0	1.41747	0.433	0.037	0	0	CD38
0	1.41596	0.531	0.069	0	0	ACSS1
0	1.41187	0.696	0.219	0	0	PDLIM5
0	1.40678	0.442	0.12	0	0	DCHS2
0	1.40588	0.803	0.233	0	0	CSGALNACT1
0	1.40155	0.961	0.571	0	0	AC092691.1
0	1.39263	0.957	0.696	0	0	MACF1
0	1.38983	0.648	0.186	0	0	ZNF521
0	1.38742	0.478	0.097	0	0	PLOD2
0	1.38313	0.659	0.297	0	0	LGI1
0	1.38233	0.807	0.436	0	0	MED12L
0	1.37811	0.877	0.436	0	0	PARD3B
0	1.37799	0.442	0.057	0	0	GPAM
0	1.37501	0.49	0.069	0	0	EYA2
0	1.37207	0.549	0.087	0	0	FAM189A2
0	1.37076	0.53	0.083	0	0	SLC15A2
0	1.36697	0.515	0.078	0	0	ACOT11
0	1.36166	0.902	0.408	0	0	PRKG1
0	1.35712	0.499	0.136	0	0	ANKDD1A
0	1.35126	0.78	0.36	0	0	SASH1
0	1.33308	0.619	0.166	0	0	LHFPL6
0	1.33123	0.363	0.059	0	0	PDK4
0	1.32862	0.953	0.633	0	0	MAPK10
0	1.32832	0.518	0.124	0	0	MCC
0	1.32773	0.801	0.458	0	0	ESRRG
0	1.32509	0.459	0.062	0	0	PHF21B
0	1.32384	0.89	0.582	0	0	AL589740.1
0	1.32157	0.466	0.044	0	0	F3
0	1.3203	0.461	0.091	0	0	GINS3
0	1.31513	0.412	0.036	0	0	SLC25A48
0	1.31241	0.628	0.28	0	0	CHPT1
0	1.31095	0.59	0.183	0	0	PCSK5
0	1.3099	0.765	0.408	0	0	DOCK7
0	1.30947	0.767	0.237	0	0	GRAMD2B
0	1.3086	0.906	0.584	0	0	TRPS1
0	1.30276	0.933	0.549	0	0	NEBL
0	1.29799	0.498	0.109	0	0	ANOS1
0	1.29443	0.452	0.06	0	0	ATP1B2
0	1.29307	0.884	0.396	0	0	FAM155A
0	1.29215	0.769	0.399	0	0	AC073050.1
0	1.29204	0.407	0.034	0	0	ALDH1L1
0	1.28885	0.503	0.086	0	0	PLEKHG1
0	1.2847	0.518	0.15	0	0	BAALC
0	1.28047	0.576	0.27	0	0	LPIN1
0	1.27837	0.651	0.223	0	0	TCF7L2
0	1.27817	0.505	0.189	0	0	GRAMD1C
0	1.26556	0.517	0.135	0	0	MID1
0	1.2652	0.567	0.127	0	0	WLS
0	1.26459	0.48	0.069	0	0	YAP1
0	1.26398	0.365	0.051	0	0	SLC14A1
0	1.26257	0.469	0.073	0	0	FGF2
0	1.25216	0.465	0.072	0	0	AC027117.2
0	1.24397	0.608	0.233	0	0	FARP1
0	1.24121	0.816	0.205	0	0	GLIS3
0	1.24048	0.66	0.383	0	0	FAM171B
0	1.23734	0.466	0.082	0	0	PLPP3
0	1.23714	0.565	0.137	0	0	ADGRA3
0	1.2294	0.865	0.559	0	0	FUT9
0	1.22857	0.71	0.393	0	0	ARHGEF12
0	1.22277	0.362	0.055	0	0	AL591686.2
0	1.21475	0.705	0.383	0	0	FLRT2
0	1.20655	0.446	0.073	0	0	FGD6
0	1.20467	0.685	0.193	0	0	STK33
0	1.20298	0.369	0.026	0	0	PDGFRB
0	1.20281	0.933	0.638	0	0	CTNNA2
0	1.20091	0.448	0.121	0	0	SUCLG2-AS1
0	1.20061	0.631	0.196	0	0	ANKFN1
0	1.2002	0.366	0.046	0	0	ELOVL2
0	1.19832	0.471	0.115	0	0	ABI3BP
0	1.19692	0.661	0.218	0	0	SAMD4A
0	1.1969	0.443	0.074	0	0	PSD2
0	1.19524	0.836	0.345	0	0	NFIB
0	1.19295	0.636	0.202	0	0	TTYH1
0	1.19191	0.656	0.336	0	0	CACHD1
0	1.19189	0.347	0.017	0	0	LINC00982
0	1.18121	0.393	0.037	0	0	EMX2OS
0	1.17906	0.859	0.527	0	0	PARD3
0	1.17644	0.573	0.16	0	0	MTSS1L
0	1.17569	0.341	0.054	0	0	HES5
0	1.17494	0.559	0.188	0	0	RHOBTB3
0	1.17403	0.423	0.077	0	0	C2orf72
0	1.16838	0.536	0.214	0	0	WASF3
0	1.16005	0.564	0.259	0	0	MEF2C-AS1
0	1.1502	0.866	0.496	0	0	PRKCA
0	1.14892	0.878	0.622	0	0	MKLN1
0	1.14519	0.677	0.356	0	0	INTU
0	1.14034	0.361	0.021	0	0	PAPLN
0	1.13943	0.802	0.456	0	0	DCLK2
0	1.13867	0.414	0.094	0	0	OLFM2
0	1.13546	0.36	0.074	0	0	ABCD2
0	1.13276	0.377	0.059	0	0	AC110023.1
0	1.13257	0.388	0.051	0	0	RGMA
0	1.13188	0.439	0.075	0	0	ACSS3
0	1.12384	0.374	0.066	0	0	STOX1
0	1.12068	0.705	0.295	0	0	RFX4
0	1.10528	0.494	0.143	0	0	PLCH1
0	1.10483	0.841	0.413	0	0	EPHA6
0	1.10468	0.823	0.419	0	0	APOE
0	1.09957	0.38	0.086	0	0	MSRB3
0	1.09864	0.588	0.18	0	0	CECR2
0	1.09855	0.861	0.495	0	0	NRCAM
0	1.09107	0.437	0.077	0	0	GJA1
0	1.08893	0.555	0.177	0	0	MERTK
0	1.08696	0.833	0.501	0	0	RPS6KA2
0	1.08687	0.585	0.277	0	0	AHCYL1
0	1.08473	0.582	0.281	0	0	CDHR3
0	1.08212	0.56	0.312	0	0	KCNN3
0	1.08179	0.545	0.312	0	0	EPHB1
0	1.08123	0.339	0.022	0	0	TTPA
0	1.07843	0.524	0.133	0	0	AC087564.1
0	1.07593	0.31	0.02	0	0	GNA14-AS1
0	1.06935	0.58	0.221	0	0	C1orf21
0	1.06933	0.606	0.26	0	0	LINC00511
0	1.06579	0.568	0.274	0	0	FAM182B
0	1.06526	0.403	0.111	0	0	MGLL
0	1.06423	0.585	0.216	0	0	PALLD
0	1.05868	0.675	0.38	0	0	PTCHD1-AS
0	1.05561	0.215	0.062	0	0	AF279873.3
0	1.05129	0.759	0.433	0	0	MAP3K5
0	1.04629	0.738	0.454	0	0	SMARCA2
0	1.04482	0.435	0.09	0	0	ACACB
0	1.04154	0.36	0.057	0	0	LAMA1
0	1.03885	0.761	0.43	0	0	CLU
0	1.03882	0.903	0.292	0	0	PTPRZ1
0	1.03866	0.422	0.093	0	0	CADPS2
0	1.03782	0.304	0.019	0	0	OAF
0	1.03511	0.639	0.283	0	0	TEAD1
0	1.0339	0.5	0.206	0	0	TPCN1
0	1.02972	0.637	0.208	0	0	DNAH7
0	1.02448	0.59	0.322	0	0	REPS1
0	1.02379	0.663	0.365	0	0	ABI1
0	1.02302	0.359	0.084	0	0	SLC1A4
0	1.02277	0.877	0.347	0	0	ITPR2
0	1.021	0.452	0.203	0	0	KIAA0319
0	1.0207	0.421	0.106	0	0	SYNPO2
0	1.01454	0.514	0.16	0	0	NPL
0	1.01234	0.75	0.479	0	0	STXBP5
0	1.01008	0.392	0.061	0	0	PLSCR4
0	1.00923	0.988	0.872	0	0	ZBTB20
0	1.00647	0.372	0.084	0	0	SNTA1
0	1.00507	0.422	0.148	0	0	ALDH7A1
0	1.00156	0.308	0.049	0	0	AC124854.1
0	1.00074	0.621	0.346	0	0	EFNA5
0	0.999049	0.442	0.123	0	0	CAMK2G
0	0.998946	0.462	0.123	0	0	SOX2
0	0.994665	0.501	0.296	0	0	ME1
0	0.993533	0.417	0.092	0	0	GABRG1
0	0.985361	0.496	0.141	0	0	FERMT2
0	0.984475	0.23	0.015	0	0	AL445426.1
0	0.981543	0.82	0.55	0	0	PBX1
0	0.980231	0.44	0.142	0	0	BCAR3
0	0.973363	0.985	0.8	0	0	ERBB4
0	0.970964	0.618	0.363	0	0	ITSN1
0	0.970949	0.778	0.397	0	0	CST3
0	0.970689	0.358	0.097	0	0	KBTBD12
0	0.965451	0.668	0.331	0	0	PTN
0	0.964349	0.616	0.355	0	0	ARHGEF4
0	0.962218	0.482	0.238	0	0	WWC1
0	0.962005	0.339	0.07	0	0	LAMA4
0	0.955308	0.725	0.412	0	0	ARHGAP5
0	0.954301	0.985	0.787	0	0	LRP1B
0	0.952356	0.476	0.204	0	0	FGGY
4.77011e-164	0.952313	0.279	0.154	1.5998e-159	0	AC010099.4
0	0.95202	0.268	0.018	0	0	CHRDL1
0	0.95076	0.604	0.233	0	0	KLF12
0	0.947299	0.479	0.174	0	0	DGKG
0	0.945427	0.343	0.062	0	0	SOX9
0	0.938307	0.626	0.306	0	0	TSC22D2
0	0.934017	0.323	0.039	0	0	CGNL1
0	0.933351	0.47	0.228	0	0	EGFR
0	0.932198	0.413	0.096	0	0	ENHO
0	0.930412	0.328	0.104	0	0	SLIT1
0	0.928894	0.72	0.409	0	0	TENM3
0	0.927827	0.448	0.18	0	0	ECHDC2
0	0.926296	0.339	0.114	0	0	RBMS3
0	0.922041	0.519	0.312	0	0	CDH4
0	0.91936	0.438	0.09	0	0	EZR
0	0.917906	0.652	0.376	0	0	MAPK4
0	0.91781	0.494	0.239	0	0	MAGI3
0	0.915724	0.325	0.081	0	0	FUT10
0	0.914756	0.934	0.674	0	0	NAV3
0	0.914539	0.804	0.533	0	0	TRIM9
0	0.911627	0.292	0.028	0	0	SDC4
0	0.911187	0.378	0.167	0	0	SDC2
0	0.910377	0.58	0.344	0	0	RALGAPA2
2.1515e-302	0.901218	0.23	0.074	7.2157e-298	0	AC007402.1
0	0.898877	0.732	0.34	0	0	BMP2K
0	0.898692	0.411	0.094	0	0	LRP4
0	0.897923	0.761	0.495	0	0	FYN
0	0.896064	0.665	0.43	0	0	NR3C2
2.89255e-53	0.893849	0.305	0.229	9.70102e-49	0	ELOVL5
0	0.890509	0.265	0.024	0	0	NID1
0	0.885447	0.668	0.283	0	0	BRINP3
0	0.884602	0.605	0.384	0	0	ST7
0	0.883168	0.663	0.403	0	0	ZFHX4
0	0.881869	0.724	0.502	0	0	NFAT5
0	0.879854	0.773	0.417	0	0	PCDH7
0	0.879589	0.277	0.035	0	0	LINC02060
0	0.877547	0.535	0.275	0	0	SH3RF1
0	0.875255	0.353	0.141	0	0	BICC1
0	0.875088	0.856	0.649	0	0	KIF1B
0	0.874745	0.506	0.229	0	0	AF117829.1
0	0.874217	0.368	0.082	0	0	PRRX1
0	0.873456	0.309	0.055	0	0	ADHFE1
0	0.873096	0.722	0.442	0	0	ADD3
0	0.872327	0.357	0.129	0	0	GFRA1
0	0.871997	0.534	0.324	0	0	ASAP2
0	0.867827	0.278	0.027	0	0	GLI2
0	0.86717	0.258	0.017	0	0	IL33
0	0.867019	0.459	0.18	0	0	SERPINE2
0	0.862854	0.375	0.146	0	0	NCAN
0	0.862831	0.883	0.645	0	0	TNRC6A
0	0.860748	0.543	0.261	0	0	FNDC3B
0	0.860055	0.318	0.063	0	0	AC091078.1
0	0.858664	0.306	0.051	0	0	NR2F1
0	0.856303	0.385	0.13	0	0	MT2A
0	0.852844	0.274	0.056	0	0	DDIT4
0	0.850372	0.271	0.029	0	0	AL160272.2
0	0.849104	0.625	0.409	0	0	JARID2
0	0.847091	0.267	0.034	0	0	AMOT
0	0.846665	0.481	0.226	0	0	AC104596.1
0	0.845606	0.538	0.204	0	0	AFF1
0	0.84344	0.295	0.051	0	0	ZNF423
0	0.84293	0.524	0.304	0	0	PPM1L
0	0.841666	0.374	0.082	0	0	NOTCH2
0	0.83839	0.64	0.439	0	0	RABGAP1
0	0.835501	0.346	0.073	0	0	SNTB1
0	0.828261	0.525	0.306	0	0	GALNT18
0	0.824406	0.259	0.025	0	0	HEPH
0	0.823193	0.519	0.272	0	0	TRAK1
0	0.821789	0.309	0.071	0	0	GNG12-AS1
0	0.820987	0.735	0.428	0	0	LPP
0	0.820046	0.364	0.118	0	0	CAPN2
0	0.819025	0.431	0.12	0	0	ADCY8
0	0.818336	0.553	0.311	0	0	SLC39A11
0	0.818044	0.364	0.093	0	0	TP53BP2
0	0.81396	0.589	0.363	0	0	BMPR1A
0	0.807491	0.286	0.049	0	0	DPP10-AS3
0	0.805673	0.869	0.551	0	0	GRM3
0	0.805568	0.264	0.024	0	0	MFGE8
0	0.803279	0.296	0.054	0	0	TGFB2
0	0.80308	0.865	0.641	0	0	CHD9
6.10794e-264	0.799643	0.373	0.199	2.04848e-259	0	TLE1
0	0.795827	0.392	0.109	0	0	ROR1
0	0.794809	0.473	0.259	0	0	SORCS2
0	0.791895	0.982	0.772	0	0	ADGRB3
0	0.789986	0.46	0.209	0	0	CDH10
0	0.789429	0.22	0.044	0	0	AL158840.1
0	0.789171	0.694	0.448	0	0	CHL1
0	0.788101	0.317	0.111	0	0	KNDC1
0	0.786099	0.232	0.019	0	0	GRIN2C
0	0.784223	0.225	0.014	0	0	ARSJ
0	0.781649	0.279	0.034	0	0	AC008957.2
0	0.781515	0.406	0.173	0	0	NADK2
3.73142e-244	0.781298	0.5	0.331	1.25144e-239	0	CTDSPL
4.61529e-258	0.780945	0.483	0.31	1.54788e-253	0	CLIP1
0	0.78089	0.788	0.445	0	0	PDE7B
0	0.779703	0.285	0.062	0	0	EAF2
0	0.779461	0.208	0.026	0	0	F11-AS1
0	0.777239	0.311	0.118	0	0	PTCH1
0	0.777204	0.336	0.084	0	0	IGFBP7
0	0.77549	0.224	0.06	0	0	AP002991.1
0	0.772478	0.382	0.122	0	0	RHOB
0	0.772326	0.274	0.052	0	0	PDLIM3
0	0.770047	0.57	0.301	0	0	FGD4
0	0.769134	0.443	0.124	0	0	HEPACAM
0	0.765733	0.372	0.157	0	0	ZNF680
1.11567e-194	0.763507	0.402	0.26	3.74173e-190	0	TMEM241
7.2473e-289	0.762239	0.365	0.171	2.4306e-284	0	KATNAL2
0	0.761873	0.889	0.544	0	0	SORBS1
0	0.760757	0.61	0.264	0	0	MEGF10
0	0.75925	0.96	0.703	0	0	ADGRL3
0	0.75686	0.224	0.016	0	0	AL590617.2
1.31783e-294	0.752105	0.611	0.419	4.41975e-290	0	CPEB3
0	0.75165	0.426	0.19	0	0	PPP2R5A
0	0.750456	0.283	0.088	0	0	UFL1-AS1
0	0.750221	0.464	0.161	0	0	AC012593.1
2.48026e-227	0.747063	0.419	0.253	8.3183e-223	0	FAM19A5
1.71159e-238	0.74392	0.408	0.242	5.74033e-234	0	ZNF516
0	0.743873	0.333	0.08	0	0	SYT17
0	0.743818	0.831	0.459	0	0	FAT3
0	0.742211	0.248	0.047	0	0	ID2
8.46565e-305	0.74202	0.6	0.402	2.83921e-300	0	KIAA1958
0	0.74168	0.552	0.315	0	0	ENTPD1-AS1
1.13462e-290	0.741596	0.513	0.31	3.8053e-286	0	SPIRE1
0	0.737677	0.313	0.102	0	0	TCF7L1
0	0.736208	0.634	0.406	0	0	FOXO1
0	0.7348	0.288	0.087	0	0	PFKP
2.07999e-296	0.734743	0.475	0.271	6.97587e-292	0	SMURF2
0	0.732874	0.612	0.296	0	0	MT3
0	0.732857	0.496	0.262	0	0	GARNL3
0	0.732568	0.248	0.062	0	0	CC2D2B
3.65579e-248	0.732318	0.57	0.391	1.22608e-243	0	ACSL3
0	0.730827	0.263	0.061	0	0	AL078459.1
1.41298e-274	0.730733	0.388	0.192	4.73885e-270	0	EPM2A
1.44368e-264	0.729804	0.364	0.185	4.84183e-260	0	KIAA1671
0	0.728845	0.612	0.353	0	0	GAREM1
1.82247e-292	0.728221	0.514	0.321	6.1122e-288	0	GABBR1
0	0.727798	0.425	0.128	0	0	GOLIM4
0	0.723949	0.235	0.03	0	0	AL136366.1
0	0.723857	0.258	0.042	0	0	CXCL14
1.10653e-251	0.722951	0.433	0.25	3.71108e-247	0	PNPLA8
0	0.721953	0.831	0.654	0	0	PPP1R9A
0	0.71986	0.343	0.087	0	0	CDC14A
0	0.71638	0.398	0.171	0	0	PTAR1
0	0.715554	0.606	0.345	0	0	ZHX2
0	0.71496	0.39	0.08	0	0	FRMPD2
2.82838e-217	0.713054	0.389	0.228	9.48583e-213	0	RAVER2
3.15067e-234	0.711662	0.295	0.136	1.05667e-229	0	BRINP2
0	0.711263	0.306	0.104	0	0	ARHGEF10L
0	0.710671	0.683	0.49	0	0	POU2F1
6.92405e-216	0.710315	0.401	0.234	2.32219e-211	0	ANTXR1
0	0.706232	0.15	0.004	0	0	LINC00645
0	0.700473	0.35	0.1	0	0	ARHGAP31
4.46812e-306	0.700439	0.571	0.345	1.49852e-301	0	PTPN13
2.27887e-219	0.699926	0.333	0.173	7.64286e-215	0	DOK5
0	0.699499	0.697	0.461	0	0	PRKD1
4.86291e-267	0.693901	0.258	0.102	1.63092e-262	0	AK4
0	0.693534	0.23	0.035	0	0	CDC42EP4
0	0.693168	0.351	0.141	0	0	HIVEP1
2.82857e-147	0.692067	0.312	0.186	9.48647e-143	0	MIR2052HG
1.10828e-278	0.688796	0.483	0.285	3.71694e-274	0	PPFIA1
0	0.688149	0.174	0.015	0	0	CASC17
1.60347e-286	0.686154	0.293	0.11	5.37772e-282	0	FAM19A1
2.50914e-226	0.68574	0.34	0.178	8.41515e-222	0	MFHAS1
0	0.68514	0.299	0.072	0	0	BMP7
7.77546e-307	0.684601	0.503	0.28	2.60773e-302	0	ZMAT1
9.05373e-263	0.683891	0.133	0.029	3.03644e-258	0	MOXD1
7.95719e-292	0.682664	0.225	0.073	2.66868e-287	0	MEF2C-AS2
8.42991e-161	0.681553	0.333	0.194	2.82722e-156	0	AC008014.1
2.72917e-230	0.680583	0.583	0.403	9.15309e-226	0	ASTN1
0	0.678494	0.258	0.046	0	0	MLC1
0	0.678324	0.686	0.483	0	0	SPRED1
6.07554e-206	0.677489	0.411	0.25	2.03761e-201	0	PDGFC
3.32328e-304	0.676646	0.631	0.413	1.11456e-299	0	SRGAP3
0	0.676569	0.82	0.302	0	0	SOX6
0	0.676491	0.197	0.015	0	0	LHX2
0	0.674274	0.2	0.035	0	0	LYPD6
4.9695e-230	0.673841	0.49	0.31	1.66667e-225	0	PER3
0	0.672049	0.879	0.59	0	0	SYNE1
0	0.670712	0.204	0.027	0	0	SCARA3
3.55933e-235	0.670219	0.289	0.132	1.19373e-230	0	ARRB1
7.15501e-255	0.66916	0.631	0.442	2.39965e-250	0	MSRA
4.13051e-228	0.668604	0.418	0.244	1.38529e-223	0	AKAP7
0	0.667661	0.317	0.087	0	0	TUBB2B
7.35572e-148	0.6672	0.587	0.456	2.46696e-143	0	SGCD
0	0.666718	0.23	0.052	0	0	ANKRD29
3.55679e-245	0.666705	0.383	0.205	1.19288e-240	0	AL391807.1
0	0.664148	0.231	0.07	0	0	KLKB1
6.78597e-225	0.663408	0.295	0.141	2.27588e-220	0	PLAGL1
0	0.66153	0.253	0.041	0	0	AL137145.2
0	0.660026	0.153	0.023	0	0	FREM2
7.95122e-197	0.658795	0.223	0.095	2.66668e-192	0	STUM
0	0.658403	0.279	0.098	0	0	PRDM5
0	0.657959	0.357	0.097	0	0	RASSF4
7.36187e-206	0.657104	0.432	0.273	2.46903e-201	0	RAB11FIP2
2.11893e-286	0.654199	0.556	0.344	7.10647e-282	0	CHKA
0	0.653065	0.192	0.016	0	0	AL392086.1
0	0.65288	0.402	0.186	0	0	USP3
0	0.650686	0.24	0.064	0	0	SEL1L3
0	0.65033	0.476	0.181	0	0	HTRA1
0	0.650275	0.275	0.079	0	0	MYLK
0	0.64999	0.357	0.152	0	0	GAN
0	0.649183	0.222	0.034	0	0	NT5E
3.16621e-161	0.647402	0.329	0.192	1.06188e-156	0	AC007262.2
0	0.647234	0.205	0.033	0	0	RASL10A
0	0.646035	0.201	0.028	0	0	ITGA7
0	0.644202	0.237	0.051	0	0	ADCYAP1R1
5.35248e-278	0.64382	0.778	0.566	1.79511e-273	0	TMEM161B-AS1
0	0.642068	0.335	0.106	0	0	AASS
0	0.641101	0.211	0.057	0	0	VEGFA
0	0.640496	0.267	0.09	0	0	HSDL2
0	0.637643	0.264	0.065	0	0	NKAIN4
1.62733e-194	0.637192	0.405	0.249	5.45773e-190	0	DECR1
0	0.63636	0.249	0.06	0	0	AL365273.2
2.451e-138	0.635684	0.405	0.285	8.22017e-134	0	HS2ST1
0	0.635373	0.224	0.054	0	0	NRP1
0	0.634615	0.275	0.073	0	0	GNG12
0	0.634008	0.204	0.039	0	0	CNTFR
4.67436e-193	0.633984	0.481	0.325	1.56769e-188	0	BBS2
0	0.633982	0.187	0.026	0	0	ATP13A5
3.34687e-155	0.633149	0.416	0.285	1.12247e-150	0	PLXNA2
0	0.63293	0.212	0.03	0	0	SYTL4
0	0.62958	0.226	0.032	0	0	PBXIP1
6.07615e-261	0.62948	0.679	0.503	2.03782e-256	0	DENND1A
0	0.629025	0.903	0.713	0	0	WWOX
0	0.628125	0.663	0.312	0	0	CRB1
0	0.627979	0.26	0.07	0	0	FADS2
0	0.627562	0.226	0.058	0	0	CTXND1
0	0.627236	0.229	0.038	0	0	BAG3
6.22623e-231	0.627083	0.481	0.3	2.08815e-226	0	TOM1L2
3.34823e-209	0.626216	0.58	0.42	1.12293e-204	0	CDH2
1.55564e-261	0.625453	0.527	0.326	5.21731e-257	0	PLPP1
5.58424e-199	0.62498	0.43	0.269	1.87284e-194	0	GPD2
3.24076e-185	0.624299	0.29	0.143	1.08689e-180	0	EGLN3
3.47741e-286	0.6239	0.281	0.107	1.16625e-281	0	TULP3
4.52742e-212	0.621746	0.474	0.305	1.51841e-207	0	MTMR3
0	0.621328	0.186	0.023	0	0	MAOA
5.68537e-162	0.620049	0.344	0.208	1.90676e-157	0	AGL
0	0.619772	0.32	0.105	0	0	SH3PXD2B
0	0.619269	0.226	0.039	0	0	SALL3
8.5078e-183	0.618478	0.477	0.335	2.85334e-178	0	CYFIP2
0	0.616858	0.281	0.068	0	0	APOC1
0	0.616635	0.253	0.061	0	0	TGFBR3
0	0.616392	0.326	0.095	0	0	HEPN1
0	0.616165	0.287	0.092	0	0	SLC3A2
6.50675e-251	0.615819	0.408	0.216	2.18223e-246	0	EFR3A
3.46416e-214	0.615651	0.208	0.079	1.16181e-209	0	SLC6A11
2.45119e-176	0.614593	0.437	0.29	8.2208e-172	0	PPM1K
4.49414e-286	0.613367	0.315	0.129	1.50724e-281	0	OSBPL11
3.2174e-236	0.613284	0.542	0.354	1.07905e-231	0	METTL15
1.38359e-263	0.611863	0.238	0.085	4.6403e-259	0	SLC25A33
0	0.611229	0.203	0.033	0	0	CPT1A
2.12941e-214	0.609905	0.556	0.392	7.14163e-210	0	ZNF518A
0	0.608163	0.399	0.177	0	0	PFKFB3
2.06306e-189	0.607631	0.338	0.185	6.91911e-185	0	MTM1
0	0.607143	0.189	0.03	0	0	TMEM220-AS1
0	0.606841	0.406	0.179	0	0	ATP2B4
0	0.605135	0.246	0.058	0	0	FAM107A
0	0.605013	0.239	0.078	0	0	ACP6
0	0.603818	0.252	0.072	0	0	FRMD6
4.95896e-236	0.603597	0.314	0.143	1.66314e-231	0	TET1
0	0.602227	0.831	0.666	0	0	GNAQ
7.75555e-208	0.60165	0.358	0.195	2.60105e-203	0	TBC1D1
5.61473e-119	0.601393	0.362	0.252	1.88307e-114	0	TMEM164
1.04323e-214	0.601024	0.294	0.137	3.49878e-210	0	PCED1B
0	0.600779	0.169	0.03	0	0	CYR61
4.40217e-112	0.599617	0.231	0.13	1.4764e-107	0	LINC01182
5.02996e-198	0.594791	0.472	0.303	1.68695e-193	0	TBL1X
1.37571e-191	0.593523	0.259	0.121	4.61386e-187	0	GPT2
4.17036e-295	0.592384	0.403	0.182	1.39866e-290	0	KCNMB2-AS1
0	0.592272	0.359	0.11	0	0	ARHGAP42
0	0.592037	0.378	0.142	0	0	DPF3
7.63467e-175	0.591788	0.262	0.124	2.56051e-170	0	MALRD1
0	0.590602	0.59	0.321	0	0	CPQ
0	0.590388	0.711	0.364	0	0	SLC35F1
0	0.58997	0.18	0.022	0	0	FAM198B-AS1
1.40308e-225	0.58909	0.477	0.292	4.70564e-221	0	SLC6A1
1.86075e-153	0.587831	0.453	0.321	6.24058e-149	0	CLEC16A
2.57949e-147	0.585915	0.38	0.246	8.6511e-143	0	ARMH4
0	0.585559	0.863	0.429	0	0	NEAT1
3.09178e-194	0.584214	0.609	0.426	1.03692e-189	0	FAM171A1
0	0.5842	0.19	0.02	0	0	SH3BP2
0	0.583423	0.421	0.145	0	0	NDRG2
1.00199e-145	0.582901	0.323	0.199	3.36047e-141	0	AKAP12
1.11866e-187	0.582847	0.335	0.182	3.75177e-183	0	AP000462.1
7.35492e-172	0.581584	0.287	0.152	2.46669e-167	0	AC012404.1
0	0.58045	0.285	0.097	0	0	CSPG5
4.13985e-285	0.579719	0.372	0.171	1.38842e-280	0	RFX2
1.11374e-203	0.579179	0.236	0.1	3.73527e-199	0	AC093157.1
0	0.577882	0.342	0.114	0	0	CNN3
9.38552e-127	0.576919	0.325	0.206	3.14771e-122	0	C3orf70
1.72133e-304	0.576497	0.212	0.06	5.773e-300	0	RGN
0	0.574496	0.2	0.043	0	0	DIAPH3
4.06335e-192	0.574384	0.487	0.316	1.36276e-187	0	MBOAT2
1.61227e-251	0.573719	0.42	0.216	5.40723e-247	0	KCNIP1
0	0.573068	0.226	0.062	0	0	POU3F2
7.72457e-84	0.572874	0.273	0.186	2.59066e-79	0	MRAS
8.76131e-305	0.567109	0.391	0.162	2.93837e-300	0	TMEM108
0	0.567079	0.158	0.009	0	0	LINC00298
0	0.565029	0.359	0.141	0	0	MTMR10
0	0.564207	0.262	0.06	0	0	ADGRG1
0	0.563892	0.205	0.045	0	0	LGI4
0	0.563278	0.162	0.035	0	0	AC036214.1
1.70629e-154	0.562492	0.39	0.237	5.72254e-150	0	CNTNAP3B
1.8387e-173	0.56175	0.496	0.352	6.16662e-169	0	BCKDHB
3.91658e-106	0.560075	0.317	0.207	1.31354e-101	0	AL359710.1
0	0.556017	0.179	0.036	0	0	THSD1
0	0.555086	0.401	0.158	0	0	CTBP2
7.34756e-110	0.554532	0.386	0.275	2.46423e-105	0	SNCAIP
5.44516e-226	0.552605	0.668	0.505	1.8262e-221	0	CPEB4
2.9987e-261	0.551803	0.655	0.457	1.0057e-256	0	NEO1
2.56541e-166	0.551177	0.499	0.359	8.60388e-162	0	EHMT1
0	0.54977	0.456	0.199	0	0	EPS8
1.91508e-160	0.549145	0.332	0.191	6.42279e-156	0	SPRED2
0	0.547825	0.191	0.046	0	0	MICALL2
8.84716e-142	0.547566	0.375	0.249	2.96716e-137	0	FAM204A
0	0.546139	0.155	0.009	0	0	LFNG
5.30533e-45	0.545507	0.251	0.195	1.7793e-40	0	AC079760.1
0	0.544315	0.432	0.175	0	0	RASSF8
4.79462e-113	0.544115	0.123	0.047	1.60802e-108	0	HOPX
7.01902e-215	0.541698	0.287	0.128	2.35404e-210	0	ZBTB20-AS5
6.92413e-101	0.541426	0.394	0.297	2.32222e-96	0	ATL2
2.48819e-113	0.540541	0.336	0.22	8.34488e-109	0	SUGCT
3.70857e-129	0.540385	0.394	0.275	1.24378e-124	0	RIMKLB
8.99054e-296	0.539999	0.854	0.717	3.01525e-291	0	AKT3
1.67672e-183	0.539645	0.469	0.298	5.6234e-179	0	RFX3-AS1
2.37008e-169	0.539168	0.278	0.138	7.94878e-165	0	AC125613.1
2.00164e-98	0.537671	0.261	0.159	6.71312e-94	0	AC138627.1
1.526e-214	0.535728	0.643	0.474	5.11791e-210	0	IGSF11
0	0.535291	0.149	0.01	0	0	GJB6
3.39287e-226	0.535276	0.13	0.031	1.1379e-221	0	GEM
0	0.534101	0.17	0.038	0	0	MMP28
0	0.53353	0.401	0.128	0	0	RAB31
6.3985e-169	0.533489	0.475	0.325	2.14593e-164	0	XPO1
0	0.532922	0.145	0.021	0	0	AL035078.4
5.00327e-151	0.532226	0.25	0.128	1.678e-146	0	CYP4V2
4.79691e-249	0.531295	0.812	0.652	1.60879e-244	0	NCOA1
2.40735e-303	0.531076	0.2	0.057	8.07377e-299	0	NEK6
0	0.530026	0.193	0.045	0	0	AL117335.1
4.02881e-265	0.529337	0.191	0.057	1.35118e-260	0	PARVA
0	0.528874	0.224	0.051	0	0	ITGA6
1.17321e-138	0.527784	0.299	0.176	3.93471e-134	0	P2RY14
5.76844e-167	0.526677	0.36	0.205	1.93462e-162	0	MIRLET7BHG
0	0.526524	0.162	0.017	0	0	NTSR2
3.38802e-178	0.526388	0.33	0.173	1.13627e-173	0	AC116366.3
2.41498e-103	0.524625	0.485	0.386	8.09937e-99	0	OSBPL6
1.47094e-226	0.524002	0.644	0.462	4.93325e-222	0	TAOK3
2.6773e-203	0.523956	0.197	0.074	8.97912e-199	0	SLC30A10
1.25814e-203	0.522468	0.361	0.19	4.21954e-199	0	MFAP3L
0	0.522117	0.436	0.192	0	0	SAT1
1.163e-179	0.52165	0.589	0.439	3.90048e-175	0	HIBCH
0	0.521366	0.341	0.123	0	0	MARCH3
3.52362e-99	0.520752	0.445	0.346	1.18175e-94	0	NOL4
2.6626e-99	0.519881	0.327	0.223	8.92984e-95	0	LINC02062
0	0.519449	0.164	0.03	0	0	HNF4G
2.48116e-129	0.517978	0.221	0.113	8.32133e-125	0	AC005162.3
0	0.517797	0.284	0.083	0	0	APCDD1
0	0.516005	0.228	0.059	0	0	NACC2
8.18998e-155	0.513761	0.536	0.403	2.74676e-150	0	C11orf49
8.76204e-92	0.512724	0.286	0.186	2.93861e-87	0	CPNE8
0	0.512124	0.235	0.061	0	0	TNS1
4.94072e-210	0.511941	0.724	0.558	1.65702e-205	0	TTC28
1.77087e-212	0.511814	0.728	0.568	5.93915e-208	0	SPTBN1
1.33081e-203	0.511562	0.203	0.077	4.46327e-199	0	PGM1
0	0.511551	0.146	0.012	0	0	SLC7A10
2.61381e-140	0.511498	0.477	0.349	8.76621e-136	0	GOLGB1
1.2421e-30	0.510208	0.246	0.201	4.16574e-26	0	AC098829.1
6.14257e-186	0.509476	0.309	0.158	2.06009e-181	0	SIRPA
5.29336e-144	0.509304	0.569	0.448	1.77529e-139	0	ACAP2
2.89238e-300	0.509171	0.217	0.064	9.70048e-296	0	PPARA
4.57298e-80	0.507648	0.358	0.274	1.53369e-75	0	PURG
4.48397e-196	0.507376	0.746	0.584	1.50383e-191	0	CAMTA1
2.03072e-240	0.506743	0.231	0.085	6.81064e-236	0	SLC18B1
0	0.506614	0.506	0.238	0	0	STK3
1.16615e-77	0.50636	0.304	0.219	3.91102e-73	0	MTMR1
4.31143e-171	0.505268	0.234	0.107	1.44597e-166	0	PLCG1
4.36936e-187	0.505249	0.429	0.249	1.4654e-182	0	CAPS2
0	0.505245	0.223	0.05	0	0	FSTL1
1.89162e-140	0.505182	0.422	0.281	6.34413e-136	0	ZNF438
2.40688e-150	0.505054	0.276	0.144	8.07219e-146	0	LINC01376
0	0.505018	0.207	0.052	0	0	BBOX1
1.66603e-274	0.502702	0.225	0.071	5.58754e-270	0	TIPARP
1.50984e-62	0.502068	0.338	0.271	5.06371e-58	0	AL357153.2
2.80539e-259	0.50198	0.241	0.084	9.40872e-255	0	ZBTB7C
0	0.501861	0.16	0.02	0	0	LIX1
1.77541e-205	0.500315	0.838	0.6	5.95437e-201	0	PDE4D
0	0.500163	0.14	0.022	0	0	IDH2-DT
5.70053e-161	0.49967	0.545	0.396	1.91184e-156	0	PCGF5
5.32166e-130	0.499109	0.217	0.106	1.78478e-125	0	AC115622.1
6.26236e-288	0.49873	0.237	0.076	2.10027e-283	0	SLC16A9
5.28579e-129	0.498071	0.507	0.385	1.77275e-124	0	TLK1
3.36174e-103	0.497089	0.375	0.267	1.12746e-98	0	EIF3E
0	0.496882	0.146	0.018	0	0	AL121760.1
5.09024e-250	0.496786	0.198	0.062	1.70717e-245	0	NWD1
6.30633e-147	0.496635	0.234	0.106	2.11502e-142	0	JUN
1.73199e-111	0.496614	0.239	0.137	5.80874e-107	0	PALM
1.64403e-208	0.496008	0.161	0.051	5.51376e-204	0	PCTP
3.29201e-70	0.495514	0.284	0.206	1.10407e-65	0	TMED8
0	0.494725	0.444	0.154	0	0	ITPKB
0	0.49459	0.181	0.033	0	0	LINC01896
0	0.493907	0.13	0.013	0	0	SDS
1.16486e-127	0.49291	0.176	0.08	3.9067e-123	0	GALNT16
0	0.49174	0.333	0.107	0	0	TNS3
1.52918e-111	0.489792	0.323	0.208	5.12858e-107	0	UGP2
0	0.48796	0.171	0.027	0	0	PAX6
8.05783e-104	0.487784	0.365	0.259	2.70244e-99	0	GRAMD1B
7.84891e-57	0.48763	0.19	0.121	2.63237e-52	0	TFRC
1.18002e-130	0.486676	0.222	0.113	3.95755e-126	0	KREMEN1
5.89079e-203	0.483477	0.181	0.064	1.97565e-198	0	P2RY1
2.27271e-237	0.482142	0.2	0.066	7.62222e-233	0	BAALC-AS1
3.98768e-95	0.481217	0.255	0.159	1.33739e-90	0	AP000311.1
0	0.481116	0.162	0.025	0	0	STK17B
9.68546e-119	0.480789	0.287	0.171	3.24831e-114	0	KDM3A
2.605e-156	0.480281	0.628	0.472	8.73664e-152	0	SGK3
0	0.479765	0.233	0.064	0	0	AGT
0	0.479455	0.185	0.043	0	0	RAPGEF3
9.85572e-105	0.479325	0.275	0.167	3.30541e-100	0	TTN
1.92474e-165	0.478471	0.537	0.385	6.45521e-161	0	CEP350
6.46293e-174	0.478447	0.177	0.067	2.16754e-169	0	IL17D
6.99291e-72	0.477868	0.331	0.249	2.34528e-67	0	APBA2
2.0549e-226	0.477608	0.323	0.148	6.89172e-222	0	FKBP5
3.67922e-263	0.477533	0.177	0.05	1.23394e-258	0	AL365275.1
9.96638e-137	0.477493	0.474	0.343	3.34253e-132	0	NT5C2
4.20157e-284	0.477109	0.289	0.105	1.40912e-279	0	BCL6
3.62628e-184	0.476396	0.591	0.449	1.21618e-179	0	ATP2C1
1.08353e-92	0.476188	0.301	0.201	3.63393e-88	0	ETFDH
2.84755e-104	0.475957	0.223	0.125	9.55012e-100	0	NREP
7.70637e-152	0.475902	0.551	0.412	2.58456e-147	0	BICD1
0	0.475063	0.85	0.483	0	0	TCF4
1.71249e-233	0.473103	0.799	0.653	5.74335e-229	0	BAZ2B
6.95212e-129	0.47305	0.401	0.267	2.3316e-124	0	CEP112
0	0.472189	0.955	0.837	0	0	DST
1.72955e-188	0.471124	0.288	0.136	5.80058e-184	0	AK3
1.24247e-114	0.470846	0.505	0.394	4.16698e-110	0	ELP4
7.19533e-163	0.470281	0.706	0.53	2.41317e-158	0	ARHGAP32
8.11039e-200	0.470236	0.309	0.147	2.72006e-195	0	ST5
1.94513e-187	0.470067	0.164	0.054	6.52356e-183	0	TENT5A
0	0.469905	0.194	0.043	0	0	ABCC9
6.44163e-187	0.469541	0.82	0.644	2.16039e-182	0	PRKN
2.39938e-195	0.468905	0.894	0.747	8.04703e-191	0	ZSWIM6
6.38623e-67	0.468572	0.445	0.373	2.14181e-62	0	FAM66D
4.5569e-125	0.4683	0.227	0.119	1.52829e-120	0	SEMA4B
7.46546e-189	0.468023	0.18	0.065	2.50377e-184	0	ASRGL1
3.03472e-256	0.467906	0.119	0.024	1.01778e-251	0	KCNE4
4.87555e-65	0.466397	0.339	0.258	1.63516e-60	0	EPHA4
4.51393e-94	0.465139	0.375	0.274	1.51388e-89	0	ERI3
1.10028e-105	0.464595	0.311	0.201	3.69013e-101	0	DCUN1D1
0	0.463098	0.166	0.032	0	0	AC234582.1
9.21179e-161	0.462616	0.218	0.098	3.08945e-156	0	LSAMP-AS1
1.02609e-95	0.462526	0.27	0.171	3.4413e-91	0	SNRK
3.13528e-193	0.461642	0.175	0.06	1.05151e-188	0	MYOM1
9.3538e-171	0.461122	0.279	0.137	3.13708e-166	0	FAT1
8.31207e-172	0.460991	0.409	0.246	2.7877e-167	0	MAT2A
3.4733e-283	0.460081	0.182	0.048	1.16487e-278	0	LYPD1
1.82691e-125	0.460039	0.255	0.139	6.12709e-121	0	LINC02340
4.1636e-50	0.459335	0.273	0.21	1.39639e-45	0	KLHL23
1.0711e-119	0.459013	0.486	0.368	3.59226e-115	0	TMEM135
2.37804e-43	0.458593	0.329	0.274	7.97546e-39	0	UPP2
1.1567e-174	0.458581	0.427	0.263	3.87935e-170	0	PLEKHA7
0	0.458137	0.174	0.025	0	0	FAS
1.44393e-122	0.457723	0.4	0.274	4.84266e-118	0	LINC02256
8.57088e-197	0.45709	0.183	0.065	2.8745e-192	0	SPRY2
7.6573e-95	0.456497	0.566	0.456	2.56811e-90	0	RNPC3
9.15596e-216	0.456143	0.542	0.331	3.07073e-211	0	EPS15
1.6895e-111	0.455743	0.511	0.401	5.66623e-107	0	TDRD3
5.86377e-265	0.455031	0.283	0.104	1.96659e-260	0	LINC02328
2.58747e-101	0.454885	0.259	0.157	8.67785e-97	0	HERPUD2
1.03918e-127	0.453817	0.542	0.412	3.4852e-123	0	CDK14
1.27612e-47	0.453763	0.386	0.323	4.27984e-43	0	GABRA4
1.3498e-123	0.4509	0.204	0.1	4.52694e-119	0	FN1
4.5425e-106	0.450606	0.271	0.153	1.52346e-101	0	PLCB4
4.13879e-174	0.450046	0.194	0.076	1.38807e-169	0	LINC01473
1.78735e-123	0.449531	0.612	0.502	5.99442e-119	0	HMGB1
2.41835e-39	0.449415	0.228	0.174	8.11068e-35	0	DMGDH
3.78963e-287	0.448923	0.161	0.038	1.27097e-282	0	GLDC
3.86688e-119	0.448539	0.524	0.397	1.29687e-114	0	NLGN4X
1.55233e-99	0.448406	0.265	0.162	5.20622e-95	0	CLYBL
0	0.448261	0.155	0.03	0	0	CLDN10
2.30083e-207	0.447781	0.23	0.088	7.71653e-203	0	HFM1
1.92808e-119	0.447549	0.174	0.08	6.46639e-115	0	AC090115.1
2.17435e-166	0.447206	0.143	0.048	7.29232e-162	0	C2CD6
9.60882e-202	0.446416	0.528	0.325	3.22261e-197	0	NFE2L2
1.92009e-81	0.445568	0.305	0.212	6.43959e-77	0	EPB41L5
1.35788e-198	0.445521	0.159	0.052	4.55405e-194	0	CHST1
6.39089e-89	0.445326	0.289	0.192	2.14338e-84	0	EPS15L1
1.04344e-124	0.444682	0.541	0.419	3.49949e-120	0	KIF21A
8.10806e-100	0.443625	0.47	0.37	2.71928e-95	0	NRF1
4.66765e-134	0.443602	0.524	0.396	1.56544e-129	0	SESN3
6.62331e-142	0.443353	0.529	0.381	2.22133e-137	0	MXI1
3.84426e-295	0.442816	0.153	0.033	1.28929e-290	0	SLC39A12
8.86895e-124	0.442665	0.542	0.423	2.97447e-119	0	GMDS-DT
2.3848e-257	0.442192	0.626	0.368	7.99813e-253	0	DOCK1
8.22852e-155	0.442141	0.673	0.539	2.75968e-150	0	UBR5
1.60331e-155	0.442023	0.602	0.464	5.37718e-151	0	SON
0	0.441374	0.253	0.068	0	0	ENTPD1
0	0.440628	0.138	0.013	0	0	GAREM2
5.806e-113	0.440047	0.407	0.284	1.94722e-108	0	IQCK
2.30367e-96	0.439646	0.326	0.22	7.72604e-92	0	DPP8
2.48141e-16	0.439253	0.175	0.146	8.32217e-12	0	PKN2-AS1
1.2442e-264	0.438603	0.205	0.062	4.17279e-260	0	METTL7A
7.66118e-112	0.438584	0.55	0.442	2.56941e-107	0	NEK1
0	0.438563	0.134	0.017	0	0	MYBPC1
1.93712e-70	0.43847	0.404	0.322	6.49671e-66	0	ZC3H12C
4.52516e-52	0.438115	0.171	0.111	1.51765e-47	0	PTCHD1
8.14896e-243	0.438037	0.28	0.108	2.733e-238	0	FGF1
1.2859e-123	0.4379	0.375	0.242	4.31265e-119	0	KLF7
2.8974e-139	0.437732	0.641	0.508	9.71731e-135	0	ASAP1
0	0.437433	0.281	0.092	0	0	ZFP36L2
1.12707e-86	0.437239	0.434	0.318	3.77995e-82	0	TTN-AS1
4.48748e-36	0.436468	0.283	0.237	1.50501e-31	0	ANO5
1.6844e-118	0.436167	0.207	0.103	5.64915e-114	0	SPRY4-AS1
1.29971e-58	0.434807	0.313	0.245	4.35896e-54	0	LUZP1
5.92402e-68	0.434346	0.227	0.149	1.9868e-63	0	PDE9A
0	0.433915	0.128	0.019	0	0	AC069368.1
0	0.433857	0.145	0.028	0	0	GPC4
1.76173e-95	0.433625	0.221	0.127	5.9085e-91	0	ELMO2
5.80196e-128	0.432745	0.572	0.454	1.94586e-123	0	ATXN2
1.52004e-109	0.432695	0.265	0.155	5.09791e-105	0	ANO6
5.11427e-123	0.432487	0.593	0.479	1.71522e-118	0	TUT4
0	0.432359	0.124	0.011	0	0	AIFM3
0	0.431943	0.215	0.059	0	0	GPR37L1
4.13819e-130	0.431348	0.608	0.492	1.38786e-125	0	MLLT10
1.56029e-74	0.430968	0.237	0.153	5.2329e-70	0	CRY2
0	0.430684	0.115	0.015	0	0	PON3
5.65092e-229	0.430378	0.648	0.436	1.89521e-224	0	FNBP1
0	0.430171	0.782	0.425	0	0	MAML2
1.40565e-169	0.430124	0.722	0.58	4.71426e-165	0	PNISR
6.62978e-100	0.429831	0.315	0.207	2.2235e-95	0	ZNF277
5.1089e-129	0.429149	0.226	0.114	1.71342e-124	0	NAT8L
6.51671e-101	0.428704	0.587	0.477	2.18557e-96	0	EHBP1
3.71763e-233	0.42847	0.178	0.053	1.24682e-228	0	EMID1
5.50728e-55	0.427903	0.344	0.278	1.84703e-50	0	ZC2HC1A
3.73218e-274	0.427826	0.179	0.047	1.2517e-269	0	MT1E
6.9205e-296	0.427815	0.221	0.063	2.321e-291	0	CYP2J2
4.1343e-146	0.427519	0.227	0.108	1.38656e-141	0	IDH2
8.7078e-38	0.426868	0.428	0.381	2.92042e-33	0	UBA6-AS1
4.16677e-112	0.426453	0.429	0.297	1.39745e-107	0	SPATS2L
1.75514e-152	0.426036	0.323	0.18	5.8864e-148	0	OGFRL1
3.56738e-98	0.426026	0.203	0.111	1.19643e-93	0	SLC35G2
1.27189e-156	0.424066	0.357	0.204	4.26565e-152	0	ZFAND6
5.84422e-114	0.42385	0.514	0.39	1.96003e-109	0	CRADD
2.69097e-104	0.423361	0.32	0.204	9.02499e-100	0	ETV1
0	0.422523	0.122	0.019	0	0	LCNL1
0	0.4222	0.119	0.008	0	0	NR2E1
4.02317e-196	0.421893	0.139	0.039	1.34929e-191	0	MT1X
9.21247e-71	0.420766	0.29	0.205	3.08968e-66	0	WIPF2
0	0.41983	0.155	0.03	0	0	FXYD1
0	0.419715	0.108	0.01	0	0	PLIN5
0	0.419508	0.212	0.05	0	0	STOM
1.50819e-249	0.419436	0.135	0.031	5.05816e-245	0	AL136164.2
5.22397e-121	0.417779	0.348	0.225	1.75201e-116	0	PPARGC1A
3.48701e-122	0.417664	0.327	0.191	1.16947e-117	0	FHOD3
9.38463e-247	0.4175	0.129	0.029	3.14742e-242	0	LAMA3
9.42652e-91	0.41709	0.247	0.149	3.16147e-86	0	AASDH
4.55022e-123	0.416997	0.304	0.18	1.52605e-118	0	CYSTM1
5.73962e-130	0.416164	0.122	0.041	1.92495e-125	0	NR2F2-AS1
1.51167e-190	0.416077	0.446	0.241	5.06984e-186	0	ZNF608
1.42594e-181	0.414469	0.858	0.588	4.78231e-177	0	MEIS2
0	0.414117	0.144	0.027	0	0	NBPF26
6.32128e-90	0.41351	0.476	0.378	2.12003e-85	0	EXT1
1.12509e-73	0.413278	0.255	0.166	3.77332e-69	0	CMYA5
2.45072e-158	0.412409	0.186	0.074	8.21923e-154	0	LINC00886
1.85056e-57	0.411569	0.253	0.182	6.20641e-53	0	CYB5B
1.78926e-176	0.411453	0.164	0.058	6.00083e-172	0	AP003025.1
0	0.409978	0.133	0.02	0	0	SLC44A3
7.03152e-105	0.408325	0.569	0.466	2.35823e-100	0	RUFY3
2.03629e-73	0.407418	0.405	0.316	6.8293e-69	0	CHD2
6.19671e-60	0.407004	0.204	0.133	2.07825e-55	0	AC007495.1
1.63897e-168	0.406195	0.541	0.359	5.49677e-164	0	UTRN
7.16845e-113	0.404952	0.644	0.502	2.40415e-108	0	ARNT2
6.11643e-246	0.404853	0.132	0.03	2.05133e-241	0	RHPN2
2.60981e-297	0.403628	0.254	0.081	8.75279e-293	0	VIM
5.50054e-107	0.403471	0.354	0.238	1.84477e-102	0	LRP1
1.09212e-106	0.403059	0.554	0.448	3.66274e-102	0	RGL1
1.00204e-82	0.401865	0.457	0.367	3.36064e-78	0	CBFA2T2
1.97562e-58	0.401054	0.274	0.198	6.62583e-54	0	LIX1-AS1
3.569e-66	0.400706	0.41	0.333	1.19697e-61	0	AC097103.2
1.21111e-108	0.400415	0.447	0.328	4.06182e-104	0	DAAM1
0	0.400084	0.118	0.009	0	0	EMX2
1.87151e-226	0.399825	0.328	0.143	6.27666e-222	0	SUCLG2
1.88087e-259	0.399704	0.115	0.021	6.30807e-255	0	IL17RB
2.32549e-161	0.399668	0.146	0.05	7.79923e-157	0	MARC2
4.18641e-119	0.398294	0.144	0.059	1.40404e-114	0	LINC01550
3.62132e-125	0.397949	0.58	0.46	1.21452e-120	0	PPP1R12A
4.76501e-58	0.396903	0.332	0.248	1.59809e-53	0	STPG2
1.79816e-85	0.396654	0.524	0.431	6.03066e-81	0	SOBP
1.5473e-251	0.396529	0.147	0.035	5.18934e-247	0	DHRS3
7.01609e-210	0.396128	0.126	0.032	2.35306e-205	0	FSTL3
1.70429e-90	0.395875	0.253	0.153	5.71586e-86	0	TRAF3
3.74968e-122	0.394784	0.149	0.061	1.25757e-117	0	MBNL3
0	0.394493	0.126	0.018	0	0	HSD17B6
1.21971e-79	0.394428	0.224	0.137	4.09065e-75	0	ETFA
1.16217e-77	0.393179	0.278	0.188	3.89767e-73	0	ATP10D
1.66643e-54	0.393167	0.374	0.31	5.58888e-50	0	CTIF
5.83887e-288	0.392086	0.168	0.04	1.95824e-283	0	HEY2
7.71049e-303	0.391622	0.11	0.016	2.58594e-298	0	TSPAN12
9.9646e-104	0.391495	0.137	0.059	3.34193e-99	0	DTX1
8.87501e-238	0.391298	0.223	0.075	2.9765e-233	0	PLXNB1
4.30684e-41	0.390679	0.284	0.231	1.44443e-36	0	FOXG1
6.25822e-150	0.390621	0.411	0.245	2.09888e-145	0	PCDH9-AS2
1.81976e-86	0.38933	0.227	0.135	6.1031e-82	0	TMEM47
7.66465e-74	0.388941	0.316	0.224	2.57057e-69	0	RBMX
2.16415e-90	0.38831	0.219	0.124	7.25811e-86	0	SNED1
5.38234e-152	0.388255	0.123	0.038	1.80513e-147	0	LINC01965
0	0.388218	0.101	0.004	0	0	LHFPL1
2.88802e-147	0.387147	0.19	0.078	9.68585e-143	0	ADRA1A
3.8551e-81	0.386978	0.269	0.173	1.29292e-76	0	CC2D2A
1.23386e-37	0.386834	0.334	0.286	4.13812e-33	0	AL139260.1
1.51084e-272	0.386067	0.142	0.031	5.06707e-268	0	NBPF19
1.71435e-166	0.385953	0.122	0.036	5.7496e-162	0	COL23A1
0	0.385628	0.117	0.011	0	0	TRIB1
4.61554e-145	0.385555	0.725	0.553	1.54796e-140	0	DLC1
3.69151e-96	0.385479	0.53	0.426	1.23806e-91	0	STK39
1.1878e-83	0.384988	0.169	0.09	3.98366e-79	0	RBPMS
3.94443e-64	0.383665	0.409	0.331	1.32288e-59	0	EFR3B
0	0.383563	0.154	0.029	0	0	FAM198B
1.51703e-116	0.382589	0.122	0.046	5.08782e-112	0	AC103923.1
0	0.382373	0.232	0.061	0	0	RREB1
1.15623e-77	0.38225	0.174	0.096	3.87778e-73	0	WBP2NL
2.59018e-262	0.381983	0.114	0.021	8.68694e-258	0	CSDC2
1.11912e-56	0.381698	0.204	0.133	3.75331e-52	0	NINL
0	0.381231	0.216	0.059	0	0	ITGB5
2.34778e-88	0.381041	0.173	0.088	7.87398e-84	0	ZEB1-AS1
4.63026e-127	0.380932	0.2	0.094	1.5529e-122	0	ABHD3
4.40626e-29	0.380699	0.208	0.165	1.47777e-24	0	MFAP3
1.99203e-95	0.380441	0.146	0.068	6.68087e-91	0	SLC25A43
0	0.380275	0.103	0.008	0	0	SLC13A5
3.54534e-261	0.37924	0.163	0.041	1.18904e-256	0	C4orf19
4.90346e-102	0.37889	0.308	0.192	1.64452e-97	0	CAB39L
4.54926e-238	0.378881	0.162	0.044	1.52573e-233	0	EPHX1
0	0.378385	0.111	0.012	0	0	ADORA2B
0	0.377962	0.109	0.01	0	0	NRARP
0	0.377054	0.166	0.035	0	0	ST3GAL1
0	0.376871	0.118	0.016	0	0	MRO
5.79371e-37	0.376686	0.209	0.155	1.94309e-32	0	FLG-AS1
3.99649e-210	0.376592	0.943	0.799	1.34034e-205	0	ANK2
0	0.376563	0.107	0.011	0	0	FJX1
6.32182e-145	0.376231	0.146	0.053	2.12021e-140	0	TMEM220
1.08859e-77	0.375988	0.237	0.149	3.65093e-73	0	FAM213A
2.06176e-62	0.375953	0.298	0.217	6.91474e-58	0	DGLUCY
1.77611e-289	0.375952	0.147	0.031	5.9567e-285	0	MDFIC
7.38887e-144	0.375855	0.151	0.057	2.47808e-139	0	RIDA
6.41017e-122	0.375804	0.122	0.045	2.14984e-117	0	HHIPL1
2.44375e-61	0.375677	0.356	0.277	8.19583e-57	0	ANKAR
1.01774e-132	0.375438	0.161	0.065	3.41328e-128	0	BEND7
6.26456e-289	0.373784	0.114	0.019	2.10101e-284	0	NDP
9.30619e-76	0.373372	0.54	0.441	3.12111e-71	0	DPH6
9.81017e-118	0.373334	0.658	0.549	3.29014e-113	0	KIAA1109
2.59688e-69	0.372837	0.245	0.159	8.70943e-65	0	LINC00271
4.07668e-137	0.372525	0.662	0.531	1.36724e-132	0	GNAO1
3.05099e-256	0.371572	0.146	0.034	1.02324e-251	0	LRP4-AS1
1.37941e-115	0.371171	0.233	0.123	4.62628e-111	0	PRDX6
1.84829e-277	0.370494	0.304	0.112	6.19878e-273	0	BCAN
1.17159e-48	0.369898	0.418	0.351	3.92929e-44	0	SEPT11
4.86362e-65	0.369788	0.185	0.113	1.63116e-60	0	ZNF334
5.92859e-61	0.369692	0.304	0.223	1.98833e-56	0	NIPSNAP2
1.18931e-147	0.369444	0.77	0.637	3.98871e-143	0	SSBP2
2.1578e-240	0.369103	0.154	0.039	7.23684e-236	0	HES1
9.70334e-259	0.368867	0.123	0.025	3.25431e-254	0	FBLN1
5.47217e-16	0.367686	0.227	0.2	1.83526e-11	0	LINC00598
1.38766e-121	0.366309	0.206	0.1	4.65395e-117	0	MXD4
0	0.366256	0.136	0.023	0	0	SLC9A3R1
4.0397e-78	0.36607	0.221	0.134	1.35484e-73	0	AP002336.2
2.6593e-225	0.36556	0.338	0.147	8.91877e-221	0	TSC22D4
1.71342e-116	0.365172	0.173	0.078	5.74648e-112	0	BCL9
8.75771e-53	0.364192	0.361	0.296	2.93716e-48	0	UBE2G2
2.78465e-58	0.363396	0.312	0.235	9.33917e-54	0	SERP1
2.06969e-22	0.362794	0.178	0.143	6.94133e-18	0	FOXG1-AS1
5.53902e-45	0.362669	0.461	0.376	1.85768e-40	0	AQP4-AS1
4.1239e-231	0.362579	0.188	0.058	1.38307e-226	0	PTPN14
3.77346e-88	0.362417	0.236	0.143	1.26554e-83	0	CHSY1
1.32647e-276	0.362071	0.128	0.025	4.44873e-272	0	AC107021.1
2.89122e-53	0.361802	0.461	0.397	9.69656e-49	0	TAPT1-AS1
2.8683e-248	0.360852	0.122	0.025	9.61971e-244	0	MT1M
1.91518e-51	0.360777	0.279	0.207	6.42315e-47	0	AFG1L
2.46405e-134	0.360733	0.711	0.597	8.26392e-130	0	KMT2C
8.88202e-256	0.360705	0.116	0.022	2.97885e-251	0	VEGFC
1.67265e-306	0.360579	0.112	0.016	5.60972e-302	0	SELENBP1
3.63765e-53	0.360357	0.171	0.107	1.21999e-48	0	AL683813.1
3.48677e-120	0.360108	0.385	0.258	1.16939e-115	0	LIMS1
1.20045e-53	0.360006	0.296	0.224	4.02607e-49	0	UBR4
0	0.359747	0.144	0.027	0	0	AC024145.1
9.61163e-123	0.359103	0.144	0.057	3.22355e-118	0	PMVK
1.63692e-46	0.358881	0.347	0.283	5.4899e-42	0	INTS6
1.16078e-147	0.358789	0.319	0.168	3.89304e-143	0	OTUD7B
0	0.358674	0.1	0.009	0	0	SRPX2
0	0.358423	0.107	0.015	0	0	FKBP10
8.44166e-60	0.358275	0.117	0.061	2.83116e-55	0	AP001528.2
1.65866e-175	0.358127	0.159	0.054	5.5628e-171	0	TTC23
0	0.357711	0.107	0.01	0	0	AC007193.2
1.37698e-96	0.357565	0.119	0.05	4.61813e-92	0	SEMA4A
3.60761e-82	0.357526	0.203	0.117	1.20992e-77	0	ALPK1
2.18925e-105	0.357191	0.281	0.166	7.34232e-101	0	IRF2
1.56417e-46	0.356741	0.304	0.24	5.2459e-42	0	ALOX12-AS1
4.04891e-133	0.356569	0.184	0.082	1.35792e-128	0	STK17A
5.70404e-227	0.356099	0.132	0.031	1.91302e-222	0	OSMR-AS1
2.84161e-97	0.355426	0.181	0.092	9.53019e-93	0	TRIM8
1.08569e-62	0.354731	0.225	0.147	3.6412e-58	0	RBM28
8.88408e-45	0.354556	0.212	0.15	2.97954e-40	0	ARMH1
6.03166e-46	0.354493	0.311	0.244	2.0229e-41	0	MTHFD2L
5.10183e-36	0.354393	0.418	0.364	1.71105e-31	0	BRINP1
4.44572e-58	0.354134	0.203	0.131	1.49101e-53	0	KLHL8
2.58749e-158	0.353859	0.329	0.186	8.67793e-154	0	USP53
5.34265e-99	0.353296	0.592	0.489	1.79182e-94	0	PHF21A
1.0966e-91	0.35303	0.227	0.13	3.67778e-87	0	OAT
4.5565e-148	0.352684	0.156	0.058	1.52816e-143	0	PRKCA-AS1
1.87124e-28	0.35169	0.209	0.163	6.27576e-24	0	PIR
1.01193e-48	0.351011	0.148	0.091	3.39381e-44	0	SNHG22
9.68602e-26	0.350927	0.256	0.217	3.2485e-21	0	RNF24
9.59416e-145	0.350769	0.206	0.09	3.21769e-140	0	SSPN
1.72815e-18	0.349626	0.264	0.236	5.79586e-14	0	CNIH3
9.54557e-87	0.349391	0.519	0.422	3.20139e-82	0	ZDHHC21
6.11527e-138	0.348817	0.663	0.534	2.05094e-133	0	SPAG9
5.34718e-43	0.348131	0.291	0.229	1.79334e-38	0	SPOP
5.4577e-221	0.347832	0.127	0.03	1.8304e-216	0	SMOX
9.34821e-174	0.347628	0.823	0.699	3.1352e-169	0	FHIT
1.09677e-45	0.347236	0.288	0.225	3.67834e-41	0	SETD3
1.17041e-268	0.346959	0.16	0.04	3.92531e-264	0	EPAS1
3.00024e-83	0.346892	0.478	0.377	1.00622e-78	0	KANSL1L
1.09718e-80	0.346586	0.567	0.475	3.67972e-76	0	NCKAP1
5.51886e-154	0.346213	0.267	0.126	1.85091e-149	0	PSAT1
4.45355e-41	0.344648	0.234	0.174	1.49363e-36	0	AL645568.1
3.94085e-65	0.344331	0.24	0.156	1.32168e-60	0	FAM227B
2.45241e-127	0.344103	0.235	0.114	8.22488e-123	0	ADAMTS9-AS2
1.3365e-45	0.34394	0.234	0.167	4.48235e-41	0	SCGB2B2
1.99996e-39	0.343394	0.33	0.275	6.70747e-35	0	ZNF254
5.60065e-61	0.343045	0.181	0.109	1.87834e-56	0	AC131571.1
1.38299e-60	0.342634	0.181	0.11	4.63826e-56	0	JAM2
7.95082e-76	0.342178	0.56	0.474	2.66655e-71	0	C20orf194
1.83921e-196	0.341925	0.415	0.249	6.16833e-192	0	HIF1A
6.23518e-266	0.341909	0.154	0.036	2.09115e-261	0	AC093535.1
1.13858e-98	0.341851	0.25	0.142	3.81859e-94	0	NRBP2
5.11034e-45	0.341773	0.168	0.109	1.71391e-40	0	PYGO1
5.50206e-89	0.341426	0.458	0.313	1.84528e-84	0	EYA1
2.9672e-57	0.341021	0.503	0.438	9.95141e-53	0	MAPK8
0	0.340045	0.401	0.152	0	0	ZFP36L1
5.22177e-59	0.3395	0.207	0.132	1.75128e-54	0	PSMG2
2.25793e-186	0.337993	0.371	0.183	7.57266e-182	0	LDLRAD3
1.25938e-60	0.337108	0.181	0.108	4.22372e-56	0	RAP2C-AS1
3.47014e-72	0.337003	0.615	0.498	1.16382e-67	0	RBFOX2
5.1963e-38	0.336648	0.254	0.199	1.74274e-33	0	PTPN9
1.73163e-67	0.336361	0.141	0.075	5.80756e-63	0	WNT5B
1.69715e-86	0.336278	0.386	0.27	5.69189e-82	0	PCDH17
3.62246e-216	0.336169	0.205	0.069	1.2149e-211	0	KCNJ10
1.79675e-257	0.33562	0.447	0.201	6.02595e-253	0	FGFR2
9.57969e-67	0.33535	0.258	0.173	3.21284e-62	0	EEPD1
4.84213e-151	0.335138	0.784	0.679	1.62395e-146	0	DDX17
7.38081e-23	0.335003	0.333	0.305	2.47538e-18	0	RNF180
5.91077e-205	0.334104	0.1	0.021	1.98235e-200	0	BHMT2
8.93687e-60	0.333994	0.354	0.27	2.99725e-55	0	PRTFDC1
8.72532e-131	0.33396	0.16	0.065	2.9263e-126	0	RBMS2
6.20049e-67	0.333702	0.14	0.071	2.07952e-62	0	LINC01266
1.06658e-10	0.332988	0.251	0.238	3.57709e-06	0	NRSN1
8.02438e-34	0.332671	0.25	0.197	2.69122e-29	0	ATP6AP1L
3.55839e-161	0.331087	0.741	0.584	1.19341e-156	0	ASTN2
2.22662e-70	0.330259	0.212	0.129	7.46762e-66	0	MRPS6
1.05299e-103	0.327637	0.334	0.214	3.53152e-99	0	ENO1
4.10021e-159	0.326997	0.576	0.401	1.37513e-154	0	STARD13
4.48675e-13	0.326632	0.213	0.19	1.50477e-08	0	BMPER
0	0.32658	0.123	0.017	0	0	AC008957.1
5.16629e-110	0.326238	0.333	0.214	1.73267e-105	0	HES4
1.78541e-117	0.325637	0.806	0.687	5.98791e-113	0	AC016831.7
1.33173e-166	0.325433	0.571	0.358	4.46636e-162	0	PHYHIPL
6.04959e-109	0.324659	0.171	0.08	2.02891e-104	0	ZFYVE21
1.68784e-29	0.32404	0.309	0.264	5.66068e-25	0	DPY19L3
4.58707e-57	0.323655	0.306	0.228	1.53841e-52	0	DARS
5.94219e-60	0.323382	0.455	0.383	1.99289e-55	0	ATG7
1.77472e-196	0.323226	0.598	0.362	5.95205e-192	0	LMCD1-AS1
9.63589e-42	0.3227	0.358	0.3	3.23169e-37	0	WRN
6.57225e-61	0.322393	0.18	0.109	2.2042e-56	0	B4GALNT4
2.48364e-182	0.322198	0.107	0.026	8.32965e-178	0	ANO8
2.78871e-33	0.321492	0.274	0.223	9.35279e-29	0	UBAP2
5.20783e-74	0.321424	0.439	0.351	1.7466e-69	0	NUMB
1.85499e-174	0.321277	0.123	0.035	6.22126e-170	0	RXRA
2.025e-151	0.320985	0.127	0.041	6.79144e-147	0	DPP10-AS1
7.60711e-89	0.320584	0.15	0.072	2.55127e-84	0	IDH1
5.73908e-26	0.320434	0.215	0.172	1.92477e-21	0	PTPN20
5.43431e-92	0.319351	0.219	0.122	1.82256e-87	0	PPP2R1B
8.49724e-50	0.319144	0.501	0.44	2.8498e-45	0	PTPN4
2.2093e-30	0.318937	0.341	0.3	7.40955e-26	0	AHCTF1
1.10911e-41	0.31855	0.253	0.19	3.71975e-37	0	AC099669.1
5.33149e-94	0.317824	0.13	0.056	1.78808e-89	0	COL28A1
1.73047e-64	0.315723	0.191	0.112	5.80364e-60	0	AC113414.1
4.95117e-19	0.315183	0.382	0.355	1.66053e-14	0	DPH6-DT
1.40222e-54	0.314711	0.521	0.426	4.70278e-50	0	NIN
2.33626e-77	0.314412	0.52	0.43	7.83535e-73	0	CHD6
1.27003e-35	0.313496	0.346	0.296	4.25942e-31	0	CRIM1
1.77469e-119	0.313183	0.104	0.035	5.95195e-115	0	CKMT2
3.86794e-149	0.313108	0.102	0.028	1.29723e-144	0	A2ML1
2.7122e-91	0.31194	0.126	0.055	9.09617e-87	0	C1orf54
1.83395e-79	0.311737	0.328	0.221	6.15071e-75	0	BDNF-AS
1.07496e-38	0.311386	0.439	0.388	3.60519e-34	0	SCMH1
1.57362e-58	0.310902	0.3	0.222	5.27762e-54	0	MOK
4.40941e-198	0.3108	0.107	0.024	1.47883e-193	0	SMO
1.05088e-260	0.310185	0.38	0.169	3.52444e-256	0	WWTR1
4.09793e-39	0.310073	0.297	0.237	1.37436e-34	0	HACD3
1.78181e-93	0.309816	0.153	0.072	5.97583e-89	0	TMEM72-AS1
7.32917e-66	0.309465	0.358	0.264	2.45806e-61	0	SPEN
3.75549e-20	0.309293	0.211	0.176	1.25952e-15	0	NSUN3
1.39929e-71	0.309138	0.232	0.144	4.69293e-67	0	HADHA
5.48649e-67	0.308836	0.371	0.28	1.84006e-62	0	ARID1A
2.25379e-71	0.308659	0.128	0.063	7.55876e-67	0	LINC02427
7.62687e-70	0.307102	0.259	0.166	2.5579e-65	0	AC091948.1
3.48496e-75	0.30691	0.237	0.146	1.16879e-70	0	SRI
6.52892e-24	0.306747	0.198	0.155	2.18967e-19	0	PKNOX2
4.05623e-108	0.306564	0.479	0.341	1.36038e-103	0	MAP4
3.04966e-45	0.306422	0.435	0.376	1.0228e-40	0	FRS2
3.94513e-30	0.30604	0.409	0.37	1.32312e-25	0	ZSWIM5
3.10042e-201	0.30587	0.109	0.024	1.03982e-196	0	ASAP3
2.56865e-119	0.305081	0.18	0.079	8.61473e-115	0	EFHC2
7.19226e-88	0.304972	0.184	0.094	2.41214e-83	0	JUNB
0	0.30388	0.408	0.132	0	0	WDR49
3.05634e-69	0.303605	0.523	0.442	1.02503e-64	0	PCCA
1.35287e-99	0.303273	0.123	0.05	4.53727e-95	0	KCTD6
7.50574e-112	0.303247	0.115	0.042	2.51727e-107	0	COL5A2
4.30068e-107	0.303157	0.142	0.06	1.44236e-102	0	TTLL4
0	0.302471	0.997	0.826	0	0	PCDH9
1.7258e-60	0.302176	0.141	0.076	5.78798e-56	0	GPR39
3.67158e-149	0.302052	0.246	0.111	1.23138e-144	0	SREBF1
1.17687e-22	0.301887	0.3	0.268	3.94698e-18	0	SFXN1
1.04544e-88	0.301119	0.34	0.224	3.50621e-84	0	RAB30
7.34685e-38	0.300007	0.214	0.156	2.46399e-33	0	AC093879.1
5.83732e-62	0.29997	0.353	0.268	1.95772e-57	0	JAK1
2.50549e-27	0.299951	0.239	0.195	8.40291e-23	0	GPR137B
9.08332e-51	0.299711	0.139	0.081	3.04637e-46	0	SYCP2
9.72845e-146	0.299621	0.136	0.046	3.26273e-141	0	BOC
2.69058e-28	0.29915	0.109	0.07	9.02368e-24	0	DISP3
3.97515e-71	0.298284	0.229	0.141	1.33319e-66	0	RAB4A
1.17079e-17	0.298024	0.481	0.441	3.92658e-13	0	CACNA1A
4.88024e-181	0.297714	0.154	0.048	1.63674e-176	0	HEG1
1.88741e-126	0.297	0.113	0.038	6.32998e-122	0	AP003025.2
2.16031e-33	0.296482	0.2	0.149	7.24525e-29	0	HDDC2
8.2251e-95	0.296459	0.43	0.318	2.75853e-90	0	PID1
1.45693e-49	0.296287	0.141	0.083	4.88625e-45	0	DDX31
1.02613e-32	0.295332	0.14	0.094	3.44143e-28	0	HOMER2
1.0076e-120	0.295084	0.256	0.131	3.3793e-116	0	TESK2
1.28054e-22	0.294296	0.268	0.232	4.29468e-18	0	SCP2
0	0.294224	0.853	0.574	0	0	PHLPP1
1.73396e-60	0.293259	0.507	0.438	5.81537e-56	0	MARK3
3.40261e-46	0.292627	0.267	0.199	1.14117e-41	0	LINC00623
5.8993e-39	0.292361	0.183	0.127	1.97851e-34	0	ACO1
9.77927e-74	0.292076	0.265	0.169	3.27977e-69	0	INPP1
2.85615e-33	0.29206	0.141	0.094	9.57895e-29	0	EEF2K
4.06765e-26	0.291568	0.357	0.323	1.36421e-21	0	DCUN1D4
3.5714e-158	0.291261	0.304	0.153	1.19778e-153	0	DPYSL3
1.27814e-98	0.290921	0.156	0.071	4.28664e-94	0	PAWR
2.42952e-28	0.29028	0.459	0.424	8.14811e-24	0	SCLT1
1.97667e-133	0.289886	0.17	0.068	6.62937e-129	0	GADD45B
1.99503e-45	0.28955	0.311	0.242	6.69092e-41	0	CAPZA1
7.26682e-15	0.289082	0.234	0.209	2.43715e-10	0	LRRN3
3.34068e-63	0.288937	0.46	0.376	1.1204e-58	0	SF1
1.04875e-218	0.28847	0.329	0.139	3.51729e-214	0	CSRP1
1.07446e-69	0.288013	0.213	0.126	3.60353e-65	0	KSR1
8.05678e-30	0.287428	0.377	0.337	2.70208e-25	0	TTC7B
8.31415e-74	0.287379	0.123	0.058	2.7884e-69	0	SLC2A12
1.22398e-169	0.285271	0.132	0.039	4.10497e-165	0	AL365259.1
5.58122e-92	0.285065	0.326	0.213	1.87183e-87	0	RNF213
8.63811e-41	0.284961	0.397	0.339	2.89705e-36	0	CYP7B1
1.18619e-76	0.28483	0.214	0.121	3.97824e-72	0	DENND2A
1.35716e-179	0.284246	0.453	0.233	4.55166e-175	0	RFTN2
1.17349e-31	0.284055	0.174	0.126	3.93565e-27	0	MARCH5
7.06615e-66	0.283929	0.341	0.253	2.36984e-61	0	CASC2
2.23671e-40	0.282913	0.502	0.418	7.50148e-36	0	WDR17
0	0.282718	0.991	0.811	0	0	CADM2
9.42141e-69	0.282158	0.657	0.566	3.15975e-64	0	CLASP1
1.26557e-19	0.28204	0.157	0.122	4.24446e-15	0	PNPLA7
1.72285e-83	0.281113	0.661	0.561	5.77809e-79	0	FER
4.99366e-92	0.281092	0.193	0.099	1.67477e-87	0	RASSF8-AS1
2.55481e-42	0.280768	0.213	0.148	8.56832e-38	0	LRP2BP
4.64717e-37	0.279996	0.169	0.115	1.55857e-32	0	FAM199X
2.02559e-59	0.279339	0.253	0.17	6.79344e-55	0	TAPT1
3.0873e-117	0.278862	0.175	0.077	1.03542e-112	0	PFKFB2
3.48894e-66	0.278854	0.735	0.58	1.17012e-61	0	FBXL17
1.05757e-37	0.277609	0.183	0.127	3.54688e-33	0	TRIM66
9.28246e-40	0.277528	0.164	0.108	3.11315e-35	0	PYGB
3.46736e-65	0.277338	0.245	0.156	1.16288e-60	0	GKAP1
1.66793e-77	0.27655	0.193	0.106	5.59389e-73	0	CLHC1
1.37059e-45	0.275778	0.285	0.214	4.59669e-41	0	GRK3
4.65718e-283	0.275677	0.977	0.842	1.56192e-278	0	MAGI2
6.48713e-61	0.275644	0.127	0.064	2.17565e-56	0	AL157911.1
6.67851e-91	0.274706	0.477	0.35	2.23984e-86	0	CDC14B
1.10967e-18	0.274272	0.199	0.165	3.72161e-14	0	USP46
1.44957e-91	0.274167	0.132	0.058	4.86156e-87	0	CGRRF1
4.37188e-29	0.273769	0.137	0.094	1.46624e-24	0	MIATNB
1.42077e-48	0.273623	0.182	0.116	4.76496e-44	0	ACADVL
1.63381e-56	0.272674	0.142	0.079	5.47946e-52	0	SLC9B1
1.59562e-28	0.272621	0.268	0.218	5.3514e-24	0	AZIN1-AS1
2.44972e-41	0.272438	0.322	0.256	8.21586e-37	0	LNPEP
9.71599e-46	0.272369	0.236	0.17	3.25855e-41	0	SLC6A1-AS1
2.25723e-28	0.272329	0.36	0.32	7.57029e-24	0	AC053527.1
6.14847e-69	0.272232	0.604	0.522	2.06207e-64	0	NCOA2
3.58222e-39	0.272077	0.261	0.197	1.2014e-34	0	ENTPD3-AS1
2.43244e-48	0.272024	0.345	0.273	8.15791e-44	0	KIAA0930
4.0395e-91	0.271793	0.645	0.54	1.35477e-86	0	MYO6
3.59428e-15	0.271678	0.15	0.122	1.20545e-10	0	FAM118B
3.42524e-116	0.271037	0.192	0.087	1.14876e-111	0	FGFR1
7.80932e-89	0.270556	0.153	0.073	2.61909e-84	0	ILK
8.09898e-226	0.270168	0.135	0.033	2.71624e-221	0	AXL
3.02258e-133	0.270039	0.115	0.037	1.01371e-128	0	AC005332.5
4.03072e-69	0.269975	0.352	0.256	1.35182e-64	0	APPL2
3.56158e-71	0.269663	0.14	0.069	1.19448e-66	0	PRELID2
4.03383e-20	0.268749	0.366	0.34	1.35287e-15	0	ZNF827
5.78217e-18	0.268659	0.178	0.145	1.93922e-13	0	B3GALNT2
3.81362e-70	0.268543	0.164	0.089	1.27901e-65	0	CAT
5.59004e-39	0.267402	0.163	0.108	1.87479e-34	0	GPR173
9.86469e-97	0.267252	0.109	0.042	3.30842e-92	0	FSIP2-AS1
1.06231e-19	0.267049	0.262	0.228	3.56278e-15	0	AL356599.1
1.50461e-73	0.266853	0.157	0.082	5.04617e-69	0	PLEKHO1
4.91762e-107	0.266837	0.175	0.08	1.64927e-102	0	SCRG1
3.18579e-41	0.266702	0.515	0.457	1.06845e-36	0	TRAF3IP2-AS1
2.03067e-12	0.266526	0.271	0.255	6.81045e-08	0	DZIP1
1.66805e-56	0.266395	0.544	0.474	5.59429e-52	0	SFPQ
1.01065e-17	0.266143	0.176	0.143	3.38951e-13	0	SLC9A6
5.53745e-77	0.265969	0.319	0.211	1.85715e-72	0	SPECC1
9.27489e-51	0.265658	0.376	0.301	3.11061e-46	0	LYPLAL1
3.95621e-20	0.264816	0.159	0.124	1.32683e-15	0	CASKIN1
5.69238e-64	0.262507	0.125	0.062	1.90911e-59	0	AC105285.1
2.29629e-10	0.262435	0.208	0.188	7.7013e-06	0	ITGB3BP
4.80986e-27	0.262424	0.334	0.294	1.61313e-22	0	VPS45
1.93368e-37	0.26229	0.514	0.462	6.48517e-33	0	MUC20-OT1
9.31186e-88	0.262131	0.118	0.05	3.12301e-83	0	TMEM132A
3.31514e-30	0.261574	0.185	0.135	1.11183e-25	0	UBA5
6.78804e-113	0.261326	0.115	0.041	2.27657e-108	0	RPL34-AS1
1.77425e-173	0.261156	0.149	0.047	5.95049e-169	0	CYBRD1
3.75283e-42	0.260081	0.143	0.088	1.25862e-37	0	ERI2
6.70291e-74	0.259805	0.228	0.135	2.24802e-69	0	ZMIZ1
2.88935e-193	0.257928	0.557	0.308	9.69029e-189	0	KANK1
1.10737e-23	0.25792	0.414	0.352	3.71391e-19	0	RERG
6.53547e-72	0.2575	0.126	0.06	2.19187e-67	0	AC092802.1
7.80163e-19	0.257115	0.242	0.208	2.61651e-14	0	LIN52
1.6921e-57	0.256458	0.166	0.096	5.67498e-53	0	LEKR1
3.04552e-44	0.256224	0.278	0.206	1.02141e-39	0	ABCD3
5.66503e-28	0.256168	0.27	0.223	1.89994e-23	0	ZXDC
3.54313e-77	0.255849	0.642	0.551	1.1883e-72	0	MAGI1
2.93667e-92	0.255816	0.135	0.058	9.849e-88	0	CD109
6.34912e-63	0.255337	0.915	0.783	2.12937e-58	0	FTX
2.51833e-68	0.254925	0.121	0.058	8.44598e-64	0	SLC7A2
6.49239e-42	0.254846	0.344	0.274	2.17742e-37	0	HDAC4
1.19532e-12	0.254451	0.125	0.101	4.00887e-08	0	ABHD17C
4.3668e-43	0.254435	0.133	0.08	1.46454e-38	0	SLC35C2
2.01151e-53	0.254073	0.43	0.354	6.74619e-49	0	FOXO3
4.67943e-180	0.253438	0.103	0.024	1.56939e-175	0	KLF15
1.67164e-39	0.253328	0.185	0.125	5.60636e-35	0	THBS4
5.36197e-45	0.252722	0.287	0.215	1.7983e-40	0	NSRP1
1.19031e-78	0.251973	0.196	0.108	3.99206e-74	0	TOB2
8.68627e-110	0.250928	0.442	0.296	2.9132e-105	0	METRN

## Sheet: 7
p_val	avg_log2FC	pct.1	pct.2	p_val_adj	cluster	gene
0	3.51668	0.823	0.106	0	7	GFAP
0	3.46459	0.645	0.045	0	7	TNC
0	3.35354	0.643	0.019	0	7	CD44
0	3.21945	0.664	0.086	0	7	LINC01088
0	3.17664	0.443	0.026	0	7	LINC01094
0	3.03795	0.699	0.102	0	7	MIR4300HG
0	2.89076	0.884	0.259	0	7	GLIS3
0	2.5985	0.99	0.594	0	7	DPP10
0	2.56798	0.546	0.05	0	7	AC073941.1
0	2.51083	0.497	0.058	0	7	HSPB8
0	2.50155	0.588	0.27	0	7	SLC38A1
0	2.42937	0.593	0.151	0	7	ADAMTSL3
0	2.38805	0.814	0.378	0	7	DCLK1
0	2.38582	0.847	0.292	0	7	ADCY2
0	2.35963	0.821	0.488	0	7	DCLK2
0	2.35467	0.497	0.164	0	7	CCDC85A
0	2.33403	0.711	0.333	0	7	RFX4
0	2.28961	0.635	0.31	0	7	RNF19A
0	2.18694	0.813	0.266	0	7	LINC00609
0	2.16932	0.407	0.032	0	7	ID3
0	2.16133	0.568	0.141	0	7	ADCY8
0	2.13213	0.625	0.17	0	7	ITPKB
0	2.10266	0.941	0.465	0	7	NEAT1
0	2.07964	0.535	0.131	0	7	FAM189A2
0	2.03739	0.47	0.157	0	7	DPYSL3
0	2.0224	0.435	0.107	0	7	NR4A1
0	2.0072	0.463	0.166	0	7	TTN
0	1.98234	0.927	0.574	0	7	SORBS1
0	1.97055	0.45	0.143	0	7	TSHZ2
0	1.96919	0.386	0.047	0	7	ANGPT1
0	1.96235	0.342	0.02	0	7	LRAT
0	1.93256	0.68	0.226	0	7	AQP4
0	1.93115	0.564	0.155	0	7	FOS
0	1.90581	0.578	0.165	0	7	ZFP36L1
0	1.85607	0.409	0.082	0	7	COL21A1
0	1.81131	0.364	0.067	0	7	ADAMTS9
0	1.80332	0.418	0.122	0	7	SNED1
0	1.80121	0.722	0.29	0	7	GRAMD2B
2.95195e-286	1.7798	0.294	0.075	9.90024e-282	7	NR4A3
0	1.77362	0.99	0.623	0	7	NRG3
0	1.76917	0.617	0.146	0	7	WDR49
0	1.76854	0.853	0.517	0	7	PITPNC1
7.41077e-257	1.75149	0.45	0.185	2.48542e-252	7	WWTR1
0	1.73002	0.31	0.076	0	7	GALNT15
0	1.72598	0.939	0.656	0	7	DTNA
7.09816e-138	1.7185	0.287	0.12	2.38058e-133	7	LINC00907
0	1.69563	0.364	0.084	0	7	SLC16A9
0	1.68196	0.785	0.459	0	7	CLU
0	1.66686	0.517	0.18	0	7	ADGRA3
0	1.65159	0.274	0.007	0	7	LINC00836
0	1.62963	0.856	0.458	0	7	PRKG1
0	1.61072	0.456	0.142	0	7	AC099792.1
0	1.60653	0.421	0.114	0	7	PLCE1
1.06369e-227	1.60343	0.596	0.376	3.56739e-223	7	AQP4-AS1
0	1.59946	0.327	0.068	0	7	GADD45B
2.54385e-230	1.58536	0.555	0.314	8.53158e-226	7	C8orf34
0	1.58369	0.409	0.116	0	7	BCL6
0	1.57934	0.313	0.031	0	7	AEBP1
7.39312e-301	1.57309	0.399	0.132	2.4795e-296	7	CNN3
1.65087e-301	1.56675	0.489	0.191	5.53668e-297	7	LRIG1
0	1.56373	0.351	0.081	0	7	SLC14A1
0	1.55952	0.89	0.588	0	7	NEBL
1.26206e-269	1.55891	0.646	0.382	4.23271e-265	7	BMP2K
2.56745e-238	1.55856	0.592	0.381	8.61073e-234	7	ARHGEF4
0	1.5499	0.976	0.76	0	7	MIR99AHG
0	1.54936	0.818	0.534	0	7	FMN2
4.2468e-131	1.53488	0.23	0.085	1.42429e-126	7	IGFBP5
2.37294e-48	1.52223	0.324	0.245	7.95837e-44	7	MAOB
1.54186e-232	1.5217	0.432	0.187	5.17108e-228	7	OGFRL1
0	1.51301	0.458	0.15	0	7	SLC7A11
8.88228e-133	1.51182	0.444	0.287	2.97894e-128	7	CCDC14
4.00204e-152	1.49701	0.31	0.135	1.34221e-147	7	KCNN2
0	1.49483	0.319	0.06	0	7	COLEC12
0	1.49373	0.52	0.121	0	7	VCAN
4.63096e-279	1.49035	0.267	0.065	1.55313e-274	7	OSGIN2
1.05901e-189	1.4818	0.515	0.31	3.5517e-185	7	AHCYL1
1.86021e-307	1.48088	0.591	0.265	6.23876e-303	7	TRPM3
0	1.44351	0.258	0.025	0	7	ID1
2.60188e-188	1.43843	0.352	0.144	8.72618e-184	7	OSBPL11
0	1.43429	0.224	0.016	0	7	CPAMD8
1.80578e-243	1.43416	0.283	0.08	6.05623e-239	7	PFKFB2
1.39497e-237	1.43215	0.342	0.113	4.67844e-233	7	SLC25A18
1.37902e-226	1.41887	0.593	0.376	4.62494e-222	7	ABLIM1
1.48091e-178	1.40883	0.261	0.087	4.96669e-174	7	BHLHE40
0	1.40371	0.818	0.517	0	7	MSI2
3.41852e-58	1.40189	0.442	0.379	1.1465e-53	7	CACHD1
4.28554e-104	1.39397	0.284	0.14	1.43728e-99	7	MAN1C1
2.17732e-284	1.38186	0.22	0.042	7.30228e-280	7	AC092957.1
9.83092e-166	1.38061	0.465	0.258	3.29709e-161	7	PALLD
3.3919e-58	1.37864	0.291	0.191	1.13758e-53	7	NDEL1
0	1.37828	0.237	0.034	0	7	ELN
8.52182e-143	1.37732	0.5	0.336	2.85805e-138	7	DAAM1
4.02116e-279	1.3742	0.639	0.347	1.34862e-274	7	CRB1
2.7614e-93	1.37343	0.419	0.292	9.2612e-89	7	ZFAND5
2.88061e-163	1.37237	0.366	0.171	9.661e-159	7	GAN
1.21363e-139	1.36813	0.473	0.287	4.07028e-135	7	AC006059.1
7.26222e-176	1.36729	0.358	0.153	2.4356e-171	7	CHST9
1.76583e-166	1.36582	0.462	0.257	5.92224e-162	7	AF117829.1
2.49862e-163	1.36295	0.472	0.261	8.37987e-159	7	UBC
1.78759e-219	1.36159	0.636	0.449	5.99523e-215	7	DOCK7
0	1.35208	0.944	0.665	0	7	CTNNA2
4.99401e-197	1.35174	0.5	0.255	1.67489e-192	7	ABCA1
1.18409e-264	1.35154	0.749	0.538	3.97119e-260	7	PRKCA
5.76661e-190	1.35032	0.354	0.14	1.93401e-185	7	SYNPO2
2.13657e-261	1.34444	0.319	0.092	7.16564e-257	7	AC110023.1
1.25164e-123	1.34133	0.456	0.272	4.19775e-119	7	SAMD4A
1.48025e-95	1.32143	0.523	0.434	4.96447e-91	7	FOXO1
0	1.31523	0.26	0.039	0	7	ITGB4
6.59596e-234	1.3048	0.437	0.17	2.21215e-229	7	EFEMP1
4.52785e-245	1.29803	0.319	0.097	1.51855e-240	7	KCNJ3
5.50185e-84	1.29043	0.477	0.386	1.84521e-79	7	SPTAN1
0	1.28964	0.399	0.085	0	7	LMNTD1
6.97337e-236	1.28759	0.286	0.083	2.33873e-231	7	ADRA1A
1.75352e-178	1.2829	0.286	0.101	5.88096e-174	7	EXPH5
2.94586e-73	1.28089	0.271	0.151	9.87984e-69	7	FAT1
0	1.27622	0.986	0.825	0	7	NPAS3
7.0253e-153	1.27371	0.255	0.089	2.35614e-148	7	PMP2
1.68242e-153	1.27099	0.396	0.198	5.64249e-149	7	PFKFB3
4.28963e-121	1.26952	0.473	0.317	1.43866e-116	7	LINC01748
4.82924e-261	1.26244	0.507	0.208	1.61963e-256	7	DAAM2
4.97934e-172	1.2531	0.362	0.158	1.66997e-167	7	CAMK2G
1.4541e-204	1.25287	0.34	0.123	4.87676e-200	7	SERPINI2
1.4334e-153	1.24781	0.167	0.041	4.80733e-149	7	IFI44L
2.55967e-62	1.24712	0.437	0.369	8.58462e-58	7	BCKDHB
0	1.23598	0.779	0.563	0	7	PARD3
6.49959e-75	1.2271	0.453	0.369	2.17983e-70	7	VGLL4
4.46668e-176	1.2261	0.224	0.065	1.49803e-171	7	STOM
4.68289e-285	1.22373	0.204	0.036	1.57055e-280	7	HLA-E
2.03482e-190	1.22062	0.276	0.089	6.82437e-186	7	AC091078.1
2.60765e-184	1.22045	0.371	0.154	8.74553e-180	7	ABI3BP
5.74441e-204	1.21583	0.439	0.193	1.92656e-199	7	NR2F1-AS1
3.31406e-274	1.21384	0.516	0.201	1.11147e-269	7	BMPR1B
2.46523e-170	1.20762	0.275	0.097	8.26789e-166	7	MYLK
1.10175e-144	1.20551	0.614	0.475	3.69503e-140	7	ADD3
1.18427e-152	1.20095	0.65	0.479	3.9718e-148	7	CNTN1
1.72659e-176	1.19608	0.313	0.114	5.79063e-172	7	JUN
8.04877e-207	1.19599	0.245	0.067	2.6994e-202	7	ID2
6.02406e-271	1.19136	0.554	0.265	2.02035e-266	7	CFAP54
1.25458e-165	1.19037	0.346	0.143	4.20761e-161	7	MARCH3
5.24446e-173	1.18939	0.28	0.097	1.75889e-168	7	JUNB
0	1.18839	0.193	0.024	0	7	MASP1
2.60551e-186	1.18644	0.365	0.144	8.73836e-182	7	PDZRN3
1.43893e-131	1.18562	0.29	0.122	4.82589e-127	7	ADAMTS9-AS2
2.25946e-162	1.18389	0.314	0.125	7.57779e-158	7	TOB1
5.13729e-143	1.18312	0.404	0.209	1.72294e-138	7	MTSS1L
1.43573e-116	1.17574	0.211	0.076	4.81515e-112	7	CRISPLD1
8.18495e-246	1.16997	0.222	0.049	2.74507e-241	7	LINC01515
1.30108e-165	1.169	0.47	0.246	4.36358e-161	7	ANKFN1
8.21314e-161	1.16528	0.325	0.13	2.75452e-156	7	EZR
0	1.16292	0.956	0.78	0	7	CTNND2
1.4995e-65	1.15768	0.317	0.203	5.02902e-61	7	CAB39L
9.77826e-272	1.15683	0.75	0.485	3.27943e-267	7	PARD3B
7.83856e-239	1.14635	0.785	0.624	2.6289e-234	7	NAV2
4.37207e-189	1.14584	0.209	0.054	1.46631e-184	7	GYG2
1.37271e-128	1.14422	0.25	0.098	4.60378e-124	7	ECE1
1.36824e-145	1.13602	0.227	0.073	4.58879e-141	7	BTG2
4.20137e-217	1.12278	0.338	0.113	1.40906e-212	7	FRMPD2
5.94795e-162	1.12003	0.238	0.077	1.99482e-157	7	FAM107A
6.1991e-176	1.11925	0.285	0.099	2.07906e-171	7	PLSCR4
5.0223e-150	1.11668	0.618	0.451	1.68438e-145	7	LIFR
7.19165e-294	1.11607	0.873	0.607	2.41193e-289	7	NFIA
2.18636e-86	1.10925	0.512	0.427	7.33262e-82	7	BICD1
4.83817e-160	1.10718	0.195	0.055	1.62263e-155	7	SLC24A4
1.54966e-175	1.10707	0.768	0.637	5.19724e-171	7	NTRK2
1.02345e-285	1.10657	0.862	0.703	3.43245e-281	7	NAV3
6.63751e-172	1.10329	0.314	0.117	2.22609e-167	7	YAP1
1.41681e-100	1.09967	0.549	0.415	4.7517e-96	7	PTCHD1-AS
3.19797e-182	1.098	0.222	0.062	1.07254e-177	7	RIPK2
3.22744e-53	1.09532	0.272	0.16	1.08242e-48	7	MT2A
3.32517e-76	1.09428	0.301	0.174	1.11519e-71	7	SPAG1
1.59691e-195	1.09352	0.273	0.084	5.35573e-191	7	CD38
0	1.09224	0.887	0.732	0	7	WWOX
2.77334e-217	1.08433	0.216	0.051	9.30122e-213	7	GMPR
1.18925e-103	1.08255	0.201	0.077	3.98851e-99	7	SMAD9
2.79692e-56	1.08145	0.443	0.379	9.38032e-52	7	CERS6
3.19183e-56	1.08098	0.349	0.253	1.07048e-51	7	ANTXR1
3.03461e-114	1.07796	0.255	0.108	1.01775e-109	7	PFKP
1.13821e-268	1.07017	0.188	0.033	3.81732e-264	7	SIDT1
1.98825e-92	1.06863	0.196	0.077	6.66819e-88	7	PLCXD3
5.377e-77	1.06858	0.506	0.426	1.80334e-72	7	CASK
2.45216e-94	1.06411	0.467	0.295	8.22404e-90	7	CRYAB
7.72578e-144	1.06148	0.274	0.103	2.59107e-139	7	SNTB1
1.49802e-188	1.04643	0.506	0.25	5.02405e-184	7	STK33
1.15404e-26	1.04485	0.418	0.416	3.87041e-22	7	ST7
7.70511e-114	1.01889	0.434	0.25	2.58414e-109	7	STON2
4.54899e-15	1.01286	0.276	0.242	1.52564e-10	7	TIMP3
1.27909e-42	1.01058	0.338	0.257	4.28983e-38	7	KLF7
5.00989e-113	1.00914	0.27	0.114	1.68022e-108	7	PRRX1
5.26421e-40	1.0077	0.371	0.311	1.76551e-35	7	PPFIA1
1.26562e-80	1.00697	0.526	0.445	4.24464e-76	7	AC245297.3
2.61557e-47	1.00687	0.191	0.104	8.7721e-43	7	B3GAT2
4.22317e-110	1.00613	0.371	0.201	1.41637e-105	7	CFAP70
8.72517e-39	1.00599	0.274	0.197	2.92625e-34	7	MFHAS1
3.52469e-18	1.00533	0.241	0.195	1.18211e-13	7	HSPA9
6.91442e-30	1.00001	0.283	0.223	2.31896e-25	7	ARHGEF3
2.89164e-165	0.999778	0.386	0.171	9.698e-161	7	CFAP47
3.87248e-88	0.999749	0.548	0.452	1.29875e-83	7	ARHGAP5
3.02425e-24	0.99944	0.18	0.12	1.01427e-19	7	IDI1
1.99674e-63	0.998506	0.184	0.084	6.69667e-59	7	CLSTN2
8.59725e-168	0.997965	0.738	0.632	2.88334e-163	7	PDE4DIP
1.39283e-172	0.9956	0.178	0.042	4.67126e-168	7	YBX3
5.61988e-148	0.994049	0.184	0.051	1.88479e-143	7	BOC
3.03366e-120	0.993195	0.293	0.126	1.01743e-115	7	LRRC9
1.13308e-69	0.991792	0.221	0.108	3.80014e-65	7	FABP5
6.11116e-123	0.985826	0.241	0.092	2.04956e-118	7	RGMA
0	0.984145	0.142	0.002	0	7	CYP4F3
9.41273e-186	0.983577	0.757	0.623	3.15684e-181	7	TRPS1
2.98697e-72	0.982597	0.17	0.069	1.00177e-67	7	LINC01411
7.79041e-140	0.976896	0.335	0.144	2.61275e-135	7	ARMC3
7.32449e-138	0.974927	0.435	0.221	2.45649e-133	7	ATP13A4
1.82394e-104	0.973668	0.638	0.572	6.11715e-100	7	REV3L
1.68848e-105	0.972749	0.402	0.221	5.66284e-101	7	LHFPL6
1.49433e-42	0.970356	0.347	0.265	5.0117e-38	7	MAT2A
4.75433e-81	0.969153	0.464	0.339	1.59451e-76	7	SLC39A11
1.64401e-102	0.968943	0.608	0.519	5.51368e-98	7	APC
2.63065e-84	0.960584	0.46	0.327	8.82268e-80	7	TEAD1
4.68306e-114	0.959932	0.302	0.137	1.57061e-109	7	ARHGAP42
3.08495e-94	0.959891	0.195	0.073	1.03463e-89	7	ALDH1A1
6.52741e-74	0.957004	0.248	0.123	2.18916e-69	7	FGF2
7.3151e-138	0.951164	0.169	0.047	2.45334e-133	7	AHNAK
2.14427e-59	0.945875	0.385	0.282	7.19146e-55	7	FARP1
7.19875e-77	0.940971	0.266	0.137	2.41432e-72	7	GINS3
1.0438e-69	0.940112	0.34	0.212	3.5007e-65	7	ARHGEF26
1.01574e-87	0.939536	0.248	0.113	3.40658e-83	7	IGFBP7
4.14178e-94	0.937521	0.227	0.097	1.38907e-89	7	PER1
1.36349e-47	0.937113	0.213	0.124	4.57289e-43	7	KREMEN1
3.01103e-64	0.937021	0.474	0.377	1.00984e-59	7	ZHX2
8.69006e-80	0.936169	0.228	0.104	2.91447e-75	7	TOGARAM2
1.98429e-104	0.935963	0.354	0.185	6.65492e-100	7	ZBTB16
1.25044e-29	0.935356	0.39	0.355	4.19373e-25	7	ZNRF3
6.45319e-139	0.93089	0.212	0.068	2.16427e-134	7	ITGA6
7.16755e-29	0.924637	0.385	0.356	2.40385e-24	7	PRKAG2
1.09525e-150	0.923146	0.358	0.15	3.67325e-146	7	PAMR1
1.20502e-07	0.918118	0.303	0.318	0.00404138	7	TPST1
4.02771e-125	0.917306	0.216	0.075	1.35081e-120	7	DPP10-AS3
4.42677e-42	0.917053	0.253	0.16	1.48465e-37	7	ANOS1
2.18715e-145	0.911256	0.157	0.038	7.33525e-141	7	GEM
2.34364e-64	0.904361	0.238	0.127	7.86008e-60	7	TCF7L1
4.97257e-12	0.900941	0.267	0.242	1.6677e-07	7	RGS6
2.93779e-128	0.900491	0.705	0.519	9.85275e-124	7	PLEKHA5
2.95594e-55	0.900087	0.159	0.073	9.91362e-51	7	FREM1
4.68729e-39	0.895443	0.221	0.137	1.57202e-34	7	RPGR
2.9183e-40	0.894775	0.435	0.393	9.78738e-36	7	BMPR1A
2.73202e-67	0.894463	0.387	0.267	9.16265e-63	7	NEK11
8.49453e-87	0.890847	0.151	0.052	2.8489e-82	7	RFTN1
2.27681e-59	0.889564	0.281	0.168	7.63597e-55	7	STAT3
1.14427e-90	0.889154	0.315	0.162	3.83764e-86	7	GOLIM4
2.87195e-55	0.887428	0.467	0.386	9.63195e-51	7	GAREM1
6.26454e-179	0.886719	0.801	0.73	2.101e-174	7	MACF1
6.83803e-101	0.886448	0.179	0.063	2.29334e-96	7	CD109
1.82479e-123	0.885776	0.182	0.057	6.11999e-119	7	CDC42EP4
1.86344e-65	0.884705	0.329	0.204	6.24959e-61	7	NPL
8.74141e-103	0.883062	0.216	0.082	2.9317e-98	7	DUSP1
1.25685e-50	0.881621	0.382	0.283	4.21523e-46	7	GPR75-ASB3
5.51294e-39	0.881315	0.287	0.202	1.84893e-34	7	NADK2
4.37861e-184	0.874101	0.749	0.455	1.4685e-179	7	CDH20
1.26144e-40	0.873269	0.381	0.309	4.23063e-36	7	ZMAT1
4.41607e-59	0.872781	0.521	0.469	1.48106e-54	7	ZHX3
9.60107e-123	0.869227	0.169	0.049	3.22001e-118	7	HES1
5.50519e-16	0.866142	0.267	0.235	1.84633e-11	7	VCL
1.61429e-67	0.859803	0.339	0.206	5.41402e-63	7	LTBP1
2.70989e-23	0.853012	0.372	0.35	9.08843e-19	7	DNAJC1
4.69389e-48	0.852799	0.222	0.128	1.57424e-43	7	ARHGEF10L
4.76912e-72	0.852021	0.507	0.382	1.59947e-67	7	PHYHIPL
2.41726e-61	0.851597	0.205	0.101	8.10701e-57	7	ZBTB7C
3.88536e-32	0.849284	0.206	0.135	1.30307e-27	7	GSE1
4.04352e-33	0.849125	0.378	0.319	1.35611e-28	7	RFX3-AS1
1.84607e-34	0.847079	0.31	0.234	6.19136e-30	7	CASC15
7.52326e-254	0.84562	0.918	0.677	2.52315e-249	7	NTM
9.70008e-256	0.842838	0.809	0.391	3.25321e-251	7	SOX5
1.21614e-153	0.842135	0.171	0.043	4.07869e-149	7	AL162511.1
1.77919e-69	0.841004	0.319	0.187	5.96705e-65	7	CFAP44
4.8363e-57	0.840238	0.264	0.15	1.622e-52	7	ID4
7.88157e-80	0.839069	0.225	0.101	2.64332e-75	7	ZIC1
1.95093e-61	0.837132	0.372	0.246	6.54302e-57	7	ZNF521
1.16396e-42	0.833824	0.432	0.362	3.90369e-38	7	NAV1
0	0.831757	0.115	0.003	0	7	CYP4F12
1.74941e-43	0.825742	0.187	0.102	5.86717e-39	7	SLC25A33
1.81e-54	0.822254	0.133	0.055	6.07036e-50	7	ARRDC4
6.0761e-16	0.81419	0.229	0.184	2.0378e-11	7	IRS2
1.98555e-164	0.813554	0.126	0.023	6.65914e-160	7	ACKR3
3.58425e-63	0.810006	0.195	0.092	1.20209e-58	7	FADS2
8.59347e-68	0.80908	0.24	0.121	2.88208e-63	7	ACSS3
6.53633e-57	0.80881	0.168	0.078	2.19215e-52	7	RHPN1
1.91649e-17	0.807116	0.315	0.285	6.42751e-13	7	CEP112
1.25472e-106	0.804593	0.177	0.059	4.20808e-102	7	ABCC9
2.86535e-61	0.801261	0.161	0.069	9.6098e-57	7	BBOX1
3.80441e-15	0.799154	0.224	0.182	1.27592e-10	7	DDX3X
2.03577e-15	0.798737	0.16	0.114	6.82756e-11	7	NAMPT
8.59054e-44	0.798603	0.444	0.382	2.88109e-39	7	UTRN
1.40138e-145	0.795636	0.146	0.034	4.69994e-141	7	CTSH
4.9985e-139	0.794599	0.123	0.026	1.6764e-134	7	NUPR1
1.85439e-130	0.79408	0.232	0.079	6.21925e-126	7	BNC2
3.9742e-112	0.792289	0.148	0.042	1.33287e-107	7	PAX6
5.66106e-93	0.791529	0.556	0.387	1.89861e-88	7	LMCD1-AS1
4.918e-122	0.79031	0.152	0.041	1.6494e-117	7	IFITM3
1.1068e-80	0.789855	0.122	0.038	3.71197e-76	7	YOD1
4.37951e-121	0.786777	0.731	0.676	1.4688e-116	7	TNRC6A
4.0015e-20	0.78597	0.237	0.181	1.34202e-15	7	HSPA5
1.50472e-59	0.785763	0.235	0.123	5.04653e-55	7	AC027117.2
2.37713e-16	0.785193	0.254	0.212	7.97243e-12	7	AC008014.1
4.70982e-166	0.781289	0.658	0.391	1.57958e-161	7	NKAIN3
0	0.780237	0.106	0.003	0	7	LINC02251
1.29562e-30	0.77656	0.341	0.269	4.34524e-26	7	C1orf21
2.01324e-57	0.776348	0.146	0.062	6.752e-53	7	SEMA3D
1.83765e-27	0.773789	0.15	0.089	6.16311e-23	7	GFPT2
3.54115e-16	0.77375	0.378	0.383	1.18763e-11	7	HMBOX1
3.94525e-52	0.773158	0.497	0.442	1.32316e-47	7	DYNC2H1
2.56558e-45	0.772053	0.555	0.553	8.60445e-41	7	SPAG9
4.97077e-11	0.771534	0.187	0.155	1.6671e-06	7	WDR11-AS1
1.8861e-132	0.771146	0.71	0.614	6.32559e-128	7	RFX3
1.73092e-14	0.768986	0.295	0.272	5.80516e-10	7	WWC1
4.70536e-105	0.768181	0.159	0.05	1.57808e-100	7	SYTL4
1.61825e-12	0.766106	0.364	0.349	5.42729e-08	7	H3F3B
1.16749e-87	0.76596	0.674	0.603	3.91553e-83	7	ASTN2
2.91466e-10	0.764575	0.203	0.173	9.77518e-06	7	STK24
3.79779e-24	0.763772	0.252	0.191	1.2737e-19	7	C9orf72
2.66813e-139	0.763342	0.126	0.027	8.94837e-135	7	ENTPD2
1.30385e-54	0.762401	0.152	0.067	4.37284e-50	7	LMNA
6.94363e-29	0.756235	0.165	0.098	2.32876e-24	7	JDP2
1.92958e-62	0.755904	0.207	0.099	6.47142e-58	7	C1orf198
1.34132e-306	0.755728	0.124	0.012	4.49853e-302	7	RASL12
6.49952e-40	0.753098	0.156	0.081	2.17981e-35	7	SLC19A2
1.98652e-64	0.751842	0.192	0.087	6.6624e-60	7	CCDC173
2.29485e-84	0.751839	0.231	0.101	7.69645e-80	7	VWA3A
2.45528e-56	0.751713	0.303	0.184	8.23452e-52	7	WLS
1.22138e-45	0.751378	0.149	0.071	4.09628e-41	7	SNORC
2.79504e-25	0.750778	0.312	0.25	9.37401e-21	7	AC108866.1
9.48231e-11	0.748674	0.209	0.179	3.18018e-06	7	ACO2
1.5033e-14	0.745922	0.227	0.187	5.04178e-10	7	AZIN1
7.91198e-125	0.744748	0.685	0.464	2.65352e-120	7	MAML2
4.23981e-20	0.744262	0.15	0.098	1.42195e-15	7	RBPMS
3.82134e-45	0.743929	0.175	0.087	1.2816e-40	7	CEBPD
1.01548e-29	0.743912	0.373	0.322	3.4057e-25	7	ABR
3.04041e-24	0.743839	0.186	0.125	1.01969e-19	7	PRCP
5.38148e-82	0.743826	0.172	0.065	1.80484e-77	7	EMID1
1.86321e-109	0.743251	0.111	0.026	6.24882e-105	7	AC007221.2
5.10627e-10	0.742843	0.218	0.189	1.71254e-05	7	SQSTM1
8.94529e-147	0.741902	0.878	0.817	3.00007e-142	7	ANK2
2.80251e-15	0.740497	0.27	0.234	9.39907e-11	7	GRIK4
4.04465e-10	0.739491	0.339	0.348	1.3565e-05	7	KCNN3
9.41431e-82	0.739312	0.652	0.601	3.15737e-77	7	FUT9
4.79275e-52	0.739	0.307	0.197	1.60739e-47	7	LRRIQ1
7.06347e-19	0.738514	0.344	0.315	2.36895e-14	7	FAM182B
8.76158e-18	0.737571	0.218	0.168	2.93846e-13	7	ST5
4.165e-25	0.736141	0.248	0.185	1.39686e-20	7	ANKDD1A
8.54152e-202	0.734507	0.692	0.358	2.86466e-197	7	SOX6
8.76185e-19	0.733555	0.401	0.394	2.93855e-14	7	DAPK1
1.1732e-22	0.733349	0.217	0.156	3.93467e-18	7	PCED1B
9.8528e-250	0.731373	0.893	0.674	3.30443e-245	7	GPM6A
1.43836e-08	0.729757	0.158	0.132	0.000482397	7	PXYLP1
5.14786e-14	0.729749	0.329	0.316	1.72649e-09	7	SMC5
8.68757e-74	0.72916	0.193	0.082	2.91364e-69	7	AGT
1.37617e-76	0.729134	0.288	0.144	4.61539e-72	7	SLCO1C1
1.07472e-09	0.728061	0.207	0.181	3.60438e-05	7	AL645568.1
6.19282e-25	0.724736	0.268	0.207	2.07695e-20	7	IFRD1
4.49082e-17	0.723405	0.329	0.3	1.50613e-12	7	ZNF438
1.95749e-37	0.720162	0.197	0.116	6.56504e-33	7	TOB2
2.32864e-70	0.717902	0.116	0.037	7.80979e-66	7	CP
8.93712e-233	0.715136	0.56	0.213	2.99733e-228	7	RNF219-AS1
3.47608e-08	0.714816	0.337	0.356	0.00116581	7	BCLAF1
3.66227e-44	0.711921	0.271	0.17	1.22825e-39	7	DPF3
1.43511e-46	0.710462	0.523	0.466	4.81306e-42	7	LINC00461
6.91972e-66	0.710342	0.161	0.066	2.32074e-61	7	AL137145.2
6.12139e-36	0.709929	0.159	0.085	2.05299e-31	7	TGFB2
2.58403e-43	0.709295	0.135	0.062	8.66632e-39	7	LRRC8A
5.35956e-48	0.708527	0.589	0.602	1.79749e-43	7	PNISR
8.25294e-33	0.707152	0.174	0.101	2.76787e-28	7	SPARC
9.11144e-33	0.705321	0.226	0.145	3.05579e-28	7	TESK2
2.88019e-31	0.701756	0.127	0.064	9.65959e-27	7	IER2
1.63682e-123	0.700703	0.109	0.023	5.48957e-119	7	CCDC141
2.57158e-81	0.7005	0.114	0.034	8.62458e-77	7	TMC1
1.64649e-31	0.698106	0.318	0.238	5.522e-27	7	PCSK5
1.77298e-59	0.697774	0.124	0.046	5.94621e-55	7	SULF1
3.34944e-98	0.695014	0.752	0.729	1.12333e-93	7	GPM6B
4.4743e-14	0.694068	0.125	0.084	1.50059e-09	7	BAALC-AS1
1.28956e-24	0.693372	0.322	0.26	4.32493e-20	7	AC104596.1
4.52215e-23	0.693127	0.257	0.196	1.51664e-18	7	RFX2
6.10135e-31	0.69186	0.208	0.132	2.04627e-26	7	SH3PXD2B
1.77494e-35	0.690902	0.155	0.083	5.9528e-31	7	AC090825.1
4.38134e-10	0.689563	0.2	0.17	1.46941e-05	7	LINC00271
3.32337e-12	0.689375	0.181	0.298	1.11459e-07	7	ATP1B3
3.2168e-69	0.687741	0.656	0.656	1.07885e-64	7	MED13L
5.43071e-50	0.687273	0.194	0.099	1.82135e-45	7	BMP7
2.69111e-44	0.685972	0.161	0.079	9.02546e-40	7	PDLIM3
2.02379e-41	0.685586	0.134	0.063	6.78737e-37	7	SLC7A2
1.05564e-38	0.685108	0.178	0.098	3.54042e-34	7	GNG12
9.93309e-113	0.684399	0.527	0.318	3.33136e-108	7	AC002429.2
5.91536e-23	0.684017	0.3	0.238	1.98389e-18	7	RHOBTB3
9.05466e-122	0.683442	0.112	0.024	3.03675e-117	7	IFFO2
6.33812e-12	0.680738	0.394	0.403	2.12568e-07	7	MXI1
2.79707e-09	0.680412	0.237	0.214	9.38082e-05	7	RHOQ
5.53498e-97	0.677612	0.605	0.406	1.85632e-92	7	SPARCL1
2.80191e-40	0.677236	0.208	0.119	9.39705e-36	7	CDC14A
5.54698e-11	0.67712	0.152	0.118	1.86035e-06	7	AC131571.1
5.8025e-70	0.676238	0.136	0.049	1.94604e-65	7	PRTG
8.88492e-112	0.675872	0.108	0.024	2.97982e-107	7	LDLR
4.11987e-31	0.675399	0.125	0.062	1.38172e-26	7	ANGPTL4
1.00091e-57	0.674346	0.554	0.468	3.35687e-53	7	LPP
3.50544e-43	0.673591	0.211	0.119	1.17566e-38	7	NOTCH2
3.32685e-82	0.670743	0.378	0.209	1.11576e-77	7	ATP1A2
1.37501e-59	0.670433	0.224	0.113	4.61152e-55	7	HSPB1
1.43142e-35	0.670026	0.32	0.224	4.8007e-31	7	DDAH1
4.36772e-26	0.669175	0.508	0.526	1.46485e-21	7	PPP1R12B
9.05146e-69	0.66801	0.134	0.048	3.03568e-64	7	AC093535.1
1.09111e-40	0.667122	0.179	0.096	3.65935e-36	7	LAMA1
4.02778e-19	0.665752	0.262	0.209	1.35084e-14	7	ATP2B4
1.19428e-20	0.665609	0.263	0.208	4.00537e-16	7	FHOD3
4.14782e-43	0.66384	0.215	0.122	1.39109e-38	7	PSD2
4.33592e-15	0.663806	0.341	0.312	1.45418e-10	7	IQCA1
9.09726e-118	0.6638	0.694	0.451	3.05104e-113	7	FBXL7
1.59134e-51	0.662883	0.112	0.043	5.33703e-47	7	FAS
2.6267e-65	0.660667	0.117	0.04	8.80943e-61	7	CHST3
1.8468e-55	0.660192	0.375	0.242	6.19378e-51	7	PON2
3.31868e-11	0.65784	0.286	0.264	1.11302e-06	7	CASC2
1.41799e-34	0.65383	0.519	0.494	4.75566e-30	7	PRKD1
4.11441e-141	0.653567	0.109	0.02	1.37989e-136	7	PI16
1.62903e-18	0.652882	0.187	0.133	5.46346e-14	7	DPY19L1
3.33956e-78	0.65023	0.104	0.029	1.12002e-73	7	DDR2
1.93949e-61	0.649289	0.12	0.043	6.50466e-57	7	AC104389.4
6.86108e-36	0.649049	0.259	0.163	2.30107e-31	7	CLIC4
3.7618e-38	0.645515	0.27	0.172	1.26163e-33	7	AC091826.2
3.57323e-31	0.644303	0.249	0.165	1.19839e-26	7	SHROOM3
1.51326e-34	0.642732	0.386	0.296	5.07517e-30	7	BCL2
3.17092e-67	0.642264	0.11	0.035	1.06346e-62	7	PSRC1
6.80752e-45	0.641959	0.213	0.118	2.28311e-40	7	HIF3A
0	0.641906	1	0.998	0	7	MALAT1
1.92151e-08	0.640889	0.345	0.363	0.000644437	7	NT5C2
2.48504e-25	0.640803	0.261	0.189	8.33433e-21	7	FERMT2
1.13966e-06	0.640232	0.178	0.158	0.0382221	7	ARMH1
7.53248e-50	0.63997	0.17	0.081	2.52624e-45	7	TNS1
3.05656e-118	0.639925	0.108	0.023	1.02511e-113	7	USH1C
1.03338e-06	0.638972	0.223	0.21	0.0346575	7	KIAA1671
3.44372e-20	0.638235	0.346	0.291	1.15495e-15	7	DNER
1.33984e-45	0.637156	0.114	0.046	4.49356e-41	7	ATF3
3.26645e-18	0.634809	0.498	0.536	1.0955e-13	7	FYN
8.73469e-43	0.633913	0.157	0.077	2.92944e-38	7	RGN
1.65764e-24	0.632594	0.247	0.176	5.55941e-20	7	NTNG1
1.26579e-06	0.630976	0.27	0.268	0.0424521	7	ST8SIA1
2.12079e-34	0.630168	0.157	0.085	7.11271e-30	7	TGFBR3
4.0169e-81	0.623411	0.113	0.032	1.34719e-76	7	PTCSC3
3.70793e-30	0.622816	0.202	0.126	1.24356e-25	7	EYA2
6.35131e-19	0.622812	0.257	0.2	2.1301e-14	7	BAALC
6.70404e-109	0.621168	0.107	0.024	2.2484e-104	7	PHYHD1
8.07456e-184	0.617222	0.964	0.884	2.70805e-179	7	ZBTB20
9.84322e-22	0.616176	0.384	0.35	3.30122e-17	7	TSC22D2
7.91576e-14	0.614497	0.372	0.361	2.65479e-09	7	MAP4
1.80996e-56	0.613388	0.391	0.263	6.07024e-52	7	DNAH7
5.86593e-33	0.613264	0.206	0.125	1.96731e-28	7	GJA1
4.50291e-11	0.612863	0.152	0.115	1.51019e-06	7	UFL1-AS1
1.4361e-70	0.612057	0.14	0.05	4.81638e-66	7	VWA3B
3.67302e-36	0.612051	0.329	0.228	1.23186e-31	7	HSPA1A
5.74696e-47	0.611447	0.119	0.049	1.92741e-42	7	TMEM220-AS1
6.10858e-08	0.611416	0.171	0.145	0.0020487	7	AP002336.2
4.80065e-27	0.610616	0.243	0.169	1.61004e-22	7	FKBP5
2.33704e-15	0.607857	0.171	0.124	7.83797e-11	7	NSMF
1.89524e-46	0.607083	0.18	0.09	6.35624e-42	7	RGS22
4.37488e-96	0.606996	0.77	0.674	1.46725e-91	7	MAPK10
5.8185e-21	0.598926	0.253	0.19	1.95141e-16	7	PLCH1
1.36037e-09	0.59106	0.432	0.478	4.56241e-05	7	SIK2
5.65799e-60	0.590309	0.522	0.387	1.89758e-55	7	MGAT4C
1.88075e-22	0.589299	0.132	0.078	6.30765e-18	7	DLG5
4.55716e-73	0.583337	0.126	0.042	1.52838e-68	7	TLE3
2.1803e-10	0.582809	0.157	0.122	7.3123e-06	7	PRDM5
9.26932e-19	0.582358	0.236	0.178	3.10874e-14	7	MCC
1.14832e-61	0.58168	0.119	0.042	3.85123e-57	7	ANXA1
2.63756e-17	0.579678	0.413	0.402	8.84587e-13	7	L3MBTL4
2.75272e-41	0.577527	0.131	0.06	9.23208e-37	7	HEG1
2.03377e-37	0.575934	0.144	0.071	6.82086e-33	7	PDGFRB
1.77932e-41	0.575299	0.131	0.06	5.96748e-37	7	CXXC5
9.92055e-79	0.574414	0.106	0.03	3.32715e-74	7	SAMD9L
2.43287e-07	0.573804	0.164	0.139	0.00815937	7	KNDC1
2.33705e-42	0.571574	0.15	0.072	7.83798e-38	7	MLC1
1.9481e-30	0.571406	0.293	0.207	6.53353e-26	7	RASSF8
4.6449e-16	0.570722	0.134	0.089	1.55781e-11	7	FLNA
6.17104e-37	0.570706	0.628	0.615	2.06964e-32	7	IMMP2L
1.58601e-36	0.570574	0.589	0.575	5.31917e-32	7	NAALADL2
1.41023e-21	0.569448	0.184	0.123	4.72963e-17	7	FGD6
3.89447e-07	0.569008	0.209	0.186	0.0130613	7	ALDH7A1
4.21378e-20	0.56881	0.131	0.08	1.41322e-15	7	PAWR
7.51385e-58	0.567127	0.118	0.043	2.51999e-53	7	MDFIC
2.71126e-42	0.566293	0.119	0.051	9.09302e-38	7	PRKX
1.28785e-08	0.565122	0.197	0.168	0.000431919	7	MOB1B
1.26783e-50	0.564567	0.108	0.04	4.25206e-46	7	SMOX
1.37352e-113	0.56117	0.895	0.852	4.60653e-109	7	DST
9.79725e-50	0.560446	0.111	0.043	3.2858e-45	7	FOSL2
6.26594e-41	0.560252	0.62	0.577	2.10147e-36	7	ERBIN
8.33777e-36	0.559867	0.131	0.063	2.79632e-31	7	SLC47A2
8.75693e-17	0.559858	0.153	0.104	2.9369e-12	7	SSPN
7.82192e-16	0.557473	0.476	0.491	2.62331e-11	7	MED12L
3.74563e-19	0.555257	0.105	0.059	1.25621e-14	7	AL445472.1
1.10433e-124	0.554544	0.88	0.672	3.70371e-120	7	RORA
4.34622e-46	0.553999	0.458	0.337	1.45763e-41	7	KANK1
2.42606e-29	0.553887	0.115	0.058	8.13652e-25	7	MIDN
1.94809e-22	0.553046	0.202	0.137	6.53352e-18	7	ACACB
1.58122e-17	0.551663	0.336	0.285	5.30309e-13	7	PDLIM5
2.1008e-21	0.549736	0.147	0.091	7.04566e-17	7	EFHC2
4.21561e-19	0.54942	0.466	0.466	1.41383e-14	7	AHCYL2
7.00614e-40	0.548958	0.189	0.102	2.34972e-35	7	LINC00299
3.02607e-65	0.548774	0.648	0.533	1.01488e-60	7	AGBL4
5.86711e-34	0.548448	0.108	0.048	1.96771e-29	7	NR4A2
1.40944e-37	0.547717	0.106	0.045	4.72698e-33	7	DRC1
1.62887e-23	0.543945	0.546	0.567	5.46291e-19	7	AHI1
8.23448e-08	0.543812	0.424	0.485	0.00276168	7	RUFY3
8.23172e-38	0.543746	0.12	0.055	2.76075e-33	7	HEY2
4.67223e-25	0.540123	0.145	0.085	1.56697e-20	7	NR2F1
1.96181e-20	0.538259	0.133	0.08	6.57953e-16	7	CCDC170
8.49615e-14	0.537681	0.182	0.135	2.84944e-09	7	PLPP3
1.97142e-07	0.537456	0.139	0.113	0.00661174	7	JOSD1
8.55555e-78	0.536814	0.642	0.457	2.86936e-73	7	FAM155A
1.05308e-39	0.535772	0.585	0.546	3.53183e-35	7	NRCAM
1.65079e-47	0.535261	0.108	0.042	5.53643e-43	7	PHKG1
2.53529e-22	0.532627	0.3	0.23	8.50287e-18	7	S100B
7.95008e-23	0.532007	0.204	0.138	2.6663e-18	7	ACOT11
9.39134e-16	0.531569	0.142	0.095	3.14967e-11	7	FRMD6
4.93829e-14	0.528422	0.13	0.087	1.65621e-09	7	PLSCR1
2.05968e-31	0.522023	0.123	0.061	6.90775e-27	7	DDIT3
2.14079e-33	0.521449	0.649	0.587	7.17979e-29	7	SMYD3
4.89814e-15	0.520777	0.188	0.138	1.64274e-10	7	CADPS2
2.15515e-07	0.520723	0.205	0.181	0.00722795	7	C8orf37-AS1
1.81729e-24	0.519496	0.346	0.273	6.09484e-20	7	STK3
1.98921e-19	0.519477	0.162	0.106	6.67142e-15	7	LAMA4
3.48643e-25	0.519123	0.143	0.083	1.16928e-20	7	ZNF423
2.66539e-33	0.518719	0.101	0.046	8.93918e-29	7	AC005332.5
5.83752e-09	0.518376	0.179	0.147	0.000195779	7	ZMIZ1
4.54128e-08	0.517865	0.076	0.125	0.00152305	7	RSAD2
3.96676e-19	0.516217	0.542	0.584	1.33037e-14	7	TTC28
2.05178e-15	0.514076	0.223	0.169	6.88127e-11	7	SOX2
4.98353e-09	0.512035	0.383	0.393	0.000167138	7	NFASC
4.19632e-20	0.511043	0.114	0.065	1.40736e-15	7	LGI4
7.86472e-20	0.510904	0.403	0.358	2.63767e-15	7	CPQ
1.45533e-50	0.510066	0.105	0.038	4.8809e-46	7	CRB2
5.68078e-19	0.50855	0.186	0.127	1.90522e-14	7	SREBF1
2.62554e-24	0.508305	0.167	0.102	8.80553e-20	7	VIM
6.38605e-35	0.508022	0.104	0.046	2.14175e-30	7	HNF4G
7.85954e-21	0.505473	0.126	0.075	2.63593e-16	7	ADCYAP1R1
2.51593e-32	0.50509	0.165	0.091	8.43794e-28	7	PRDM16
5.66925e-32	0.502226	0.104	0.048	1.90135e-27	7	SLC39A12
3.48152e-31	0.502154	0.137	0.072	1.16763e-26	7	CD99
1.36238e-12	0.500534	0.145	0.103	4.56914e-08	7	GNG12-AS1
7.56327e-15	0.50027	0.327	0.283	2.53657e-10	7	TCF7L2
5.46726e-16	0.498767	0.153	0.102	1.83361e-11	7	F3
7.15748e-27	0.496439	0.115	0.06	2.40048e-22	7	GLI2
5.46893e-08	0.494725	0.217	0.189	0.00183417	7	MID1
2.22118e-20	0.494636	0.196	0.133	7.44938e-16	7	ACSS1
8.44694e-15	0.494448	0.179	0.13	2.83293e-10	7	OSBPL3
5.82082e-10	0.49274	0.156	0.119	1.95219e-05	7	HSPA1B
7.57478e-09	0.491482	0.102	0.073	0.000254043	7	PVT1
6.49405e-13	0.489818	0.133	0.091	2.17798e-08	7	TIPARP
1.60854e-25	0.488474	0.1	0.049	5.39474e-21	7	AL365259.1
2.0265e-27	0.485204	0.102	0.049	6.79648e-23	7	SCARA3
8.80694e-37	0.484428	0.249	0.148	2.95367e-32	7	RANBP3L
3.38855e-08	0.482754	0.167	0.137	0.00113645	7	PRDX6
7.27253e-17	0.480105	0.475	0.466	2.43906e-12	7	FNBP1
1.40657e-16	0.479842	0.166	0.114	4.71736e-12	7	SYT17
5.11394e-18	0.477836	0.136	0.085	1.71511e-13	7	MRVI1
1.36642e-10	0.477786	0.176	0.137	4.58269e-06	7	GABRG1
2.87883e-18	0.4772	0.226	0.163	9.65501e-14	7	CSRP1
8.05699e-47	0.467549	0.108	0.041	2.70215e-42	7	LINC00278
1.23115e-26	0.465613	0.12	0.063	4.12904e-22	7	SDC4
3.79617e-17	0.465501	0.183	0.128	1.27316e-12	7	SPATA17
1.08156e-15	0.465371	0.131	0.085	3.62735e-11	7	RYR1
1.7773e-11	0.46422	0.111	0.075	5.96071e-07	7	MYOM1
4.24596e-27	0.46307	0.105	0.052	1.42401e-22	7	FAM181B
2.11253e-08	0.462099	0.506	0.594	0.000708499	7	LUC7L3
1.05695e-08	0.461885	0.182	0.148	0.00035448	7	OLMALINC
2.42149e-23	0.461613	0.127	0.072	8.1212e-19	7	FSTL1
3.97012e-25	0.458538	0.106	0.054	1.3315e-20	7	ANTXR2
7.64795e-15	0.456425	0.131	0.086	2.56497e-10	7	EMX2OS
3.35045e-09	0.455945	0.143	0.109	0.000112367	7	MATN2
1.35794e-09	0.453936	0.152	0.116	4.55427e-05	7	IRF2BP2
8.74994e-10	0.453388	0.195	0.158	2.93455e-05	7	RHOB
1.23098e-08	0.452947	0.111	0.08	0.000412847	7	NWD1
8.09996e-27	0.450083	0.1	0.049	2.71656e-22	7	AC234582.1
2.17549e-53	0.446789	0.228	0.119	7.29617e-49	7	ABCC4
3.95527e-19	0.441499	0.24	0.168	1.32652e-14	7	ETNPPL
5.4772e-09	0.441158	0.186	0.15	0.000183694	7	PLOD2
1.60608e-12	0.440578	0.108	0.07	5.38648e-08	7	SLC7A5
3.575e-59	0.437965	0.471	0.306	1.19898e-54	7	CSGALNACT1
1.57881e-12	0.437002	0.178	0.132	5.29503e-08	7	RASSF4
9.0452e-07	0.43551	0.145	0.118	0.0303358	7	SLC3A2
6.36668e-41	0.433763	0.548	0.409	2.13526e-36	7	NFIB
3.63413e-18	0.431837	0.141	0.089	1.21881e-13	7	DBI
2.35658e-12	0.431733	0.293	0.25	7.90348e-08	7	AFF1
2.17503e-09	0.427803	0.103	0.071	7.29461e-05	7	AL157911.1
5.62661e-07	0.425419	0.215	0.188	0.0188705	7	NFIX
7.03708e-09	0.425287	0.106	0.076	0.00023601	7	NEK6
3.11724e-09	0.415899	0.456	0.482	0.000104546	7	MAP3K5
1.44992e-138	0.415057	0.74	0.433	4.86273e-134	7	SLC1A3
9.61221e-11	0.410535	0.102	0.069	3.22374e-06	7	CCDC175
4.14258e-10	0.410299	0.177	0.134	1.38934e-05	7	PDZRN4
1.30243e-06	0.409525	0.129	0.101	0.0436809	7	SOX9
8.26318e-08	0.407135	0.11	0.082	0.0027713	7	MAP3K20
4.55542e-16	0.406496	0.124	0.078	1.5278e-11	7	CGNL1
1.02989e-23	0.405998	0.483	0.475	3.45403e-19	7	HYDIN
4.50542e-11	0.404443	0.177	0.134	1.51103e-06	7	ARHGAP31
1.98854e-12	0.401371	0.142	0.099	6.66918e-08	7	FGFR1
7.55809e-09	0.398901	0.332	0.306	0.000253483	7	CAMK2D
2.19511e-14	0.395427	0.421	0.383	7.36195e-10	7	RAD51B
1.3175e-174	0.394091	0.673	0.366	4.41863e-170	7	ADGRV1
5.95709e-19	0.392333	0.106	0.059	1.99789e-14	7	S100A6
1.31156e-08	0.390007	0.106	0.075	0.000439872	7	FADS1
1.35996e-07	0.376878	0.177	0.144	0.00456104	7	PLEKHG1
6.32596e-17	0.376758	0.118	0.072	2.1216e-12	7	MSN
4.82328e-17	0.376446	0.187	0.129	1.61763e-12	7	FGFR3
6.41061e-08	0.373768	0.102	0.074	0.00214999	7	KLHL21
3.43927e-10	0.372944	0.123	0.086	1.15346e-05	7	ALDH1L1
8.39516e-14	0.372053	0.144	0.098	2.81557e-09	7	ARHGEF6
6.18026e-31	0.370377	0.463	0.376	2.07274e-26	7	SLC9A9
7.46602e-26	0.370034	0.689	0.739	2.50395e-21	7	AKT3
6.60322e-15	0.367815	0.136	0.088	2.21459e-10	7	SEMA3B
6.7358e-22	0.366461	0.148	0.087	2.25905e-17	7	TCTEX1D1
8.32593e-120	0.361116	0.937	0.833	2.79235e-115	7	PPP2R2B
4.10258e-14	0.36097	0.109	0.068	1.37592e-09	7	PAPLN
2.51556e-07	0.355151	0.161	0.129	0.00843669	7	HIP1R
3.93e-12	0.35296	0.114	0.075	1.31804e-07	7	DDR1
1.26356e-14	0.348716	0.625	0.679	4.23772e-10	7	NCOA1
2.12061e-09	0.346495	0.13	0.094	7.11211e-05	7	PLXNB1
9.07675e-08	0.346441	0.521	0.551	0.00304416	7	RPS6KA2
1.53291e-07	0.334735	0.52	0.566	0.00514107	7	CPE
4.451e-14	0.329214	0.616	0.699	1.49277e-09	7	DDX17
4.35063e-10	0.32772	0.595	0.684	1.45911e-05	7	KIF1B
3.08931e-07	0.323704	0.353	0.334	0.0103609	7	GLUD1
2.67759e-08	0.31684	0.123	0.193	0.000898011	7	PITPNM2
3.99929e-10	0.316207	0.123	0.2	1.34128e-05	7	DNAAF4
7.88746e-09	0.311858	0.638	0.69	0.00026453	7	PSD3
1.36082e-18	0.311464	0.122	0.071	4.56392e-14	7	IFI16
4.27322e-15	0.31113	0.156	0.103	1.43315e-10	7	CAPS
1.46228e-26	0.310563	0.318	0.218	4.90419e-22	7	HPSE2
7.92081e-31	0.310388	0.486	0.455	2.65648e-26	7	TMEM232
3.79614e-11	0.302775	0.593	0.663	1.27315e-06	7	MKLN1
2.80382e-07	0.297767	0.181	0.261	0.00940346	7	CHD1
1.75001e-10	0.297161	0.136	0.218	5.86918e-06	7	CSGALNACT2
1.58246e-08	0.296666	0.155	0.238	0.000530724	7	SMARCA1
8.1067e-122	0.295821	0.64	0.365	2.71883e-117	7	PTPRZ1
2.94838e-07	0.294634	0.164	0.243	0.00988826	7	ANKFY1
6.63785e-09	0.293222	0.123	0.089	0.00022262	7	DYNLRB2
9.67367e-07	0.29051	0.143	0.209	0.0324436	7	NSUN6
6.0976e-08	0.290137	0.229	0.341	0.00204501	7	CLIP1
2.60509e-08	0.287988	0.12	0.088	0.000873694	7	ADGRG1
1.01837e-18	0.286327	0.683	0.719	3.4154e-14	7	FHIT
1.04678e-06	0.278681	0.12	0.179	0.0351067	7	IFT122
1.34766e-11	0.277127	0.188	0.299	4.51978e-07	7	AL139260.1
1.75086e-07	0.277076	0.627	0.709	0.00587202	7	AC016831.7
1.12459e-09	0.275841	0.217	0.332	3.77164e-05	7	AC053527.1
2.88725e-10	0.275819	0.176	0.274	9.68327e-06	7	FBXL2
6.99803e-08	0.275328	0.16	0.239	0.002347	7	GRAMD1C
4.97372e-08	0.275073	0.127	0.194	0.00166809	7	ZNF235
3.56135e-08	0.275034	0.295	0.437	0.0011944	7	SCLT1
7.50873e-08	0.272683	0.123	0.187	0.00251828	7	EIF2AK2
1.89714e-10	0.271774	0.187	0.294	6.36264e-06	7	ZC2HC1A
1.05548e-10	0.268812	0.161	0.254	3.53987e-06	7	POT1-AS1
2.95946e-09	0.264729	0.153	0.235	9.92542e-05	7	UBAP2
9.3525e-10	0.264608	0.141	0.222	3.13664e-05	7	OXSR1
8.76778e-13	0.264209	0.097	0.172	2.94054e-08	7	RSPH3
4.53855e-08	0.263937	0.234	0.346	0.00152214	7	CLEC16A
7.8786e-11	0.262568	0.248	0.379	2.64233e-06	7	BRINP1
9.91394e-12	0.258044	0.208	0.331	3.32494e-07	7	CCDC6
6.00564e-10	0.25351	0.112	0.182	2.01417e-05	7	PTPN20
1.77933e-07	0.253276	0.193	0.282	0.0059675	7	EXOC1
4.64833e-10	0.252153	0.135	0.213	1.55896e-05	7	LIX1-AS1
6.57741e-10	0.251225	0.218	0.334	2.20593e-05	7	DCUN1D4
2.26135e-09	0.251103	0.138	0.216	7.58412e-05	7	B4GALT5

## Sheet: 8
p_val	avg_log2FC	pct.1	pct.2	p_val_adj	cluster	gene
0	5.34922	0.992	0.047	0	8	CFAP299
0	4.25831	0.975	0.183	0	8	DNAH9
0	4.20942	0.834	0.008	0	8	AC020718.1
0	4.08934	0.807	0.014	0	8	AC019330.1
0	3.98355	0.978	0.241	0	8	CFAP54
0	3.94998	0.936	0.068	0	8	SPAG17
0	3.85809	0.952	0.145	0	8	CFAP43
0	3.85553	0.942	0.144	0	8	DCDC1
0	3.75553	0.91	0.014	0	8	DTHD1
0	3.72008	0.935	0.139	0	8	CFAP47
0	3.69596	0.902	0.017	0	8	ADGB
0	3.6388	0.923	0.098	0	8	DNAH11
0	3.53895	0.976	0.426	0	8	TMEM232
0	3.50706	0.874	0.013	0	8	CFAP157
0	3.50627	0.889	0.056	0	8	LMNTD1
0	3.48736	0.867	0.076	0	8	DNAH12
0	3.45966	0.917	0.161	0	8	LRRIQ1
0	3.44318	0.796	0.041	0	8	LINC02055
0	3.37663	0.907	0.11	0	8	ARMC3
0	3.37348	0.847	0.024	0	8	TTC29
0	3.28104	0.944	0.291	0	8	C8orf34
0	3.26852	0.87	0.122	0	8	ZBBX
0	3.22977	0.923	0.128	0	8	WDR49
0	3.21413	0.84	0.047	0	8	TCTEX1D1
0	3.18402	0.78	0.178	0	8	AGBL1
0	3.14734	0.877	0.154	0	8	CFAP44
0	3.0971	0.929	0.231	0	8	DNAH7
0	3.09316	0.831	0.09	0	8	SPATA17
0	3.09061	0.766	0.033	0	8	TTC6
0	3.08473	0.971	0.446	0	8	HYDIN
0	3.05789	0.831	0.095	0	8	LRRC9
0	3.04765	0.922	0.29	0	8	DNAH6
0	3.03987	0.915	0.316	0	8	ULK4
0	3.02617	0.763	0.018	0	8	AL357093.2
0	3.0173	0.873	0.171	0	8	CFAP70
0	2.97376	0.928	0.387	0	8	SPAG16
0	2.86167	0.868	0.239	0	8	NEK11
0	2.85707	0.787	0.068	0	8	VWA3A
0	2.83559	0.843	0.218	0	8	SPEF2
0	2.72024	0.636	0.028	0	8	COL8A1
0	2.70997	0.695	0.031	0	8	ARMC4
0	2.68524	0.917	0.33	0	8	CRB1
0	2.65851	0.712	0.057	0	8	PPP1R42
0	2.64076	0.568	0.023	0	8	AC004949.1
0	2.63924	0.694	0.055	0	8	DYNLRB2
0	2.63686	0.838	0.143	0	8	SDK1
0	2.63527	0.728	0.089	0	8	KIAA2012
0	2.63202	0.846	0.294	0	8	CCDC30
0	2.63043	0.705	0.051	0	8	SPAG6
0	2.62808	0.875	0.27	0	8	CCDC146
0	2.62714	0.722	0.071	0	8	NEK5
0	2.61556	0.709	0.085	0	8	CASC1
0	2.60526	0.567	0.05	0	8	SGMS2
0	2.56607	0.68	0.038	0	8	DNAAF1
0	2.54816	0.645	0.039	0	8	DNAH5
0	2.54605	0.885	0.227	0	8	STK33
0	2.54455	0.803	0.078	0	8	LINC01088
0	2.54213	0.762	0.155	0	8	WDR78
0	2.53516	0.694	0.092	0	8	CFAP46
0	2.52725	0.764	0.19	0	8	C4orf47
0	2.51773	0.702	0.071	0	8	CAPS
0	2.50168	0.796	0.234	0	8	CASC2
0	2.50106	0.655	0.03	0	8	CFAP52
0	2.49818	0.766	0.207	0	8	CASC15
0	2.49265	0.974	0.513	0	8	AGBL4
0	2.48767	0.654	0.027	0	8	WDR63
0	2.47443	0.867	0.345	0	8	KIAA0825
0	2.46522	0.674	0.079	0	8	DNAI1
0	2.45176	0.64	0.02	0	8	TEKT1
0	2.42564	0.723	0.186	0	8	EFCAB6
0	2.42178	0.667	0.154	0	8	C8orf37-AS1
0	2.39502	0.65	0.062	0	8	RGS22
0	2.3774	0.69	0.13	0	8	CFAP221
0	2.37654	0.888	0.419	0	8	DYNC2H1
0	2.3663	0.581	0.029	0	8	CCDC60
0	2.3552	0.704	0.14	0	8	RSPH1
0	2.34361	0.605	0.035	0	8	SLC47A2
0	2.34296	0.694	0.076	0	8	TOGARAM2
0	2.3422	0.668	0.104	0	8	FANK1
0	2.34006	0.607	0.02	0	8	CFAP73
0	2.33575	0.72	0.213	0	8	TMEM67
0	2.32679	0.594	0.067	0	8	EYA4
0	2.3159	0.719	0.09	0	8	FRMPD2
0	2.31508	0.637	0.061	0	8	CCDC173
0	2.30008	0.966	0.599	0	8	RFX3
0	2.29816	0.826	0.346	0	8	CSPP1
0	2.27863	0.689	0.175	0	8	CFAP69
0	2.27044	0.687	0.103	0	8	SERPINI2
0	2.26824	0.578	0.039	0	8	DNAH3
0	2.2653	0.885	0.414	0	8	WDR60
0	2.26388	0.47	0.014	0	8	MYLK3
0	2.25568	0.528	0.105	0	8	LINC00907
0	2.20087	0.582	0.028	0	8	SPAG8
0	2.19153	0.713	0.17	0	8	WWTR1
0	2.19097	0.568	0.025	0	8	VWA3B
0	2.18465	0.617	0.134	0	8	LRGUK
0	2.18382	0.576	0.223	0	8	PPARGC1A
0	2.17155	0.578	0.03	0	8	C6orf118
0	2.16648	0.762	0.301	0	8	TSGA10
0	2.14011	0.833	0.376	0	8	CEP126
0	2.13	0.866	0.406	0	8	PACRG
0	2.12987	0.629	0.181	0	8	CFAP61
0	2.12875	0.68	0.176	0	8	TEX9
0	2.12571	0.547	0.061	0	8	NRG4
0	2.11989	0.394	0.032	0	8	PZP
0	2.11689	0.554	0.031	0	8	AC013470.2
0	2.10698	0.523	0.049	0	8	DCDC2
0	2.10698	0.745	0.256	0	8	EFCAB2
0	2.102	0.578	0.076	0	8	MAP3K19
0	2.07863	0.642	0.154	0	8	SPAG1
0	2.07616	0.589	0.133	0	8	LCA5
0	2.06773	0.572	0.054	0	8	CCDC170
0	2.05601	0.929	0.475	0	8	PARD3B
0	2.05431	0.52	0.027	0	8	FHAD1
0	2.04926	0.506	0.009	0	8	DNAI2
0	2.04123	0.676	0.215	0	8	EFHC1
0	2.03923	0.464	0.092	0	8	PCAT1
0	2.03324	0.65	0.173	0	8	RFX2
0	2.02452	0.801	0.402	0	8	CMSS1
0	2.01936	0.667	0.208	0	8	MOK
0	2.01464	0.659	0.132	0	8	PAMR1
0	1.97308	0.678	0.285	0	8	UBE3D
0	1.96079	0.756	0.23	0	8	ANKFN1
0	1.95669	0.533	0.08	0	8	DAW1
0	1.95101	0.523	0.05	0	8	MNS1
0	1.95063	0.587	0.138	0	8	FBXL13
0	1.9504	0.494	0.033	0	8	IQGAP2
0	1.94282	0.537	0.067	0	8	CFAP100
0	1.94189	0.856	0.264	0	8	LINC00609
0	1.93879	0.633	0.241	0	8	CNTN3
0	1.92994	0.429	0.04	0	8	TRDN
0	1.92918	0.306	0.037	0	8	AC092957.1
0	1.91843	0.496	0.026	0	8	EFCAB1
0	1.91441	0.444	0.003	0	8	CROCC2
0	1.87565	0.486	0.038	0	8	DOC2A
0	1.87254	0.548	0.134	0	8	IQCH
0	1.85909	0.592	0.197	0	8	TRMT9B
0	1.85799	0.481	0.06	0	8	DNAH10
0	1.85076	0.529	0.113	0	8	MIR4300HG
0	1.84978	0.853	0.261	0	8	GLIS3
0	1.84698	0.512	0.069	0	8	EFHC2
0	1.82879	0.616	0.24	0	8	CEP83
0	1.82837	0.955	0.613	0	8	SYNE1
0	1.82817	0.775	0.315	0	8	HTR2C
0	1.81898	0.455	0.018	0	8	CFAP65
0	1.81567	0.461	0.021	0	8	ROPN1L
0	1.81321	0.764	0.332	0	8	NEK10
0	1.80488	0.935	0.505	0	8	PLEKHA5
0	1.80304	0.604	0.169	0	8	PLCH1
0	1.79822	0.542	0.142	0	8	MAATS1
0	1.79095	0.427	0.031	0	8	ROR2
0	1.79004	0.486	0.099	0	8	SLC9C2
0	1.78949	0.478	0.036	0	8	DRC3
0	1.77875	0.471	0.045	0	8	LMO2
0	1.77851	0.493	0.08	0	8	ARHGAP18
0	1.77533	0.503	0.12	0	8	PTPRQ
0	1.77079	0.49	0.079	0	8	WDR66
0	1.75389	0.595	0.251	0	8	LRRC6
0	1.75272	0.517	0.086	0	8	IQCG
0	1.74483	0.463	0.078	0	8	CABCOCO1
0	1.74054	0.411	0.024	0	8	CFAP58
0	1.73686	0.561	0.187	0	8	NPHP1
0	1.73434	0.472	0.09	0	8	EXPH5
0	1.73233	0.491	0.102	0	8	PPIL6
0	1.73167	0.591	0.191	0	8	KIF27
0	1.72885	0.526	0.119	0	8	RPGR
0	1.72378	0.415	0.006	0	8	CFAP45
0	1.72312	0.584	0.126	0	8	NCALD
0	1.71881	0.421	0.017	0	8	FAM81B
0	1.71743	0.424	0.009	0	8	VWA5B1
0	1.71471	0.404	0.017	0	8	C1orf87
0	1.71273	0.657	0.322	0	8	AL022068.1
0	1.71098	0.386	0.002	0	8	AL645937.2
0	1.69243	0.401	0.021	0	8	ENPEP
0	1.68724	0.737	0.379	0	8	SCN1A
0	1.68668	0.464	0.103	0	8	TTC23L
0	1.68518	0.547	0.175	0	8	SPATA6L
0	1.67795	0.423	0.05	0	8	CCDC175
0	1.66958	0.4	0.005	0	8	SPATA18
0	1.65619	0.37	0.008	0	8	C9orf135
0	1.65363	0.631	0.306	0	8	ODF2L
0	1.65355	0.394	0.025	0	8	ANXA1
0	1.65166	0.543	0.153	0	8	DPYSL3
0	1.64848	0.474	0.097	0	8	FAM227A
0	1.64705	0.39	0.02	0	8	CFAP97D2
0	1.63972	0.505	0.144	0	8	CHST9
0	1.63023	0.45	0.071	0	8	CCDC40
0	1.62754	0.413	0.051	0	8	CFAP53
0	1.62702	0.683	0.316	0	8	IFT88
0	1.62632	0.404	0.043	0	8	GYG2
0	1.62129	0.413	0.027	0	8	DRC1
0	1.61337	0.637	0.266	0	8	PLEKHA7
0	1.60964	0.426	0.087	0	8	LEKR1
0	1.59772	0.43	0.06	0	8	IQUB
0	1.59421	0.39	0.025	0	8	CCDC81
0	1.59257	0.52	0.155	0	8	AK9
0	1.58879	0.511	0.117	0	8	GABRG1
1.3326e-277	1.58762	0.348	0.109	4.46927e-273	8	AL390957.1
0	1.58683	0.375	0.007	0	8	CCDC114
0	1.58617	0.391	0.022	0	8	DLEC1
0	1.58286	0.901	0.455	0	8	PRKG1
0	1.58102	0.293	0.021	0	8	TEX41
0	1.57764	0.629	0.298	0	8	TTLL5
0	1.57668	0.473	0.115	0	8	TOB1
0	1.57249	0.399	0.078	0	8	USP2-AS1
0	1.56947	0.58	0.277	0	8	SHANK2
0	1.56911	0.954	0.663	0	8	MAPK10
0	1.56507	0.322	0.02	0	8	CD36
0	1.55878	0.388	0.045	0	8	MARCH10
0	1.55123	0.468	0.131	0	8	BBOF1
0	1.54607	0.322	0.073	0	8	NR4A3
0	1.53244	0.388	0.047	0	8	ANGPT1
0	1.53207	0.703	0.384	0	8	STRBP
0	1.52828	0.954	0.728	0	8	WWOX
0	1.52072	0.594	0.269	0	8	CEP112
0	1.51799	0.432	0.088	0	8	TTLL9
0	1.51587	0.37	0.051	0	8	C2orf73
0	1.51492	0.585	0.294	0	8	ARMC2
0	1.51237	0.523	0.149	0	8	PLCB4
0	1.50975	0.707	0.356	0	8	FAM184A
0	1.5052	0.472	0.154	0	8	LINC00271
0	1.5041	0.353	0.036	0	8	ECT2L
0	1.49819	0.339	0.012	0	8	PTPN3
0	1.49776	0.894	0.513	0	8	MSI2
0	1.49701	0.622	0.298	0	8	FAM182B
0	1.49413	0.521	0.231	0	8	RPGRIP1L
0	1.49285	0.585	0.237	0	8	HIPK3
0	1.49036	0.363	0.042	0	8	GMPR
0	1.48788	0.32	0.007	0	8	RASSF9
0	1.47801	0.685	0.415	0	8	TLN2
1.4094e-255	1.47784	0.485	0.22	4.72686e-251	8	ANKUB1
0	1.47551	0.455	0.087	0	8	ZIC1
0	1.47171	0.359	0.012	0	8	C11orf88
0	1.46391	0.703	0.384	0	8	INTU
0	1.46201	0.327	0.004	0	8	LINC02416
0	1.4558	0.884	0.347	0	8	SOX6
2.24398e-214	1.44854	0.54	0.312	7.52585e-210	8	CDHR3
0	1.44728	0.442	0.09	0	8	KCNJ3
0	1.44587	0.432	0.134	0	8	DZANK1
0	1.44457	0.975	0.595	0	8	DPP10
0	1.44182	0.528	0.226	0	8	CCDC191
0	1.44089	0.36	0.054	0	8	AK8
0	1.43865	0.35	0.03	0	8	MUSK
0	1.43708	0.333	0.006	0	8	AC093689.1
0	1.43216	0.781	0.51	0	8	PPP1R12B
0	1.43102	0.344	0.017	0	8	TTC34
0	1.42737	0.329	0.021	0	8	WDR93
0	1.42736	0.342	0.047	0	8	ZNF19
0	1.42718	0.436	0.094	0	8	SNTB1
0	1.41632	0.749	0.471	0	8	BBS9
2.99423e-287	1.40474	0.43	0.162	1.00421e-282	8	FILIP1L
0	1.40328	0.489	0.182	0	8	KATNAL2
0	1.39157	0.352	0.061	0	8	DNAH2
0	1.38721	0.343	0.011	0	8	FAM183A
0	1.38333	0.343	0.033	0	8	IL16
0	1.37987	0.346	0.047	0	8	AK7
0	1.37669	0.61	0.21	0	8	KIF6
0	1.37498	0.305	0.005	0	8	FAM92B
0	1.36924	0.345	0.04	0	8	ANTXR2
2.93792e-263	1.36513	0.485	0.228	9.85318e-259	8	NME5
0	1.36105	0.385	0.112	0	8	TTC26
0	1.36094	0.449	0.112	0	8	PLCE1
3.90845e-303	1.36043	0.666	0.377	1.31082e-298	8	PRICKLE2
0	1.35823	0.245	0.003	0	8	AC097713.1
0	1.35713	0.34	0.05	0	8	ARL4C
0	1.35474	0.324	0.025	0	8	CP
0	1.35091	0.678	0.327	0	8	AKAP13
1.38164e-293	1.35013	0.474	0.191	4.63375e-289	8	STXBP4
3.06711e-270	1.34983	0.44	0.181	1.02865e-265	8	MLF1
7.07934e-228	1.34626	0.398	0.168	2.37427e-223	8	FSIP1
6.86824e-186	1.34069	0.415	0.2	2.30347e-181	8	AC010127.1
0	1.33767	0.306	0.02	0	8	CFAP77
1.97351e-259	1.33424	0.487	0.223	6.61876e-255	8	MIPEP
5.06798e-291	1.32982	0.441	0.161	1.6997e-286	8	TMEM163
0	1.3276	0.363	0.102	0	8	PROS1
0	1.32561	0.368	0.085	0	8	ENKUR
0	1.32253	0.469	0.152	0	8	SHROOM3
5.49812e-251	1.31811	0.519	0.253	1.84396e-246	8	ST8SIA1
0	1.31797	0.356	0.08	0	8	FBXO15
0	1.3178	0.37	0.103	0	8	RABL2A
0	1.31776	0.297	0.007	0	8	C1orf158
2.86298e-225	1.31546	0.424	0.19	9.60187e-221	8	ZNF273
0	1.31419	0.297	0.007	0	8	CERKL
6.51457e-218	1.30744	0.511	0.279	2.18486e-213	8	SNCAIP
0	1.30575	0.725	0.453	0	8	MPDZ
1.68061e-292	1.30015	0.612	0.3	5.63643e-288	8	METRN
0	1.29847	0.297	0.019	0	8	IGFBP7-AS1
2.31184e-256	1.29524	0.627	0.389	7.75344e-252	8	ANKRD26
2.00339e-213	1.28995	0.485	0.256	6.71897e-209	8	FBXL2
0	1.28752	0.341	0.069	0	8	CRISPLD1
1.8424e-277	1.28402	0.394	0.133	6.17904e-273	8	PPM1E
9.46558e-297	1.28284	0.565	0.258	3.17457e-292	8	CAPS2
1.74475e-222	1.28086	0.489	0.252	5.85156e-218	8	TTC8
8.84797e-275	1.27809	0.599	0.306	2.96743e-270	8	RFX3-AS1
8.62481e-229	1.27684	0.421	0.183	2.89259e-224	8	WDR19
1.70954e-284	1.27568	0.428	0.159	5.73344e-280	8	ANKMY1
4.39416e-282	1.2734	0.625	0.317	1.47372e-277	8	EYA1
0	1.27132	0.73	0.299	0	8	ADCY2
0	1.2706	0.279	0.01	0	8	LINC00880
0	1.27042	0.335	0.077	0	8	ANKRD45
0	1.27018	0.296	0.014	0	8	PRR29
5.43734e-209	1.26972	0.449	0.224	1.82358e-204	8	FGFR1OP
2.94952e-290	1.26827	0.411	0.142	9.89209e-286	8	LRP2BP
0	1.26653	0.874	0.594	0	8	DMD
0	1.26639	0.292	0.005	0	8	AC104078.2
0	1.26447	0.288	0.054	0	8	FAM160A1
1.21613e-272	1.25998	0.303	0.085	4.07865e-268	8	OCA2
0	1.25799	0.429	0.135	0	8	SYNPO2
0	1.25776	0.285	0.036	0	8	PALMD
3.6777e-251	1.2563	0.389	0.146	1.23343e-246	8	TRDMT1
2.50987e-190	1.25499	0.112	0.016	8.4176e-186	8	LINC01876
0	1.25241	0.333	0.087	0	8	CCDC180
3.5479e-214	1.24625	0.348	0.135	1.1899e-209	8	ALS2CR12
0	1.24425	0.287	0.009	0	8	CAPSL
1.89276e-239	1.2384	0.466	0.21	6.34793e-235	8	CNTRL
0	1.23785	0.289	0.063	0	8	ANKDD1B
0	1.22758	0.233	0.039	0	8	CYR61
0	1.22699	0.323	0.06	0	8	LRRC23
6.69236e-290	1.22285	0.291	0.074	2.24448e-285	8	GPR39
1.00224e-242	1.22198	0.438	0.18	3.36132e-238	8	C9orf72
0	1.21878	0.406	0.124	0	8	ENO4
0	1.21759	0.375	0.104	0	8	CLHC1
0	1.21684	0.222	0.007	0	8	LINC01708
3.26192e-206	1.21634	0.391	0.169	1.09398e-201	8	IFT81
0	1.21424	0.361	0.092	0	8	ZBTB7C
0	1.21247	0.923	0.385	0	8	SOX5
0	1.21125	0.257	0.021	0	8	MLIP
0	1.21106	0.333	0.059	0	8	BBOX1
0	1.20612	0.325	0.085	0	8	FAM81A
3.94427e-256	1.2043	0.677	0.431	1.32283e-251	8	SRGAP3
2.78971e-287	1.20171	0.27	0.065	9.35614e-283	8	SNTG2
1.89489e-212	1.19794	0.434	0.196	6.35509e-208	8	RNLS
3.8829e-212	1.19763	0.586	0.375	1.30225e-207	8	DZIP3
0	1.19324	0.223	0.021	0	8	KCNE1
0	1.19285	0.289	0.03	0	8	CFAP300
0	1.19226	0.278	0.023	0	8	NSUN7
2.76146e-160	1.18747	0.397	0.202	9.26138e-156	8	AP001831.1
0	1.18315	0.328	0.06	0	8	FSTL1
2.50401e-224	1.18214	0.415	0.173	8.39795e-220	8	CC2D2A
3.22582e-251	1.17747	0.605	0.319	1.08187e-246	8	TEAD1
8.91771e-247	1.17654	0.467	0.196	2.99082e-242	8	FHOD3
2.6242e-283	1.17261	0.305	0.084	8.80105e-279	8	KIAA1257
2.21919e-277	1.17067	0.598	0.297	7.44272e-273	8	IQCA1
0	1.16246	0.346	0.059	0	8	CD99
1.88668e-164	1.15935	0.467	0.262	6.32755e-160	8	WWC1
1.9595e-180	1.15871	0.377	0.171	6.57177e-176	8	TRAF3IP1
8.87538e-155	1.15649	0.411	0.223	2.97663e-150	8	ERICH3
0	1.15512	0.293	0.059	0	8	CRNDE
0	1.1549	0.238	0.004	0	8	CLIC6
1.32237e-186	1.15352	0.305	0.114	4.43496e-182	8	MYO3A
2.4967e-235	1.15126	0.298	0.093	8.37343e-231	8	SYT10
0	1.15062	0.268	0.034	0	8	AC063979.2
0	1.14694	0.849	0.623	0	8	MYCBP2
1.5063e-194	1.14521	0.36	0.147	5.05183e-190	8	ARMH1
9.16942e-205	1.14355	0.528	0.289	3.07524e-200	8	IQCK
0	1.1429	0.408	0.112	0	8	YAP1
1.0891e-251	1.14078	0.289	0.082	3.65262e-247	8	CUBN
0	1.13468	0.301	0.06	0	8	AL157911.1
0	1.13464	0.386	0.113	0	8	ACSS3
0	1.134	0.327	0.082	0	8	TUBB4B
2.39956e-150	1.13362	0.338	0.157	8.04763e-146	8	RSPH3
8.52989e-191	1.1336	0.55	0.312	2.86076e-186	8	NELL2
2.28806e-206	1.13318	0.3	0.103	7.67369e-202	8	AC026704.1
2.03131e-184	1.13065	0.368	0.159	6.81262e-180	8	CCDC138
2.49495e-145	1.12912	0.433	0.255	8.36756e-141	8	AC124319.2
1.01704e-297	1.12716	0.704	0.367	3.41096e-293	8	RAD51B
0	1.11982	0.268	0.024	0	8	PIH1D2
4.12821e-182	1.11926	0.639	0.444	1.38452e-177	8	RPS6KA5
2.85602e-262	1.11645	0.404	0.135	9.57852e-258	8	ROR1
5.61542e-208	1.11582	0.302	0.101	1.8833e-203	8	AC097515.1
1.78387e-150	1.11005	0.252	0.087	5.98273e-146	8	AC007402.1
0	1.1089	0.237	0.02	0	8	COL5A1
2.05549e-184	1.10841	0.379	0.154	6.89371e-180	8	ABI3BP
0	1.10762	0.861	0.645	0	8	SSBP2
1.16213e-170	1.10745	0.543	0.334	3.89754e-166	8	DAAM1
0	1.10703	0.26	0.047	0	8	LINC01515
3.79083e-291	1.1066	0.493	0.178	1.27137e-286	8	TMEM108
3.52116e-145	1.10548	0.417	0.229	1.18093e-140	8	KIAA0319
2.31087e-166	1.1043	0.366	0.166	7.75021e-162	8	CLYBL
0	1.10386	0.266	0.038	0	8	AC090001.1
0	1.10321	0.221	0.016	0	8	COL4A6
0	1.09995	0.25	0.011	0	8	LRRC74B
4.23941e-210	1.09325	0.318	0.112	1.42181e-205	8	TTC21A
1.54959e-269	1.09094	0.311	0.086	5.19701e-265	8	SYNE2
0	1.08486	0.255	0.017	0	8	DZIP1L
6.75053e-213	1.08364	0.27	0.082	2.26399e-208	8	C10orf67
0	1.08289	0.544	0.18	0	8	MYO1E
1.27338e-166	1.07844	0.483	0.271	4.27066e-162	8	DSE
6.50519e-141	1.07506	0.331	0.148	2.18171e-136	8	FAT1
4.33874e-268	1.07445	0.319	0.087	1.45513e-263	8	AC091078.1
1.92287e-117	1.07387	0.481	0.321	6.44892e-113	8	LINC00894
6.69627e-147	1.07202	0.518	0.344	2.2458e-142	8	NME7
0	1.07088	0.306	0.061	0	8	COLEC12
0	1.06984	0.233	0.03	0	8	RNF43
6.67764e-288	1.06796	0.286	0.07	2.23955e-283	8	NWD1
0	1.06769	0.239	0.011	0	8	RSPH4A
0	1.06748	0.249	0.032	0	8	LCA5L
2.96312e-157	1.06704	0.465	0.248	9.93772e-153	8	STPG2
0	1.06626	0.233	0.021	0	8	CATSPERD
0	1.06169	0.969	0.76	0	8	MIR99AHG
0	1.06131	0.238	0.019	0	8	AGBL2
2.88158e-299	1.06007	0.666	0.293	9.66425e-295	8	GRAMD2B
0	1.05783	0.929	0.54	0	8	CSMD3
4.93945e-118	1.0568	0.399	0.227	1.65659e-113	8	SUGCT
1.59329e-187	1.05672	0.668	0.489	5.34358e-183	8	IGF1R
0	1.05261	0.24	0.028	0	8	AC020911.2
0	1.05201	0.235	0.017	0	8	EFCAB12
2.11877e-278	1.05124	0.396	0.127	7.10592e-274	8	ACOT11
0	1.05102	0.892	0.629	0	8	NTRK2
1.00025e-190	1.05099	0.386	0.163	3.35464e-186	8	SSFA2
2.14574e-249	1.05048	0.49	0.198	7.19637e-245	8	KCNMB2-AS1
1.13583e-290	1.04977	0.28	0.068	3.80935e-286	8	ZNF487
0	1.04927	0.233	0.02	0	8	EFHB
0	1.04825	0.253	0.019	0	8	PIFO
1.11469e-260	1.04665	0.48	0.179	3.73845e-256	8	ITPKB
4.23692e-174	1.04633	0.613	0.415	1.42098e-169	8	EVI5
1.98654e-108	1.04511	0.379	0.227	6.66245e-104	8	CCDC148
2.06581e-85	1.04429	0.357	0.221	6.92832e-81	8	SMC6
2.79794e-139	1.04368	0.405	0.218	9.38374e-135	8	SSBP3
4.22161e-163	1.04116	0.44	0.212	1.41584e-158	8	PELI2
3.12388e-158	1.04084	0.317	0.133	1.04769e-153	8	TCTN1
0	1.0336	0.243	0.014	0	8	ZMYND10
2.61802e-285	1.03027	0.326	0.087	8.7803e-281	8	LAMA1
1.08951e-184	1.02817	0.272	0.092	3.65401e-180	8	JHY
0	1.02807	0.234	0.042	0	8	SATB2
2.41817e-245	1.02621	0.277	0.076	8.11007e-241	8	RABL2B
0	1.02546	0.315	0.069	0	8	HSPB8
1.02294e-130	1.02467	0.454	0.282	3.43074e-126	8	ABCA5
0	1.02376	0.268	0.053	0	8	ABCC9
0	1.02346	0.244	0.037	0	8	AP002026.1
0	1.02014	0.232	0.011	0	8	DRC7
8.76066e-119	1.01682	0.522	0.344	2.93815e-114	8	RFX4
1.55607e-217	1.01544	0.307	0.093	5.21874e-213	8	AC110023.1
0	1.01536	0.251	0.04	0	8	PTRH1
1.29498e-168	1.01476	0.358	0.155	4.34309e-164	8	NME9
0	1.01455	0.207	0.002	0	8	FAM216B
0	1.0122	0.221	0.033	0	8	AXDND1
0	1.01132	0.22	0.016	0	8	FAM167A-AS1
3.17476e-124	1.01008	0.544	0.392	1.06475e-119	8	OSBPL6
0	1.00807	0.251	0.042	0	8	CCDC13
4.32129e-302	1.00739	0.319	0.078	1.44928e-297	8	STK32A
1.8846e-200	1.00607	0.24	0.068	6.32058e-196	8	PPP1R14C
0	1.00548	0.247	0.021	0	8	DNALI1
1.12468e-230	1.00216	0.279	0.079	3.77194e-226	8	C9orf24
0	1.00024	0.24	0.022	0	8	C5orf49
2.98791e-72	0.996973	0.265	0.145	1.00209e-67	8	USP49
0	0.996867	0.238	0.043	0	8	SDK2
3.86349e-274	0.993451	0.541	0.199	1.29574e-269	8	BMPR1B
1.27909e-138	0.99116	0.493	0.27	4.28981e-134	8	SAMD4A
1.31038e-263	0.990007	0.268	0.067	4.39474e-259	8	FAM122C
4.64564e-138	0.988197	0.389	0.196	1.55806e-133	8	NADK2
7.1952e-205	0.987329	0.408	0.153	2.41313e-200	8	SLC7A11
0	0.987133	0.22	0.013	0	8	C7orf57
1.32588e-280	0.986461	0.864	0.59	4.44672e-276	8	NEBL
2.29482e-88	0.985436	0.333	0.197	7.69635e-84	8	NELFA
0	0.981011	0.206	0.025	0	8	C8orf34-AS1
0	0.980489	0.201	0.006	0	8	LRRC46
3.24961e-180	0.980043	0.255	0.083	1.08985e-175	8	KIF9
9.80086e-131	0.977804	0.411	0.226	3.28701e-126	8	GRIK4
3.12429e-158	0.977317	0.338	0.145	1.04782e-153	8	IFT74
6.46539e-113	0.976509	0.298	0.145	2.16836e-108	8	CDS1
0	0.975931	0.243	0.016	0	8	C5AR1
1.7317e-295	0.97524	0.239	0.049	5.80779e-291	8	EFCAB10
4.16678e-116	0.974211	0.387	0.218	1.39746e-111	8	GON4L
2.00921e-104	0.973493	0.497	0.353	6.73847e-100	8	EML6
4.4478e-117	0.973247	0.306	0.146	1.4917e-112	8	AC016705.2
0	0.973214	0.225	0.03	0	8	USP43
1.615e-103	0.972487	0.471	0.332	5.41639e-99	8	FZD3
6.25983e-176	0.972327	0.271	0.092	2.09942e-171	8	HHAT
6.86679e-148	0.972209	0.351	0.159	2.30298e-143	8	MOB1B
8.16096e-233	0.970491	0.373	0.121	2.73702e-228	8	SMOC1
4.72428e-182	0.969632	0.277	0.09	1.58443e-177	8	COL21A1
1.00824e-88	0.963564	0.324	0.188	3.38143e-84	8	DNAAF4
0	0.957822	0.215	0.036	0	8	CFAP57
0	0.957697	0.201	0.032	0	8	FABP6
8.32547e-260	0.957069	0.473	0.171	2.79219e-255	8	ZFP36L1
7.41253e-96	0.956563	0.343	0.199	2.48601e-91	8	RAD9A
8.84297e-95	0.956149	0.396	0.256	2.96576e-90	8	DYNC2LI1
0	0.955347	0.206	0.02	0	8	HKDC1
2.52269e-263	0.95516	0.246	0.056	8.46061e-259	8	RHOXF1-AS1
0	0.952694	0.211	0.025	0	8	GRAMD2A
3.91998e-121	0.951498	0.487	0.314	1.31468e-116	8	NUBPL
1.54268e-258	0.949358	0.251	0.059	5.17384e-254	8	CD109
6.44459e-122	0.948342	0.314	0.146	2.16139e-117	8	LINC02340
6.98359e-144	0.945959	0.578	0.413	2.34216e-139	8	C11orf49
1.01774e-240	0.944692	0.28	0.077	3.41328e-236	8	TTC12
0	0.942795	0.238	0.036	0	8	BAIAP3
0	0.942083	0.207	0.018	0	8	SLC6A16
7.03361e-122	0.941613	0.538	0.371	2.35893e-117	8	METTL15
0	0.939213	0.253	0.047	0	8	BOC
1.07938e-106	0.934494	0.357	0.195	3.62001e-102	8	CEP162
3.69236e-242	0.934255	0.242	0.059	1.23834e-237	8	CCDC113
5.87711e-99	0.933717	0.402	0.248	1.97107e-94	8	ACTN4
5.06899e-149	0.931932	0.556	0.35	1.70004e-144	8	MAP4
1.60887e-248	0.931698	0.386	0.126	5.39582e-244	8	EZR
2.73697e-136	0.930034	0.27	0.104	9.17925e-132	8	C11orf65
5.72452e-132	0.929695	0.58	0.423	1.91989e-127	8	UBL3
0	0.927165	0.232	0.039	0	8	YBX3
0	0.92658	0.186	0.008	0	8	IL5RA
3.0247e-106	0.92406	0.305	0.152	1.01442e-101	8	IFT172
3.32788e-116	0.923374	0.322	0.154	1.1161e-111	8	LINC01376
7.05454e-88	0.922677	0.391	0.252	2.36595e-83	8	EXOC5
5.30688e-156	0.917745	0.668	0.52	1.77982e-151	8	AKAP9
1.45594e-54	0.916643	0.375	0.285	4.88292e-50	8	RIPOR2
3.79563e-85	0.91466	0.439	0.318	1.27298e-80	8	DPY19L2
0	0.914528	0.194	0.002	0	8	LRRC71
1.6057e-85	0.912871	0.48	0.362	5.3852e-81	8	RNGTT
4.46973e-130	0.910434	0.284	0.12	1.49906e-125	8	FAM174A
9.66575e-98	0.910398	0.554	0.426	3.2417e-93	8	LINC00882
0	0.907921	0.211	0.024	0	8	TGIF1
0	0.906645	0.18	0.002	0	8	OR5V1
1.2146e-93	0.906406	0.471	0.337	4.07354e-89	8	AC097103.2
1.89476e-279	0.9057	0.213	0.041	6.35463e-275	8	C21orf58
2.51715e-138	0.904967	0.414	0.207	8.44202e-134	8	ARHGEF26
3.7263e-109	0.904425	0.571	0.427	1.24973e-104	8	MGAT5
5.93016e-89	0.904413	0.306	0.168	1.98886e-84	8	IFT122
1.9452e-107	0.904291	0.315	0.159	6.52383e-103	8	MAK
1.97072e-184	0.902496	0.512	0.246	6.60941e-180	8	STON2
1.5468e-185	0.902152	0.29	0.094	5.18764e-181	8	C1orf198
0	0.899554	0.2	0.013	0	8	CD24
0	0.899536	0.204	0.027	0	8	AC137810.1
1.66218e-82	0.898937	0.409	0.283	5.57463e-78	8	FSD1L
7.57771e-97	0.895991	0.318	0.17	2.54141e-92	8	CROCC
0	0.895068	0.207	0.008	0	8	ODF3B
3.70537e-75	0.894376	0.361	0.236	1.24271e-70	8	WDR27
0	0.893853	0.195	0.01	0	8	RIBC2
4.03303e-184	0.892418	0.432	0.185	1.3526e-179	8	ADGRA3
8.27111e-95	0.891248	0.331	0.181	2.77397e-90	8	CDKL3
8.48236e-118	0.890485	0.251	0.104	2.84481e-113	8	FBXO36
1.39509e-91	0.888716	0.349	0.203	4.67886e-87	8	KIAA1671
2.11461e-100	0.888056	0.319	0.169	7.09198e-96	8	WDR35
6.11276e-106	0.885532	0.205	0.079	2.0501e-101	8	C3orf67
3.49186e-96	0.885337	0.33	0.181	1.1711e-91	8	PLEKHB2
2.352e-106	0.883361	0.266	0.116	7.88812e-102	8	AC113414.1
7.14559e-216	0.883093	0.793	0.562	2.39649e-211	8	PARD3
1.26745e-139	0.882914	0.347	0.156	4.25078e-135	8	TRPC6
0	0.882848	0.187	0.008	0	8	DNAJB13
2.83578e-78	0.882078	0.286	0.16	9.51062e-74	8	LMLN
3.41472e-171	0.882028	0.252	0.08	1.14523e-166	8	LINC00886
0	0.879397	0.219	0.023	0	8	COBLL1
9.03646e-71	0.87811	0.359	0.239	3.03065e-66	8	ARL13B
0	0.876776	0.186	0.015	0	8	C1orf141
9.17559e-85	0.876024	0.496	0.371	3.07731e-80	8	SETBP1
1.00322e-100	0.86936	0.273	0.13	3.3646e-96	8	BCO2
1.81624e-202	0.868679	0.209	0.052	6.0913e-198	8	CFAP74
1.17648e-261	0.866445	0.205	0.04	3.94567e-257	8	ERICH6-AS1
1.73948e-202	0.865639	0.846	0.664	5.83385e-198	8	ATXN1
5.87706e-261	0.863522	0.216	0.042	1.97105e-256	8	NR4A2
5.02059e-55	0.860144	0.345	0.244	1.68381e-50	8	MAOB
2.37489e-247	0.859974	0.194	0.038	7.96489e-243	8	CCDC78
4.90415e-126	0.859631	0.28	0.117	1.64475e-121	8	INTS6L
2.4788e-116	0.856556	0.129	0.032	8.3134e-112	8	GADD45G
2.68751e-98	0.856336	0.191	0.071	9.01338e-94	8	FREM1
2.72475e-248	0.854485	0.866	0.578	9.13827e-244	8	SORBS1
3.4395e-165	0.851816	0.311	0.113	1.15354e-160	8	CDC14A
1.05754e-54	0.848515	0.346	0.246	3.54676e-50	8	RAVER2
1.6256e-156	0.847606	0.392	0.165	5.45192e-152	8	FOS
4.16755e-179	0.847166	0.174	0.039	1.39771e-174	8	ITGA8
6.278e-121	0.845995	0.338	0.161	2.10551e-116	8	ST5
1.32226e-96	0.845327	0.401	0.24	4.4346e-92	8	DIXDC1
2.95156e-304	0.844394	0.919	0.657	9.89896e-300	8	DTNA
3.09235e-273	0.841476	0.202	0.037	1.03711e-268	8	OSMR-AS1
5.39157e-101	0.840039	0.276	0.129	1.80823e-96	8	DDB1
0	0.838307	0.193	0.026	0	8	TNFRSF10B
9.40618e-154	0.837261	0.245	0.08	3.15464e-149	8	TGFB2
8.5046e-168	0.832748	0.207	0.059	2.85227e-163	8	AC002070.1
3.64402e-128	0.830738	0.336	0.151	1.22213e-123	8	EFCAB11
2.48023e-72	0.828398	0.349	0.222	8.31819e-68	8	DGLUCY
3.2085e-85	0.82306	0.245	0.117	1.07607e-80	8	IFT57
1.67718e-66	0.822761	0.413	0.302	5.62493e-62	8	WRN
4.50729e-263	0.821732	0.188	0.034	1.51166e-258	8	SPA17
1.7491e-157	0.821726	0.633	0.393	5.86613e-153	8	SPATA6
0	0.820928	0.172	0.005	0	8	AC096637.2
6.23857e-188	0.819253	0.833	0.578	2.09229e-183	8	KCNMA1
1.09233e-44	0.818376	0.305	0.218	3.66344e-40	8	LCLAT1
3.03977e-79	0.818375	0.471	0.354	1.01948e-74	8	ZDHHC17
9.15701e-243	0.817804	0.175	0.032	3.07108e-238	8	SAMD15
1.36999e-62	0.817459	0.22	0.115	4.59466e-58	8	MYO5C
1.58213e-84	0.8167	0.228	0.105	5.30614e-80	8	SAXO2
0	0.816538	0.228	0.04	0	8	PLTP
9.8568e-86	0.812759	0.303	0.16	3.30577e-81	8	FAM227B
1.26615e-158	0.81254	0.21	0.062	4.24643e-154	8	AC092802.1
1.57242e-95	0.811563	0.353	0.201	5.27359e-91	8	HAGHL
4.02496e-49	0.810307	0.307	0.216	1.34989e-44	8	FLNB
1.75651e-125	0.810244	0.282	0.118	5.89097e-121	8	NSMF
1.77695e-173	0.810102	0.259	0.08	5.95955e-169	8	DUSP1
3.34506e-70	0.808645	0.325	0.199	1.12187e-65	8	KIAA0556
6.7808e-72	0.806571	0.38	0.251	2.27414e-67	8	ANTXR1
0	0.806428	0.986	0.825	0	8	NPAS3
1.0657e-115	0.804808	0.146	0.039	3.57413e-111	8	GEM
3.26351e-101	0.804472	0.287	0.138	1.09452e-96	8	HIPK1
3.32158e-181	0.80444	0.191	0.048	1.11399e-176	8	TSNAXIP1
0	0.803477	0.167	0.004	0	8	MAPK15
1.27561e-66	0.803104	0.306	0.182	4.27814e-62	8	AZIN1
7.59221e-250	0.802782	0.182	0.033	2.54628e-245	8	TMEM231
6.17272e-90	0.799648	0.428	0.26	2.07021e-85	8	PALLD
7.71049e-60	0.799428	0.361	0.251	2.58594e-55	8	AGPAT5
2.12294e-121	0.79879	0.607	0.458	7.11993e-117	8	DDX5
8.21648e-85	0.797566	0.23	0.107	2.75564e-80	8	DNAL1
1.07728e-141	0.795096	0.237	0.08	3.61299e-137	8	TGFBR3
1.04765e-226	0.794048	0.899	0.606	3.51361e-222	8	NFIA
2.63181e-189	0.793882	0.186	0.043	8.82657e-185	8	SULF1
9.41711e-284	0.793594	0.175	0.027	3.15831e-279	8	AC005410.2
1.6191e-48	0.793468	0.339	0.243	5.43012e-44	8	CNTLN
2.63931e-88	0.79058	0.209	0.089	8.85171e-84	8	KITLG
1.79336e-137	0.788514	0.709	0.556	6.01457e-133	8	MAGI1
5.07646e-95	0.787552	0.274	0.128	1.70254e-90	8	DPY19L1
4.1484e-40	0.786257	0.329	0.239	1.39129e-35	8	RGS6
2.73199e-86	0.784388	0.569	0.465	9.16253e-82	8	ATXN2
5.63127e-52	0.7834	0.323	0.219	1.88862e-47	8	AZIN1-AS1
5.14385e-101	0.782809	0.239	0.098	1.72514e-96	8	AF165147.1
3.06089e-247	0.782437	0.19	0.036	1.02656e-242	8	C20orf96
1.44257e-67	0.782426	0.289	0.165	4.83808e-63	8	BICC1
2.0064e-140	0.781836	0.683	0.467	6.72907e-136	8	RASAL2
0	0.779768	0.137	0.002	0	8	ADGRD2
7.01337e-154	0.776689	0.204	0.06	2.35214e-149	8	DNAH1
1.2535e-284	0.776224	0.176	0.027	4.204e-280	8	SLC27A6
3.39404e-132	0.775849	0.226	0.075	1.13829e-127	8	PDLIM3
0	0.775729	0.152	0.001	0	8	AC013546.1
2.09995e-85	0.771632	0.437	0.275	7.04283e-81	8	GRIN2A
8.61674e-158	0.771201	0.178	0.046	2.88988e-153	8	AC068051.1
5.27559e-280	0.771037	0.214	0.039	1.76933e-275	8	TPPP3
1.08054e-64	0.770836	0.532	0.453	3.62392e-60	8	NEK1
1.07906e-168	0.770488	0.195	0.052	3.61895e-164	8	DUSP18
1.40088e-43	0.766722	0.268	0.18	4.69827e-39	8	PHTF1
5.88864e-114	0.766637	0.182	0.06	1.97493e-109	8	COL28A1
8.19738e-99	0.766044	0.631	0.487	2.74924e-94	8	PRKD1
3.79654e-58	0.766009	0.362	0.257	1.27328e-53	8	IFT43
1.75364e-112	0.765849	0.244	0.099	5.88135e-108	8	IFT27
2.32925e-203	0.765038	0.178	0.038	7.81185e-199	8	TTC25
1.22958e-52	0.764013	0.375	0.282	4.12376e-48	8	TP53BP1
5.14247e-96	0.763853	0.217	0.086	1.72468e-91	8	TIPARP
1.30612e-215	0.763821	0.2	0.044	4.38047e-211	8	RGS3
0	0.763814	0.171	0.021	0	8	SULT1C4
1.22595e-60	0.763533	0.346	0.232	4.11158e-56	8	CEP95
9.31497e-153	0.762933	0.219	0.068	3.12405e-148	8	MDM1
1.53508e-164	0.759668	0.342	0.129	5.14836e-160	8	TMEM123
1.64524e-61	0.757893	0.309	0.191	5.51781e-57	8	RORA-AS1
1.19637e-50	0.757586	0.344	0.245	4.01239e-46	8	CEP128
0	0.757124	0.18	0.02	0	8	IQCD
3.51655e-48	0.756103	0.384	0.298	1.17938e-43	8	CORO2B
2.21873e-44	0.753566	0.268	0.176	7.44119e-40	8	HK1
4.34329e-131	0.752455	0.225	0.075	1.45665e-126	8	ADAMTS9
2.0785e-49	0.752236	0.322	0.224	6.97087e-45	8	DNAJC10
1.04561e-87	0.751638	0.272	0.133	3.50678e-83	8	KNDC1
1.13653e-191	0.749873	0.192	0.046	3.81169e-187	8	UBXN11
0	0.748931	0.876	0.425	0	8	SLC1A3
2.7733e-54	0.748791	0.439	0.352	9.3011e-50	8	CCDC66
0	0.747929	0.155	0.011	0	8	RSPH9
5.9622e-94	0.746882	0.215	0.09	1.9996e-89	8	FAM118A
5.61048e-295	0.744941	0.188	0.03	1.88164e-290	8	EHBP1L1
4.54358e-48	0.744058	0.392	0.308	1.52383e-43	8	CEP290
3.57214e-139	0.743474	0.195	0.058	1.19803e-134	8	DIAPH3
0	0.74284	0.162	0.02	0	8	CELSR1
1.91462e-115	0.742833	0.259	0.102	6.42126e-111	8	MATN2
7.40027e-131	0.742709	0.185	0.057	2.4819e-126	8	ZDHHC11
9.67538e-105	0.742478	0.177	0.06	3.24493e-100	8	SEMA3D
5.70291e-84	0.739712	0.255	0.121	1.91264e-79	8	MYO16
4.69976e-33	0.739081	0.329	0.264	1.57621e-28	8	STIM1
0	0.738913	0.151	0.01	0	8	GMNC
1.91465e-80	0.738279	0.515	0.394	6.42136e-76	8	PAXBP1
1.34338e-40	0.737603	0.373	0.3	4.50544e-36	8	TBC1D19
4.87364e-109	0.737585	0.207	0.077	1.63452e-104	8	LRRC27
6.27142e-52	0.737562	0.381	0.287	2.10331e-47	8	RIMKLB
2.14801e-55	0.73694	0.405	0.301	7.20399e-51	8	CTNNB1
1.72215e-125	0.736487	0.252	0.095	5.77576e-121	8	PER1
3.12631e-47	0.736054	0.427	0.356	1.0485e-42	8	ICA1L
1.76573e-114	0.736007	0.694	0.559	5.92192e-110	8	AHI1
1.64432e-70	0.734957	0.4	0.274	5.51472e-66	8	CMIP
5.8171e-300	0.734572	0.161	0.021	1.95094e-295	8	DYRK3
2.03638e-74	0.733426	0.398	0.258	6.8296e-70	8	CAST
3.9245e-56	0.732793	0.454	0.363	1.3162e-51	8	THADA
9.69011e-85	0.732607	0.327	0.169	3.24987e-80	8	FAM19A2
1.47623e-46	0.731213	0.389	0.311	4.95097e-42	8	ABAT
1.9802e-153	0.731159	0.795	0.621	6.64119e-149	8	TRPS1
0	0.730219	0.15	0.008	0	8	CATIP
1.95088e-233	0.729904	0.164	0.028	6.54286e-229	8	VEGFC
4.17881e-220	0.729025	0.191	0.039	1.40149e-215	8	MDFIC
1.88333e-117	0.727851	0.375	0.18	6.31631e-113	8	WLS
6.00805e-151	0.726458	0.183	0.05	2.01498e-146	8	GALNS
1.04406e-143	0.726369	0.228	0.075	3.50156e-139	8	SCIN
2.67685e-100	0.726192	0.206	0.079	8.97761e-96	8	AMOTL1
0	0.725833	0.165	0.019	0	8	DYDC2
6.93085e-85	0.72544	0.186	0.075	2.32447e-80	8	SPIRE2
6.49443e-280	0.724162	0.166	0.024	2.1781e-275	8	TEX26
2.53734e-41	0.723915	0.285	0.194	8.50973e-37	8	AC099669.1
4.65761e-139	0.722534	0.708	0.553	1.56207e-134	8	C9orf3
0	0.721259	0.148	0.008	0	8	TUBA4B
1.20179e-226	0.721098	0.193	0.039	4.03058e-222	8	AP005433.1
0	0.72062	0.138	0.003	0	8	AC007906.2
1.00908e-116	0.719219	0.428	0.217	3.38424e-112	8	DDAH1
2.67275e-167	0.718492	0.191	0.048	8.96389e-163	8	HES1
1.31164e-220	0.718076	0.234	0.055	4.39896e-216	8	LRRC63
1.27333e-74	0.718015	0.445	0.305	4.27049e-70	8	ZMAT1
1.12762e-39	0.716125	0.417	0.356	3.7818e-35	8	CCDC171
5.19474e-294	0.715715	0.104	0.008	1.74221e-289	8	AC007091.1
0	0.715246	0.146	0.007	0	8	NUP62CL
8.51152e-42	0.715193	0.278	0.19	2.85459e-37	8	KIAA1841
1.53974e-46	0.715165	0.412	0.325	5.16398e-42	8	FAM135B
1.57127e-21	0.712573	0.284	0.234	5.26973e-17	8	VCL
0	0.712466	0.151	0.012	0	8	CFAP99
9.29393e-86	0.711126	0.258	0.117	3.117e-81	8	NR4A1
0	0.710294	0.151	0.002	0	8	FAM166B
2.77042e-59	0.710134	0.484	0.386	9.29143e-55	8	KANSL1L
1.5562e-45	0.709214	0.322	0.223	5.21919e-41	8	EPB41L4A
4.15609e-117	0.70887	0.322	0.142	1.39387e-112	8	PLOD2
3.62093e-74	0.70861	0.241	0.117	1.21439e-69	8	PRDM5
1.30488e-60	0.708351	0.423	0.294	4.3763e-56	8	GABRG3
1.15404e-85	0.708348	0.174	0.066	3.87043e-81	8	AP000943.3
2.17406e-96	0.707907	0.144	0.043	7.29137e-92	8	IFI44L
8.87562e-155	0.70737	0.706	0.399	2.9767e-150	8	NFIB
6.38885e-142	0.706135	0.168	0.045	2.14269e-137	8	KIF24
2.55427e-47	0.704972	0.264	0.166	8.56651e-43	8	NFATC2
0	0.704407	0.158	0.019	0	8	KCNJ16
3.73671e-49	0.70047	0.561	0.435	1.25322e-44	8	CCSER1
1.47982e-51	0.700101	0.245	0.142	4.96301e-47	8	MAN1C1
3.44215e-157	0.697705	0.708	0.464	1.15443e-152	8	CLU
1.22209e-69	0.695725	0.755	0.649	4.09865e-65	8	PPFIA2
1.06853e-145	0.694174	0.188	0.053	3.58364e-141	8	STPG1
6.94602e-78	0.690951	0.194	0.084	2.32956e-73	8	TMEM254
5.52318e-43	0.690378	0.268	0.179	1.85237e-38	8	TACC2
2.59266e-94	0.687661	0.46	0.275	8.69528e-90	8	TCF7L2
7.61138e-82	0.687616	0.196	0.083	2.55271e-77	8	MORN1
7.9585e-51	0.687337	0.474	0.387	2.66912e-46	8	ITGB8
0	0.686646	0.146	0.014	0	8	CFAP44-AS1
3.54807e-260	0.686423	0.55	0.205	1.18995e-255	8	HPSE2
1.00355e-108	0.686288	0.236	0.091	3.36569e-104	8	LINC00854
6.69457e-129	0.684779	0.8	0.623	2.24523e-124	8	NAV2
1.88148e-84	0.684753	0.206	0.086	6.31011e-80	8	FAM229B
1.75825e-152	0.683314	0.129	0.026	5.89681e-148	8	AL603840.1
5.64054e-26	0.678638	0.353	0.308	1.89173e-21	8	ATL2
0	0.677191	0.123	0.008	0	8	PLEKHG4B
1.4878e-96	0.676921	0.385	0.203	4.98978e-92	8	LTBP1
3.52846e-91	0.676702	0.224	0.092	1.18337e-86	8	AL591686.2
1.23879e-73	0.676276	0.176	0.073	4.15466e-69	8	CEP41
0	0.674103	0.13	0.007	0	8	FNDC1
8.88542e-51	0.674043	0.191	0.1	2.97999e-46	8	LRRC34
0	0.673856	0.138	0.006	0	8	FOXJ1
1.69544e-80	0.672239	0.232	0.106	5.68617e-76	8	RASSF8-AS1
0	0.671216	0.125	0.004	0	8	AC090791.1
3.00316e-127	0.671162	0.285	0.111	1.0072e-122	8	IGFBP7
2.11546e-44	0.669571	0.394	0.312	7.09484e-40	8	ALMS1
4.46542e-56	0.668116	0.265	0.152	1.49761e-51	8	AK3
2.28399e-37	0.665529	0.439	0.375	7.66004e-33	8	AEBP2
3.42172e-115	0.664889	0.157	0.046	1.14757e-110	8	MDH1B
2.65309e-99	0.664644	0.191	0.069	8.89795e-95	8	KLHL21
3.21164e-157	0.664158	0.182	0.046	1.07712e-152	8	LRIG3
8.80815e-129	0.663471	0.179	0.053	2.95408e-124	8	IFT46
3.57276e-108	0.663231	0.176	0.058	1.19823e-103	8	CDADC1
4.45082e-120	0.663073	0.151	0.041	1.49272e-115	8	AC104389.4
1.47016e-56	0.659328	0.453	0.363	4.93062e-52	8	ANKS1A
3.06349e-83	0.659287	0.793	0.624	1.02743e-78	8	KAZN
1.98266e-73	0.65864	0.272	0.136	6.64943e-69	8	KIAA1211
2.86665e-15	0.65818	0.244	0.208	9.61415e-11	8	SH3BGRL2
7.98226e-56	0.65741	0.124	0.049	2.67709e-51	8	NRIR
1.25675e-107	0.657367	0.239	0.094	4.21489e-103	8	GNG12
8.3628e-17	0.656634	0.278	0.237	2.80471e-12	8	SEMA3A
6.87659e-37	0.655505	0.515	0.473	2.30627e-32	8	SIK2
1.53242e-51	0.655099	0.484	0.401	5.13943e-47	8	TAPT1-AS1
1.59162e-36	0.654548	0.254	0.172	5.33799e-32	8	PKIG
0	0.654338	0.145	0.013	0	8	LEF1
4.27076e-28	0.653445	0.329	0.273	1.43233e-23	8	SLC36A4
0	0.653445	0.132	0.002	0	8	C11orf16
1.64398e-56	0.652829	0.232	0.125	5.51359e-52	8	ANKRD6
2.01962e-43	0.651753	0.236	0.143	6.77339e-39	8	TMEM47
2.91334e-111	0.651751	0.827	0.616	9.77075e-107	8	MEIS2
1.01811e-35	0.65167	0.227	0.148	3.41452e-31	8	PLXNC1
7.71834e-210	0.650377	0.146	0.025	2.58858e-205	8	MYCBPAP
2.07001e-87	0.650224	0.154	0.054	6.9424e-83	8	CCDC181
7.39355e-62	0.649752	0.599	0.525	2.47965e-57	8	WDPCP
7.46587e-99	0.648779	0.197	0.072	2.5039e-94	8	NTN4
3.43907e-47	0.645998	0.228	0.133	1.15339e-42	8	ZFHX2
4.33983e-24	0.644441	0.247	0.189	1.45549e-19	8	ARL6
7.4159e-90	0.643447	0.221	0.091	2.48714e-85	8	FRMD6
1.74089e-98	0.641796	0.233	0.094	5.83858e-94	8	FGFR1
8.89633e-200	0.641495	0.194	0.043	2.98365e-195	8	ITGB4
8.7048e-164	0.640406	0.257	0.078	2.91941e-159	8	ITGA2
1.14574e-96	0.639915	0.163	0.055	3.8426e-92	8	CCDC24
2.14846e-136	0.639626	0.155	0.04	7.2055e-132	8	ECM2
1.99782e-177	0.639481	0.174	0.039	6.70028e-173	8	TLE3
3.48116e-92	0.639283	0.457	0.266	1.16751e-87	8	STK3
1.69451e-96	0.639104	0.176	0.061	5.68303e-92	8	LYPD1
5.48611e-54	0.638468	0.191	0.097	1.83993e-49	8	STX2
4.19081e-154	0.638054	0.175	0.044	1.40551e-149	8	AC234582.1
2.25999e-90	0.636672	0.196	0.077	7.57954e-86	8	PAWR
1.0207e-67	0.63656	0.205	0.095	3.42323e-63	8	PTPN21
3.34179e-206	0.636444	0.161	0.03	1.12077e-201	8	PTCSC3
2.60385e-153	0.63548	0.16	0.038	8.73278e-149	8	CETN2
7.06029e-273	0.635351	0.14	0.017	2.36788e-268	8	PPP1R32
7.67925e-41	0.635138	0.321	0.229	2.57547e-36	8	NIPSNAP2
2.91457e-27	0.631422	0.255	0.189	9.7749e-23	8	C1D
4.53913e-83	0.631335	0.185	0.074	1.52233e-78	8	ARHGAP39
9.57678e-29	0.63057	0.244	0.17	3.21186e-24	8	AC138627.1
1.10757e-136	0.630569	0.798	0.688	3.71457e-132	8	DDX17
1.06419e-33	0.630361	0.208	0.133	3.56908e-29	8	B9D1
6.35447e-41	0.630083	0.188	0.108	2.13116e-36	8	ANKRD42
1.97233e-99	0.629808	0.191	0.068	6.61479e-95	8	NTN1
1.91926e-67	0.627999	0.229	0.113	6.4368e-63	8	WHRN
1.78597e-25	0.626687	0.232	0.166	5.98977e-21	8	SCN9A
8.38195e-30	0.625622	0.233	0.161	2.81114e-25	8	MRE11
4.63801e-58	0.625127	0.205	0.103	1.5555e-53	8	BBS4
7.30822e-68	0.624822	0.556	0.399	2.45103e-63	8	GRIA1
1.17375e-20	0.624798	0.288	0.241	3.93652e-16	8	SPATA7
1.2186e-27	0.624526	0.338	0.278	4.08695e-23	8	C11orf58
1.70273e-27	0.624187	0.281	0.214	5.71063e-23	8	AFG1L
3.35115e-47	0.621861	0.183	0.095	1.12391e-42	8	SPICE1
1.95455e-30	0.621402	0.312	0.244	6.55516e-26	8	SUN1
4.65952e-166	0.620066	0.131	0.025	1.56271e-161	8	TC2N
8.98467e-98	0.619363	0.212	0.082	3.01328e-93	8	HNRNPF
6.53543e-36	0.619308	0.292	0.204	2.19185e-31	8	CAB39L
8.1513e-35	0.619072	0.183	0.108	2.73378e-30	8	LINC00535
0	0.619033	0.115	0.009	0	8	POU2AF1
3.06631e-171	0.617563	0.162	0.035	1.02838e-166	8	CRB2
8.0475e-94	0.616774	0.236	0.097	2.69897e-89	8	BMP7
2.34083e-27	0.616384	0.36	0.31	7.85069e-23	8	MYEF2
5.21975e-33	0.616204	0.228	0.149	1.7506e-28	8	AC108062.1
1.15156e-281	0.614659	0.13	0.014	3.86211e-277	8	COLCA1
5.40314e-233	0.614637	0.143	0.021	1.81211e-228	8	ANXA2
4.24597e-60	0.613311	0.276	0.15	1.42401e-55	8	ID4
2.88229e-103	0.612673	0.189	0.067	9.66664e-99	8	AKNA
4.68726e-50	0.611662	0.408	0.296	1.57201e-45	8	FNDC3B
1.09757e-70	0.611175	0.167	0.068	3.68104e-66	8	GOLPH3L
7.0009e-73	0.610692	0.235	0.11	2.34796e-68	8	SYT17
0	0.609899	0.124	0.011	0	8	LINC01354
4.86541e-115	0.609562	0.156	0.045	1.63176e-110	8	SLC39A12
3.35186e-118	0.609304	0.718	0.54	1.12415e-113	8	FMN2
2.73467e-78	0.609161	0.636	0.469	9.17153e-74	8	GPC6
0	0.60896	0.122	0.007	0	8	AC113349.1
2.2652e-36	0.608525	0.19	0.113	7.59704e-32	8	LRP11
5.66075e-104	0.607716	0.218	0.08	1.8985e-99	8	AGT
1.16557e-51	0.606737	0.255	0.148	3.90909e-47	8	RAB4A
1.45692e-119	0.605513	0.147	0.039	4.88622e-115	8	GPC4
2.16012e-48	0.604802	0.406	0.294	7.2446e-44	8	ENAH
4.0417e-144	0.603071	0.16	0.039	1.3555e-139	8	ELN
1.67323e-21	0.602364	0.278	0.224	5.61169e-17	8	NUP153
4.0704e-34	0.602075	0.21	0.133	1.36513e-29	8	NEK4
1.58039e-31	0.602054	0.424	0.371	5.30031e-27	8	VGLL4
8.97486e-57	0.598765	0.192	0.093	3.00999e-52	8	GEMIN8
1.14592e-66	0.598419	0.653	0.508	3.8432e-62	8	PTPRG
1.52921e-35	0.59813	0.394	0.312	5.12865e-31	8	SPATS2L
1.8302e-18	0.596868	0.277	0.23	6.13814e-14	8	AL356599.1
3.45656e-53	0.596827	0.251	0.141	1.15926e-48	8	NOS1AP
1.11643e-30	0.596447	0.314	0.242	3.74427e-26	8	SERP1
5.1846e-129	0.596435	0.133	0.031	1.73881e-124	8	GALNT3
8.92024e-61	0.596143	0.337	0.204	2.99167e-56	8	ATP2B4
1.98844e-28	0.593188	0.188	0.119	6.66885e-24	8	CATSPERE
1.45586e-82	0.59316	0.278	0.132	4.88268e-78	8	ACACB
7.58892e-133	0.592646	0.127	0.028	2.54517e-128	8	LINC01091
6.17643e-27	0.591691	0.299	0.232	2.07145e-22	8	DHRSX
2.30471e-69	0.591505	0.177	0.075	7.72955e-65	8	NUDT4
2.18879e-112	0.591503	0.174	0.055	7.34077e-108	8	MRC2
3.4607e-43	0.590608	0.489	0.429	1.16065e-38	8	MARCH6
1.06517e-80	0.590436	0.14	0.048	3.57235e-76	8	TNFRSF19
1.65177e-55	0.588838	0.43	0.322	5.53972e-51	8	RNF19A
6.68184e-53	0.588186	0.188	0.094	2.24096e-48	8	PER2
1.74347e-156	0.58817	0.162	0.037	5.84724e-152	8	MYOF
1.93236e-70	0.585521	0.167	0.066	6.48076e-66	8	LMNA
1.48576e-271	0.585499	0.121	0.013	4.98294e-267	8	LINC02056
9.43088e-239	0.585225	0.133	0.018	3.16293e-234	8	MORN5
5.91202e-282	0.585183	0.112	0.01	1.98277e-277	8	AC027237.3
5.16918e-106	0.584512	0.111	0.027	1.73364e-101	8	LRRIQ3
2.03611e-85	0.583267	0.186	0.071	6.8287e-81	8	PTPN14
1.44194e-82	0.582421	0.23	0.099	4.83599e-78	8	VIM
9.94431e-62	0.582291	0.142	0.057	3.33512e-57	8	ARHGEF33
7.08072e-79	0.582073	0.311	0.166	2.37473e-74	8	ARHGAP6
3.73012e-19	0.581983	0.217	0.167	1.25101e-14	8	NPHP4
2.54268e-139	0.580122	0.872	0.571	8.52762e-135	8	DPP6
3.3491e-10	0.579077	0.278	0.259	1.12322e-05	8	TPM1
2.87906e-39	0.579057	0.297	0.209	9.65579e-35	8	SSBP4
9.98708e-56	0.577235	0.159	0.071	3.34947e-51	8	BCAT2
4.40366e-12	0.577054	0.264	0.242	1.4769e-07	8	CCDC57
6.22158e-82	0.576236	0.194	0.076	2.0866e-77	8	DPP10-AS3
0	0.575618	0.118	0.008	0	8	LINC02166
6.48214e-56	0.575483	0.291	0.165	2.17398e-51	8	SOX2
6.31265e-15	0.572895	0.339	0.318	2.11713e-10	8	TTC21B
2.18073e-25	0.572291	0.426	0.389	7.31374e-21	8	SPTAN1
4.89088e-15	0.570766	0.218	0.176	1.6403e-10	8	PTPN20
4.00923e-78	0.570182	0.141	0.049	1.34461e-73	8	OSCP1
5.96203e-66	0.569675	0.18	0.078	1.99954e-61	8	MAP3K20
2.8029e-33	0.569221	0.399	0.333	9.40036e-29	8	FAM13A
1.1664e-47	0.568125	0.142	0.066	3.91189e-43	8	MYB
2.76582e-17	0.566685	0.273	0.23	9.276e-13	8	KATNAL1
3.49464e-66	0.566577	0.211	0.096	1.17203e-61	8	SOX9
1.06857e-57	0.566269	0.159	0.07	3.58377e-53	8	SMC5-AS1
6.09222e-20	0.566247	0.247	0.195	2.04321e-15	8	HMGXB3
3.5936e-53	0.565985	0.197	0.101	1.20522e-48	8	DYNLT1
2.67571e-148	0.565784	0.523	0.247	8.97379e-144	8	COL4A5
9.67727e-32	0.565501	0.236	0.155	3.24556e-27	8	PCED1B
9.80976e-111	0.565285	0.141	0.038	3.29e-106	8	AC009163.1
8.64388e-111	0.56528	0.203	0.069	2.89898e-106	8	MLC1
8.29196e-105	0.56467	0.118	0.03	2.78096e-100	8	ANKRD18B
1.54842e-237	0.564563	0.115	0.013	5.1931e-233	8	AADACL2-AS1
2.60677e-11	0.56354	0.173	0.139	8.74259e-07	8	COLQ
8.5276e-53	0.563431	0.159	0.073	2.85999e-48	8	IFT140
1.66444e-50	0.562059	0.548	0.452	5.58219e-46	8	ARHGAP5
2.43136e-14	0.562026	0.177	0.135	8.15431e-10	8	ABCA10
7.63384e-44	0.561723	0.294	0.193	2.56024e-39	8	CYSTM1
6.46992e-19	0.560424	0.365	0.336	2.16988e-14	8	GABPB1-AS1
6.63288e-140	0.559565	0.119	0.024	2.22453e-135	8	MKX
5.04192e-15	0.55949	0.2	0.156	1.69096e-10	8	TAF1B
5.01428e-125	0.559469	0.228	0.077	1.68169e-120	8	RREB1
1.20174e-38	0.559175	0.158	0.084	4.0304e-34	8	TCTN2
1.02357e-31	0.558866	0.182	0.111	3.43286e-27	8	IQCE
3.74396e-64	0.558833	0.357	0.212	1.25565e-59	8	MTSS1L
2.1157e-29	0.55871	0.388	0.324	7.09563e-25	8	TBL1X
3.32656e-42	0.558347	0.439	0.358	1.11566e-37	8	HMGN3
2.30807e-22	0.557472	0.233	0.172	7.74081e-18	8	STK24
9.36065e-138	0.556232	0.121	0.025	3.13938e-133	8	C15orf65
2.76671e-90	0.555809	0.732	0.6	9.279e-86	8	ASTN2
3.89309e-76	0.555409	0.703	0.635	1.30566e-71	8	WDFY3
3.52672e-159	0.555283	0.118	0.021	1.18279e-154	8	ASB14
6.70327e-131	0.55439	0.934	0.813	2.24814e-126	8	ANK2
6.40414e-22	0.553668	0.206	0.145	2.14782e-17	8	FANCC
1.13148e-17	0.553635	0.265	0.218	3.79476e-13	8	TYW1
0	0.553007	0.112	0.004	0	8	ANKRD66
1.05623e-72	0.552968	0.29	0.147	3.54238e-68	8	MARCH3
3.32074e-30	0.552866	0.413	0.348	1.11371e-25	8	HSD17B12
1.51431e-28	0.551869	0.329	0.257	5.0787e-24	8	IWS1
3.5029e-14	0.551834	0.284	0.256	1.1748e-09	8	DZIP1
4.43087e-159	0.550182	0.111	0.019	1.48603e-154	8	IQANK1
2.04916e-89	0.548351	0.132	0.04	6.87246e-85	8	ZC2HC1C
3.3644e-29	0.548294	0.29	0.215	1.12835e-24	8	ECHDC2
9.69398e-83	0.548255	0.107	0.03	3.25117e-78	8	AC018467.1
1.11283e-104	0.547566	0.118	0.029	3.7322e-100	8	BAMBI
3.00276e-167	0.547491	0.132	0.025	1.00707e-162	8	C1orf194
4.98403e-28	0.546118	0.175	0.106	1.67154e-23	8	NEDD9
1.08957e-130	0.545567	0.165	0.043	3.65421e-126	8	AL162511.1
3.93435e-230	0.544941	0.116	0.014	1.3195e-225	8	NTS
1.80617e-39	0.544739	0.277	0.18	6.05752e-35	8	BCAR3
1.36117e-196	0.544618	0.955	0.625	4.56508e-192	8	NRG3
1.05265e-50	0.544165	0.177	0.084	3.53039e-46	8	CLSTN2
5.55219e-17	0.543954	0.334	0.302	1.86209e-12	8	LRRC37A3
3.39145e-36	0.543864	0.174	0.098	1.13742e-31	8	FAM76A
5.36194e-70	0.543702	0.141	0.052	1.79829e-65	8	LINC00467
1.12051e-22	0.543486	0.18	0.121	3.75797e-18	8	CEP89
0	0.543132	0.105	0.002	0	8	LINC01765
8.03335e-123	0.542183	0.136	0.033	2.69423e-118	8	FBLN1
3.12431e-232	0.542116	0.109	0.012	1.04783e-227	8	TEKT3
6.24558e-12	0.541771	0.257	0.229	2.09464e-07	8	ZSCAN5A
0	0.541311	0.112	0.004	0	8	CCDC153
9.13672e-285	0.540751	0.113	0.01	3.06427e-280	8	CCDC33
2.6337e-62	0.540295	0.109	0.037	8.8329e-58	8	PHEX
1.00384e-59	0.539581	0.167	0.073	3.36666e-55	8	AC138150.1
1.09596e-53	0.539279	0.126	0.05	3.67564e-49	8	AC022101.1
2.98263e-24	0.538955	0.426	0.38	1.00032e-19	8	CACHD1
3.87192e-94	0.538372	0.116	0.031	1.29857e-89	8	SMYD2
1.57581e-58	0.53801	0.155	0.066	5.28496e-54	8	MYLK-AS1
4.63852e-35	0.537797	0.461	0.41	1.55567e-30	8	SPIN1
3.94699e-41	0.537664	0.241	0.145	1.32374e-36	8	GBE1
3.05806e-58	0.537603	0.643	0.559	1.02561e-53	8	LRBA
3.80747e-23	0.537551	0.255	0.193	1.27695e-18	8	OGDH
2.2525e-108	0.53498	0.644	0.443	7.55445e-104	8	KLHL32
2.21633e-18	0.53372	0.135	0.087	7.43313e-14	8	AC090124.1
8.68873e-22	0.533625	0.261	0.202	2.91403e-17	8	CHIC2
0	0.533322	0.1	0.007	0	8	BARX2
6.20748e-150	0.532554	0.528	0.275	2.08187e-145	8	FOXP2
3.94868e-24	0.532226	0.228	0.162	1.32431e-19	8	TMF1
1.21016e-195	0.532195	0.133	0.022	4.05862e-191	8	PNMA8C
1.33763e-79	0.532018	0.133	0.044	4.48614e-75	8	C8orf37
5.31474e-18	0.531533	0.414	0.4	1.78246e-13	8	CPLANE1
1.56961e-16	0.531499	0.331	0.296	5.26417e-12	8	B3GLCT
5.32521e-18	0.531368	0.133	0.085	1.78597e-13	8	TEX15
9.39269e-15	0.531276	0.364	0.344	3.15012e-10	8	SESN1
1.33437e-89	0.530895	0.134	0.041	4.47521e-85	8	EPHX2
1.05239e-16	0.530387	0.37	0.351	3.52949e-12	8	LRRC49
1.50862e-24	0.530317	0.398	0.335	5.05961e-20	8	KIAA1217
4.08079e-22	0.529861	0.379	0.338	1.36861e-17	8	CLEC16A
2.92552e-38	0.529072	0.109	0.046	9.81161e-34	8	ATF3
1.97506e-27	0.528998	0.333	0.27	6.62396e-23	8	RAPGEF1
0	0.528848	0.105	0	0	8	OR2J2
8.56969e-26	0.528818	0.45	0.415	2.8741e-21	8	TDRD3
1.78351e-58	0.52875	0.242	0.123	5.98155e-54	8	AC027117.2
2.88152e-73	0.52838	0.671	0.57	9.66404e-69	8	REV3L
2.17735e-96	0.528024	0.152	0.047	7.30241e-92	8	AC093535.1
1.17723e-191	0.527997	0.117	0.017	3.9482e-187	8	AC011444.2
1.69986e-140	0.526449	0.103	0.018	5.701e-136	8	KIF4A
2.56558e-124	0.525501	0.11	0.023	8.60446e-120	8	MYO5B
1.9791e-35	0.52533	0.213	0.128	6.63751e-31	8	TCF7L1
3.83826e-83	0.523637	0.352	0.176	1.28728e-78	8	EFEMP1
5.695e-48	0.523431	0.493	0.366	1.90999e-43	8	SLIT2
2.48851e-16	0.523409	0.321	0.287	8.34597e-12	8	PCNX4
7.49864e-36	0.520289	0.164	0.09	2.51489e-31	8	DICER1-AS1
5.57608e-143	0.518099	0.103	0.018	1.87011e-138	8	MORN3
6.19643e-37	0.517764	0.192	0.107	2.07816e-32	8	P3H2
5.69559e-28	0.517146	0.195	0.125	1.91019e-23	8	PRCP
1.3822e-67	0.517111	0.133	0.048	4.63561e-63	8	COL5A2
1.59357e-13	0.515525	0.167	0.126	5.34452e-09	8	AC087500.1
4.05119e-21	0.513748	0.149	0.095	1.35869e-16	8	AC068205.1
4.2363e-44	0.513458	0.141	0.066	1.42077e-39	8	GAS8
1.96174e-299	0.512211	0.107	0.008	6.57928e-295	8	DM1-AS
8.48898e-148	0.511706	0.112	0.021	2.84703e-143	8	AL139142.1
4.74133e-129	0.510907	0.157	0.04	1.59015e-124	8	AEBP1
3.01411e-17	0.510575	0.199	0.148	1.01087e-12	8	AC104827.1
3.15962e-36	0.509347	0.243	0.153	1.05967e-31	8	NRBP2
2.18557e-135	0.508911	0.126	0.027	7.32997e-131	8	ENTPD2
2.16022e-17	0.507884	0.326	0.286	7.24495e-13	8	ZC3H6
7.25082e-81	0.507583	0.124	0.038	2.43178e-76	8	WDR86
6.06755e-40	0.507414	0.146	0.073	2.03494e-35	8	CASP9
1.13945e-16	0.507213	0.21	0.16	3.82149e-12	8	CCDC186
4.83885e-17	0.506139	0.196	0.147	1.62285e-12	8	CLUAP1
7.02379e-111	0.506045	0.103	0.022	2.35564e-106	8	CCDC74A
3.24612e-18	0.505496	0.249	0.195	1.08869e-13	8	MGMT
3.37899e-85	0.505351	0.107	0.029	1.13325e-80	8	ARRDC3-AS1
7.43778e-25	0.50529	0.383	0.319	2.49448e-20	8	MEGF9
9.89787e-26	0.505067	0.274	0.203	3.31955e-21	8	PDCD4
1.21484e-14	0.50319	0.363	0.348	4.07435e-10	8	HSPA12A
8.90813e-50	0.502674	0.239	0.13	2.98761e-45	8	SH3PXD2B
7.38745e-86	0.501769	0.124	0.037	2.4776e-81	8	WDR54
1.38698e-34	0.500533	0.215	0.126	4.65165e-30	8	SLC44A5
3.9665e-81	0.500399	0.108	0.031	1.33028e-76	8	AC005999.1
5.05754e-22	0.499632	0.162	0.104	1.6962e-17	8	IFT52
2.80227e-14	0.498144	0.278	0.24	9.39824e-10	8	CFDP1
9.65631e-17	0.497574	0.336	0.305	3.23853e-12	8	ARMC9
1.28166e-09	0.497186	0.35	0.353	4.29843e-05	8	VPS53
8.15905e-89	0.49655	0.111	0.03	2.73638e-84	8	VWCE
9.38319e-17	0.49631	0.172	0.123	3.14693e-12	8	RBKS
1.70308e-25	0.496173	0.183	0.117	5.71177e-21	8	RPP38
6.44245e-31	0.495577	0.498	0.447	2.16067e-26	8	AC245297.3
6.41136e-17	0.494737	0.344	0.308	2.15024e-12	8	SLC20A2
2.19888e-21	0.494709	0.466	0.442	7.37462e-17	8	CDH2
1.1602e-33	0.49453	0.488	0.434	3.89108e-29	8	GPBP1
1.39534e-11	0.494324	0.306	0.286	4.67968e-07	8	ZC2HC1A
5.08227e-50	0.49401	0.417	0.28	1.70449e-45	8	PDLIM5
1.78547e-14	0.493032	0.381	0.361	5.98813e-10	8	NT5C2
9.13375e-178	0.492118	0.114	0.018	3.06328e-173	8	AL136322.1
2.7674e-09	0.490574	0.207	0.174	9.28131e-05	8	AC096564.1
1.42469e-139	0.490513	0.17	0.043	4.77813e-135	8	SP100
7.64412e-68	0.488435	0.116	0.037	2.56369e-63	8	PARP9
1.6585e-120	0.488278	0.111	0.024	5.56227e-116	8	CCDC157
1.21722e-20	0.487161	0.221	0.162	4.0823e-16	8	XPNPEP3
1.58441e-13	0.486962	0.225	0.185	5.3138e-09	8	CEP164
5.57671e-12	0.4867	0.166	0.127	1.87032e-07	8	AL035530.2
1.89192e-72	0.486693	0.145	0.052	6.34514e-68	8	GALNT8
3.97208e-44	0.48657	0.137	0.062	1.33216e-39	8	AC084033.3
5.55119e-36	0.486079	0.466	0.381	1.86176e-31	8	UTRN
1.58857e-29	0.486005	0.411	0.348	5.32773e-25	8	SRSF5
2.6615e-24	0.485552	0.177	0.113	8.92615e-20	8	PFKP
6.01453e-26	0.485093	0.399	0.345	2.01715e-21	8	KCNN3
1.70744e-21	0.48498	0.305	0.24	5.72641e-17	8	FGGY
3.89924e-32	0.484098	0.145	0.077	1.30773e-27	8	DLG5
1.68133e-62	0.483924	0.126	0.045	5.63883e-58	8	HNF4G
2.69109e-152	0.48392	0.104	0.017	9.02537e-148	8	CSRP2
8.76788e-11	0.48389	0.198	0.165	2.94057e-06	8	GTF2E2
4.73948e-80	0.483801	0.114	0.033	1.58953e-75	8	DLGAP1-AS1
5.67623e-23	0.482922	0.193	0.13	1.90369e-18	8	APH1B
4.48677e-25	0.482839	0.169	0.105	1.50477e-20	8	SLC25A17
4.72333e-09	0.482633	0.223	0.195	0.000158411	8	DOK5
2.81202e-07	0.480895	0.206	0.185	0.00943094	8	C2CD3
8.58322e-16	0.480794	0.208	0.158	2.87864e-11	8	IGF2R
5.12781e-09	0.480252	0.279	0.264	0.000171976	8	CCDC88C
3.81814e-17	0.479792	0.192	0.141	1.28053e-12	8	NINL
1.18746e-55	0.47978	0.214	0.107	3.98252e-51	8	PRDX5
9.58867e-10	0.478993	0.25	0.226	3.21585e-05	8	CABIN1
2.59669e-132	0.477847	0.1	0.018	8.70879e-128	8	SAXO1
5.27632e-59	0.477512	0.244	0.123	1.76957e-54	8	GJA1
1.92965e-10	0.476801	0.193	0.162	6.47165e-06	8	SYNGAP1
8.53283e-07	0.476276	0.299	0.299	0.0286174	8	SLC16A1-AS1
1.08213e-17	0.475746	0.397	0.367	3.62925e-13	8	ZDHHC14
4.69645e-51	0.473585	0.125	0.051	1.5751e-46	8	COQ8B
4.5415e-11	0.47338	0.187	0.15	1.52313e-06	8	AGBL3
6.72181e-65	0.472431	0.104	0.033	2.25436e-60	8	AC016907.2
1.1894e-72	0.470924	0.138	0.047	3.98902e-68	8	AL365259.1
7.57328e-68	0.470844	0.124	0.042	2.53993e-63	8	COL6A1
3.07439e-17	0.469933	0.378	0.346	1.03109e-12	8	PBRM1
8.51209e-113	0.469831	0.107	0.024	2.85478e-108	8	CCDC189
1.11992e-58	0.469828	0.112	0.04	3.75597e-54	8	MZF1-AS1
3.01191e-11	0.469353	0.333	0.317	1.01014e-06	8	RAB28
1.07361e-26	0.469008	0.438	0.385	3.60068e-22	8	SF1
7.31613e-16	0.467736	0.271	0.227	2.45368e-11	8	PIP5K1A
4.16249e-29	0.467722	0.118	0.061	1.39602e-24	8	MRVI1-AS1
2.63883e-28	0.467429	0.5	0.468	8.85009e-24	8	MUC20-OT1
7.35026e-42	0.467365	0.128	0.058	2.46513e-37	8	DLL1
1.93707e-31	0.465909	0.116	0.058	6.49656e-27	8	DMKN
3.82602e-11	0.464109	0.216	0.182	1.28317e-06	8	EXTL2
5.71535e-17	0.462111	0.361	0.322	1.91681e-12	8	ATAD2B
1.22116e-19	0.462026	0.273	0.217	4.09553e-15	8	PPP4R3A
1.18692e-37	0.461704	0.12	0.055	3.9807e-33	8	JAG1
9.4734e-15	0.461284	0.438	0.422	3.17719e-10	8	STOX2
6.24866e-10	0.461192	0.234	0.206	2.09568e-05	8	STK38L
2.80809e-09	0.459378	0.185	0.152	9.41777e-05	8	EBF1
1.63867e-38	0.458595	0.131	0.062	5.49577e-34	8	LIMK2
3.93207e-47	0.457781	0.222	0.119	1.31874e-42	8	NOTCH2
1.22927e-32	0.457081	0.51	0.457	4.12274e-28	8	DOCK7
5.07859e-65	0.45702	0.122	0.043	1.70326e-60	8	MORN2
4.2404e-69	0.456906	0.113	0.036	1.42214e-64	8	TMEM234
5.65033e-55	0.456186	0.11	0.039	1.89501e-50	8	XAF1
7.43506e-21	0.456157	0.117	0.068	2.49357e-16	8	FAM151B
6.33103e-16	0.455005	0.14	0.095	2.1233e-11	8	DENND6B
7.95165e-43	0.454901	0.504	0.382	2.66683e-38	8	PHYHIPL
1.41951e-15	0.454744	0.403	0.386	4.76076e-11	8	PRPF4B
1.3264e-14	0.454606	0.195	0.147	4.44848e-10	8	CDKL1
8.13915e-53	0.4542	0.259	0.14	2.72971e-48	8	PLEKHG1
5.24448e-20	0.453519	0.296	0.233	1.75889e-15	8	BDNF-AS
5.12057e-72	0.45163	0.178	0.07	1.71734e-67	8	TCP11L2
1.20249e-30	0.44954	0.111	0.054	4.0329e-26	8	AL035701.1
5.14199e-23	0.449211	0.47	0.438	1.72452e-18	8	GMDS-DT
2.98474e-10	0.448522	0.228	0.196	1.00102e-05	8	CIR1
2.04725e-26	0.448074	0.422	0.345	6.86607e-22	8	H3F3B
2.02949e-19	0.44569	0.147	0.094	6.80651e-15	8	WARS2
1.80719e-16	0.445433	0.4	0.381	6.06096e-12	8	DIS3L2
3.3544e-12	0.445291	0.117	0.08	1.125e-07	8	STK35
1.3302e-19	0.444165	0.512	0.505	4.46121e-15	8	CCDC91
5.10653e-16	0.44311	0.271	0.217	1.71263e-11	8	EPM2A
1.44701e-12	0.442636	0.335	0.314	4.85297e-08	8	SLC39A10
3.09985e-36	0.44224	0.397	0.296	1.03963e-31	8	SLC25A13
1.1277e-75	0.441735	0.192	0.078	3.78209e-71	8	RASA3
3.96757e-50	0.4414	0.116	0.046	1.33064e-45	8	MELTF-AS1
1.52388e-15	0.440949	0.353	0.319	5.11079e-11	8	FBN1
4.56562e-46	0.440861	0.504	0.388	1.53122e-41	8	ANKRD44
4.4452e-99	0.440387	0.105	0.024	1.49083e-94	8	ACKR3
2.27185e-13	0.440364	0.434	0.435	7.61935e-09	8	PIBF1
9.89304e-39	0.440253	0.137	0.064	3.31793e-34	8	IER2
1.83527e-25	0.44016	0.159	0.097	6.15513e-21	8	RBM23
1.80491e-21	0.439842	0.447	0.4	6.05331e-17	8	MXI1
1.9553e-32	0.438277	0.139	0.072	6.55767e-28	8	AC004943.2
7.93389e-20	0.437755	0.126	0.076	2.66087e-15	8	NEB
4.92997e-18	0.437688	0.477	0.465	1.65341e-13	8	RAPGEF2
4.40064e-20	0.437668	0.107	0.06	1.47589e-15	8	ADAM32
4.37745e-23	0.437249	0.17	0.107	1.46811e-18	8	STOX1
1.56544e-37	0.436778	0.6	0.55	5.25017e-33	8	SPAG9
3.00667e-57	0.435991	0.118	0.043	1.00838e-52	8	KCNK13
1.52884e-22	0.435693	0.135	0.079	5.12742e-18	8	FRMD3
3.83868e-30	0.435425	0.117	0.059	1.28742e-25	8	MAMDC2-AS1
3.7483e-10	0.434472	0.134	0.1	1.2571e-05	8	BASP1-AS1
8.38825e-29	0.433667	0.172	0.102	2.81325e-24	8	ACYP1
3.07477e-16	0.43266	0.317	0.26	1.03121e-11	8	AC104596.1
1.15889e-12	0.432421	0.469	0.48	3.8867e-08	8	JAKMIP2
1.85222e-10	0.431959	0.306	0.271	6.21198e-06	8	SLIT3
6.52653e-40	0.431896	0.317	0.206	2.18887e-35	8	RASSF8
7.41495e-31	0.429028	0.143	0.077	2.48683e-26	8	HDGF
3.07153e-24	0.428947	0.316	0.239	1.03013e-19	8	LGR4
3.98726e-11	0.428478	0.143	0.106	1.33725e-06	8	RNF4
7.72165e-17	0.428413	0.219	0.164	2.58969e-12	8	TRAF3
3.17807e-58	0.427378	0.113	0.04	1.06586e-53	8	GPR162
4.2428e-57	0.427261	0.184	0.083	1.42295e-52	8	EMX2OS
4.20306e-11	0.427219	0.253	0.221	1.40962e-06	8	MECP2
1.06467e-49	0.426977	0.111	0.043	3.57069e-45	8	TIGD4
4.61604e-24	0.426462	0.237	0.165	1.54813e-19	8	GKAP1
3.17116e-08	0.426405	0.258	0.237	0.00106354	8	SPOP
2.9962e-60	0.424177	0.116	0.041	1.00487e-55	8	TRIM36
8.50233e-10	0.423879	0.26	0.232	2.85151e-05	8	SRSF10
6.95587e-44	0.423769	0.173	0.086	2.33286e-39	8	PFKFB2
4.13077e-28	0.423723	0.12	0.063	1.38538e-23	8	LZTFL1
1.23485e-14	0.423633	0.307	0.264	4.14145e-10	8	ASXL1
1.47042e-41	0.422411	0.13	0.058	4.9315e-37	8	AL445472.1
7.78378e-17	0.421805	0.235	0.179	2.61052e-12	8	GAN
3.5803e-25	0.420922	0.13	0.071	1.20076e-20	8	LINC02223
4.95175e-08	0.420885	0.362	0.358	0.00166072	8	DPH6-DT
5.41604e-91	0.420034	0.695	0.526	1.81643e-86	8	PITPNC1
1.81646e-13	0.419544	0.373	0.354	6.09206e-09	8	BCLAF1
1.45249e-32	0.418924	0.168	0.095	4.87138e-28	8	CRIP2
6.59399e-37	0.41835	0.121	0.056	2.21149e-32	8	CFAP20
2.04155e-37	0.418026	0.192	0.104	6.84694e-33	8	PLSCR4
7.16298e-57	0.417558	0.65	0.483	2.40232e-52	8	NEAT1
3.82496e-43	0.417287	0.685	0.645	1.28281e-38	8	TNRC6B
8.37591e-17	0.41596	0.117	0.072	2.80911e-12	8	TMEM202-AS1
4.65174e-48	0.415885	0.723	0.66	1.5601e-43	8	EXOC4
2.57152e-37	0.412352	0.183	0.1	8.62436e-33	8	TMEM219
2.32761e-114	0.411787	0.914	0.667	7.80632e-110	8	CTNNA2
2.52754e-24	0.410654	0.166	0.102	8.47686e-20	8	IKBKB
2.74442e-08	0.410277	0.232	0.206	0.000920422	8	MTM1
1.45916e-79	0.409361	0.116	0.034	4.89372e-75	8	MAP3K8
1.02739e-20	0.407775	0.219	0.155	3.44566e-16	8	ZDHHC2
2.33904e-15	0.407622	0.168	0.12	7.84467e-11	8	DDX3Y
6.02184e-23	0.407445	0.105	0.056	2.0196e-18	8	PSPH
1.2362e-06	0.407341	0.139	0.116	0.0414596	8	CFAP161
2.16855e-15	0.407083	0.454	0.448	7.27288e-11	8	ARIH1
3.00154e-94	0.4062	0.122	0.033	1.00666e-89	8	RARRES2
3.20892e-26	0.405571	0.107	0.055	1.07621e-21	8	SPATA33
4.6088e-08	0.405165	0.185	0.158	0.0015457	8	AC001226.2
3.52291e-21	0.404644	0.105	0.059	1.18151e-16	8	PARD6B
6.69928e-38	0.403451	0.193	0.106	2.24681e-33	8	COL16A1
4.5361e-26	0.403131	0.367	0.284	1.52132e-21	8	GPR75-ASB3
1.55141e-08	0.402768	0.266	0.242	0.000520313	8	RNF169
2.65961e-34	0.402632	0.151	0.078	8.91981e-30	8	RGN
3.40828e-42	0.401969	0.278	0.164	1.14307e-37	8	GOLIM4
6.07907e-07	0.401431	0.145	0.119	0.020388	8	IL7
7.61211e-10	0.401036	0.258	0.229	2.55295e-05	8	WWC2
9.25711e-72	0.39932	0.126	0.04	3.10465e-67	8	HLA-E
2.37283e-22	0.39788	0.164	0.102	7.95799e-18	8	SLC18B1
5.48625e-16	0.397013	0.131	0.085	1.83998e-11	8	SVIL
2.12244e-21	0.396685	0.14	0.084	7.11825e-17	8	AC090825.1
1.19163e-52	0.39603	0.109	0.039	3.99649e-48	8	LATS2
1.26815e-20	0.394079	0.178	0.119	4.25311e-16	8	SQLE
1.12011e-25	0.393675	0.123	0.067	3.75661e-21	8	CWC25
6.13654e-27	0.392926	0.411	0.335	2.05807e-22	8	MGST1
2.37817e-43	0.392747	0.141	0.064	7.97591e-39	8	AMPD3
5.983e-24	0.391555	0.116	0.063	2.00658e-19	8	ODF2
1.65737e-27	0.389464	0.449	0.385	5.55848e-23	8	ABLIM1
9.40841e-07	0.38942	0.339	0.344	0.0315539	8	TOGARAM1
2.60317e-19	0.389347	0.101	0.056	8.73052e-15	8	PKIB
1.3153e-34	0.388296	0.129	0.063	4.41124e-30	8	SCPEP1
1.99282e-35	0.384835	0.115	0.052	6.68353e-31	8	NEDD1
4.12706e-19	0.384169	0.14	0.088	1.38413e-14	8	RUVBL1
3.62393e-09	0.382035	0.393	0.393	0.000121539	8	EXT1
9.4566e-10	0.379763	0.16	0.125	3.17155e-05	8	A2ML1-AS1
2.71595e-16	0.379438	0.132	0.086	9.10876e-12	8	GOLGA2
2.61754e-19	0.378683	0.109	0.063	8.7787e-15	8	CEBPG
1.48428e-14	0.377985	0.143	0.097	4.97799e-10	8	NHS
2.84823e-31	0.377514	0.124	0.062	9.55239e-27	8	ERGIC3
1.22165e-09	0.376822	0.13	0.096	4.09717e-05	8	USP2
2.07089e-34	0.375001	0.211	0.122	6.94536e-30	8	PSD2
2.22688e-101	0.3747	0.112	0.027	7.46851e-97	8	ATP10A
4.70882e-21	0.37443	0.117	0.066	1.57924e-16	8	AC105411.1
4.43343e-11	0.374308	0.191	0.153	1.48688e-06	8	COQ4
3.05705e-73	0.373106	0.605	0.467	1.02527e-68	8	FOXN3
2.36786e-71	0.372876	0.124	0.041	7.94132e-67	8	SYTL3
5.19726e-12	0.371704	0.162	0.121	1.74306e-07	8	CCDC130
2.54666e-32	0.370654	0.195	0.113	8.54098e-28	8	IRF2BP2
7.42604e-10	0.37025	0.103	0.072	2.49055e-05	8	FBXO31
6.19677e-13	0.368626	0.328	0.287	2.07827e-08	8	MTRNR2L12
2.10534e-45	0.368578	0.155	0.071	7.0609e-41	8	CPNE2
2.68452e-09	0.368435	0.117	0.086	9.00335e-05	8	ZNF337-AS1
2.3647e-12	0.368294	0.397	0.373	7.93073e-08	8	CHKA
6.64441e-10	0.368053	0.168	0.133	2.2284e-05	8	TRIM66
1.39591e-07	0.367812	0.193	0.164	0.0046816	8	SHISA6
4.31991e-23	0.367564	0.141	0.083	1.44881e-18	8	BAALC-AS1
1.33842e-23	0.36624	0.113	0.061	4.48879e-19	8	ANKRD37
6.90028e-28	0.366141	0.124	0.065	2.31422e-23	8	AL365275.1
7.94752e-16	0.365549	0.247	0.187	2.66544e-11	8	MID1
1.03906e-19	0.3647	0.105	0.058	3.48479e-15	8	CEP135
3.97424e-57	0.362528	0.767	0.628	1.33288e-52	8	LDLRAD4
4.34859e-122	0.362219	0.138	0.033	1.45843e-117	8	PLA2G4A
3.5523e-37	0.362023	0.215	0.12	1.19137e-32	8	JUN
1.31747e-18	0.361788	0.245	0.178	4.41855e-14	8	MCC
7.94967e-22	0.361439	0.588	0.581	2.66616e-17	8	PCM1
2.48013e-14	0.359926	0.251	0.204	8.31785e-10	8	USP53
3.65732e-08	0.359803	0.365	0.354	0.00122659	8	PLPP1
1.94449e-07	0.359458	0.345	0.336	0.00652143	8	PER3
3.74535e-12	0.357418	0.339	0.306	1.25612e-07	8	TRAK1
4.35486e-39	0.35688	0.118	0.052	1.46053e-34	8	PRKX
1.5869e-18	0.355489	0.138	0.087	5.32216e-14	8	MLLT1
7.07444e-25	0.35507	0.162	0.096	2.37263e-20	8	SLC16A9
2.03471e-19	0.355008	0.161	0.102	6.82403e-15	8	GNG12-AS1
5.49494e-10	0.35494	0.166	0.129	1.84289e-05	8	CRY1
1.62363e-27	0.352657	0.274	0.189	5.44532e-23	8	PARP8
2.91419e-11	0.352553	0.216	0.172	9.77361e-07	8	STAT3
3.60199e-12	0.35081	0.445	0.413	1.20804e-07	8	LINC00632
5.88141e-09	0.349272	0.152	0.118	0.000197251	8	SYAP1
1.90168e-33	0.349197	0.158	0.08	6.37786e-29	8	TXNIP
5.93268e-31	0.349153	0.107	0.05	1.9897e-26	8	FAAP20
3.19953e-20	0.349044	0.101	0.055	1.07306e-15	8	PEBP4
4.53645e-13	0.348848	0.182	0.136	1.52143e-08	8	ESD
1.9874e-07	0.347533	0.121	0.094	0.00666536	8	DCAKD
6.36254e-22	0.346715	0.102	0.054	2.13387e-17	8	LRRC69
3.77236e-08	0.346452	0.374	0.376	0.00126517	8	PUM1
9.21194e-12	0.346346	0.131	0.091	3.0895e-07	8	LINC01473
1.16223e-16	0.34479	0.489	0.465	3.8979e-12	8	ASPH
9.70498e-10	0.344626	0.222	0.185	3.25486e-05	8	IRS2
8.21533e-21	0.344362	0.52	0.466	2.75526e-16	8	LMO3
1.18602e-51	0.344232	0.174	0.078	3.97766e-47	8	SVEP1
2.03937e-39	0.343779	0.156	0.076	6.83963e-35	8	CGNL1
4.08085e-15	0.343121	0.476	0.469	1.36863e-10	8	PAN3
1.25178e-31	0.342378	0.106	0.049	4.19822e-27	8	EBNA1BP2
4.68125e-31	0.342282	0.144	0.076	1.57e-26	8	S100A10
2.35015e-07	0.340766	0.105	0.079	0.00788192	8	ORAI2
5.30244e-15	0.339258	0.184	0.13	1.77833e-10	8	OSBPL3
1.13263e-32	0.338353	0.136	0.068	3.79861e-28	8	AL137145.2
8.94184e-84	0.337583	0.532	0.303	2.99891e-79	8	CSGALNACT1
4.64592e-16	0.336142	0.15	0.1	1.55815e-11	8	CPEB1
7.79919e-22	0.332435	0.179	0.113	2.61569e-17	8	DEK
1.68596e-13	0.331655	0.134	0.091	5.65436e-09	8	INTS6-AS1
1.08346e-27	0.331557	0.152	0.084	3.6337e-23	8	NR2F1
4.88264e-07	0.331259	0.105	0.079	0.0163754	8	AC105402.3
1.26304e-25	0.330758	0.296	0.201	4.236e-21	8	NR2F1-AS1
3.9484e-21	0.330355	0.607	0.601	1.32422e-16	8	PNISR
7.52816e-07	0.329745	0.324	0.317	0.0252479	8	SMC5
4.36558e-20	0.329643	0.103	0.057	1.46413e-15	8	ATPAF2
9.57779e-29	0.328759	0.114	0.057	3.2122e-24	8	AC048341.1
4.21618e-08	0.325764	0.139	0.107	0.00141402	8	MMS22L
3.51389e-08	0.325547	0.208	0.178	0.00117849	8	VOPP1
5.71632e-16	0.323625	0.533	0.528	1.91714e-11	8	DENND1A
3.66609e-09	0.323571	0.123	0.091	0.000122953	8	MRNIP
1.16351e-07	0.322623	0.442	0.421	0.00390218	8	PTCHD1-AS
3.40029e-35	0.322449	0.109	0.048	1.14039e-30	8	DHRS3
1.43732e-12	0.322371	0.11	0.072	4.8205e-08	8	CCDC125
6.37209e-13	0.319765	0.134	0.091	2.13707e-08	8	PCYT1B
1.25912e-17	0.319667	0.58	0.575	4.22285e-13	8	FER
1.01038e-09	0.319016	0.304	0.27	3.38862e-05	8	SLC22A15
2.2571e-19	0.318861	0.155	0.098	7.56987e-15	8	ARHGEF6
3.88254e-14	0.318635	0.57	0.552	1.30213e-09	8	BTBD9
2.6677e-25	0.318628	0.223	0.144	8.94693e-21	8	SLC15A2
1.71017e-34	0.318192	0.153	0.078	5.73558e-30	8	ITGB5
8.32129e-09	0.317798	0.1	0.071	0.000279079	8	BIN3
2.42014e-18	0.317577	0.58	0.518	8.11667e-14	8	ADK
9.37191e-08	0.315597	0.144	0.113	0.00314315	8	SAP30BP
2.28056e-13	0.314395	0.107	0.068	7.64855e-09	8	ZNFX1
2.30434e-09	0.314293	0.151	0.117	7.72831e-05	8	GK
3.5047e-21	0.31246	0.212	0.14	1.17541e-16	8	C3orf58
2.62015e-11	0.311866	0.184	0.145	8.78748e-07	8	SPEF1
1.34963e-16	0.31165	0.175	0.121	4.5264e-12	8	HSBP1
4.68686e-28	0.311197	0.113	0.055	1.57188e-23	8	C4orf19
9.80292e-09	0.310969	0.123	0.091	0.00032877	8	KLKB1
1.33295e-18	0.309413	0.161	0.104	4.47043e-14	8	SSPN
2.38978e-07	0.308947	0.124	0.096	0.00801485	8	WDR73
3.05712e-11	0.308741	0.469	0.481	1.0253e-06	8	RBM6
1.73282e-26	0.30759	0.203	0.128	5.81153e-22	8	USP6NL
2.22222e-10	0.306585	0.455	0.467	7.45287e-06	8	PIAS1
6.01802e-25	0.305935	0.272	0.185	2.01832e-20	8	NFIX
1.50106e-51	0.304599	0.658	0.466	5.03424e-47	8	MAML2
2.25924e-32	0.304351	0.144	0.073	7.57705e-28	8	NDE1
7.45217e-18	0.304091	0.252	0.186	2.49931e-13	8	ST3GAL6
1.85634e-24	0.303415	0.115	0.06	6.22578e-20	8	GLI2
3.05256e-18	0.301456	0.718	0.703	1.02377e-13	8	AC016831.7
7.17501e-17	0.299749	0.111	0.067	2.40635e-12	8	IK
5.04873e-09	0.298909	0.444	0.461	0.000169324	8	ANKRD11
5.61653e-17	0.298886	0.105	0.062	1.88367e-12	8	MARC2
1.17788e-08	0.298196	0.111	0.08	0.000395036	8	C14orf132
9.03349e-20	0.298141	0.126	0.074	3.02965e-15	8	UFC1
1.69179e-12	0.297608	0.124	0.084	5.67394e-08	8	C5orf15
2.77607e-11	0.295789	0.422	0.385	9.31039e-07	8	KCTD1
4.39322e-08	0.292994	0.118	0.088	0.0014734	8	IQCH-AS1
2.55758e-16	0.29021	0.397	0.349	8.5776e-12	8	TSC22D2
1.0708e-08	0.289127	0.5	0.519	0.000359124	8	HMGB1
1.09925e-13	0.286901	0.153	0.106	3.68667e-09	8	COMT
3.616e-18	0.286245	0.165	0.106	1.21273e-13	8	VEZF1
1.88517e-19	0.284371	0.129	0.074	6.32249e-15	8	AL133346.1
2.0522e-08	0.28366	0.106	0.075	0.000688266	8	MMP24OS
2.88718e-23	0.282193	0.11	0.057	9.68304e-19	8	MYO15B
6.94641e-11	0.281803	0.168	0.124	2.32969e-06	8	FGD6
1.96e-19	0.280309	0.104	0.057	6.57345e-15	8	AL136366.1
1.16896e-20	0.280111	0.31	0.227	3.92046e-16	8	NEK7
2.95491e-10	0.279897	0.534	0.522	9.91017e-06	8	ARNT2
4.87571e-14	0.279092	0.632	0.595	1.63522e-09	8	TMEM161B-AS1
5.63504e-16	0.276228	0.187	0.128	1.88988e-11	8	ADAMTS9-AS2
1.40913e-10	0.273322	0.16	0.117	4.72593e-06	8	PHF21B
2.18704e-12	0.273009	0.11	0.072	7.33491e-08	8	NAT14
4.53929e-07	0.272621	0.142	0.112	0.0152239	8	PARP6
2.77668e-09	0.272533	0.465	0.48	9.31242e-05	8	DYRK1A
7.76846e-10	0.268713	0.108	0.074	2.60539e-05	8	OSGIN2
5.44948e-16	0.267525	0.23	0.166	1.82765e-11	8	SUCLG2
3.07909e-09	0.266655	0.172	0.133	0.000103267	8	DENND2A
1.34383e-14	0.263243	0.194	0.138	4.50693e-10	8	CADPS2
4.76582e-12	0.261326	0.123	0.082	1.59836e-07	8	DERA
9.69701e-13	0.258788	0.111	0.072	3.25218e-08	8	SKA2
7.3713e-24	0.256915	0.119	0.063	2.47219e-19	8	MT1E
3.45822e-10	0.255017	0.127	0.091	1.15982e-05	8	IGFBP5
7.08294e-14	0.253139	0.434	0.386	2.37548e-09	8	AQP4-AS1
2.11614e-09	0.251064	0.179	0.138	7.09712e-05	8	CUEDC1
8.84524e-51	0.250756	0.404	0.243	2.96652e-46	8	AQP4
8.16511e-72	0.250225	0.642	0.425	2.73842e-67	8	PREX2
8.35397e-13	0.250094	0.525	0.52	2.80176e-08	8	HNRNPA2B1

## Sheet: 4
p_val	avg_log2FC	pct.1	pct.2	p_val_adj	cluster	gene
0	4.9292	0.994	0.146	0	4	PCDH15
0	4.6766	0.986	0.145	0	4	TNR
0	3.98941	0.996	0.326	0	4	DSCAM
0	3.9181	0.902	0.029	0	4	CA10
0	3.61941	0.938	0.272	0	4	MMP16
0	3.56588	0.989	0.352	0	4	LHFPL3
0	3.54719	0.958	0.113	0	4	LUZP2
0	3.53938	0.76	0.01	0	4	AC004852.2
0	3.45696	0.909	0.184	0	4	XYLT1
0	3.29103	0.988	0.33	0	4	PTPRZ1
0	3.27633	0.898	0.081	0	4	VCAN
0	2.94013	0.899	0.083	0	4	NXPH1
0	2.92185	0.819	0.071	0	4	GRIK1
0	2.88627	0.989	0.38	0	4	OPCML
0	2.88309	0.846	0.133	0	4	SEMA5A
0	2.83542	0.748	0.058	0	4	MEGF11
0	2.76108	0.716	0.089	0	4	PDZRN4
0	2.72491	0.73	0.055	0	4	SEZ6L
0	2.71679	0.937	0.372	0	4	SLC35F1
0	2.68246	0.863	0.288	0	4	DAB1
0	2.64591	0.886	0.294	0	4	BRINP3
0	2.59755	0.548	0.039	0	4	MIR3681HG
0	2.58657	0.905	0.353	0	4	EPN2
0	2.57543	0.961	0.329	0	4	SOX6
0	2.49376	0.738	0.102	0	4	AL445250.1
0	2.44646	0.994	0.63	0	4	LRRC4C
0	2.41323	0.737	0.134	0	4	NTNG1
0	2.3773	0.739	0.197	0	4	COL11A1
0	2.2943	0.797	0.296	0	4	PID1
0	2.27661	0.687	0.135	0	4	FAM19A2
0	2.25824	0.59	0.017	0	4	COL9A1
0	2.25313	0.694	0.089	0	4	SMOC1
0	2.19873	0.606	0.098	0	4	FAM19A1
0	2.17237	0.675	0.108	0	4	NCALD
0	2.1553	0.892	0.466	0	4	ZEB1
0	2.09613	0.932	0.574	0	4	NOVA1
0	2.08434	0.902	0.382	0	4	FGF12
0	2.08111	0.92	0.369	0	4	ATRNL1
0	2.0619	0.709	0.178	0	4	DGKG
0	2.04976	0.767	0.28	0	4	PTPRT
0	2.04618	0.763	0.182	0	4	KHDRBS3
0	2.04457	0.501	0.052	0	4	LINC02588
0	2.02424	0.988	0.475	0	4	LRRTM4
0	2.01219	0.564	0.053	0	4	STK32A
0	2.00271	0.872	0.441	0	4	CHST11
0	2.00227	0.672	0.176	0	4	KCNMB2-AS1
0	1.99723	0.635	0.108	0	4	CDH13
0	1.9298	0.512	0.059	0	4	POU6F2
0	1.91929	0.661	0.119	0	4	CCDC50
0	1.91734	0.821	0.186	0	4	ADARB2
0	1.91335	0.733	0.26	0	4	TMEM132D
0	1.90923	0.527	0.058	0	4	CALCRL
0	1.90299	0.813	0.311	0	4	CNTNAP5
0	1.90188	0.739	0.274	0	4	LINC00511
0	1.89454	0.949	0.427	0	4	FAM155A
0	1.88978	0.965	0.461	0	4	MDGA2
0	1.86737	0.667	0.211	0	4	CDH10
0	1.84956	0.62	0.109	0	4	KCNT2
0	1.83073	0.993	0.467	0	4	CSMD1
0	1.83042	0.972	0.556	0	4	DPP6
0	1.82024	0.94	0.614	0	4	AGAP1
0	1.81195	0.707	0.288	0	4	XKR4
0	1.79584	0.596	0.08	0	4	OLIG1
0	1.792	0.482	0.065	0	4	AL392023.2
0	1.78066	0.696	0.238	0	4	C1orf21
0	1.77851	0.574	0.164	0	4	KIF26B
0	1.77664	0.453	0.043	0	4	LINC02223
0	1.77299	0.624	0.231	0	4	SHC3
0	1.76608	0.876	0.435	0	4	PCDH7
0	1.7611	0.995	0.801	0	4	LRP1B
0	1.75319	0.39	0.009	0	4	AC124254.1
0	1.72712	0.456	0.012	0	4	PDGFRA
0	1.72502	0.48	0.057	0	4	SULF2
0	1.70798	0.887	0.52	0	4	NRCAM
0	1.70259	0.607	0.161	0	4	TMEM108
0	1.69972	0.767	0.386	0	4	NLGN4X
0	1.69735	0.826	0.398	0	4	OPHN1
0	1.69297	0.522	0.099	0	4	SLC44A5
0	1.68223	0.946	0.471	0	4	KCND2
0	1.67354	0.44	0.05	0	4	MYT1
0	1.67342	0.59	0.128	0	4	ADAMTS17
0	1.65779	0.839	0.342	0	4	HS6ST3
0	1.65448	0.996	0.634	0	4	NRXN1
0	1.64861	0.467	0.052	0	4	BCHE
0	1.64127	0.789	0.366	0	4	SCN1A
0	1.6344	0.627	0.171	0	4	TOX
0	1.61358	0.376	0.021	0	4	AL353784.1
0	1.6133	0.643	0.292	0	4	ABHD2
0	1.60774	0.85	0.553	0	4	REV3L
0	1.59153	0.514	0.098	0	4	LINC02328
0	1.59089	0.726	0.392	0	4	ZNF462
0	1.58259	0.811	0.434	0	4	ZFPM2
0	1.57514	0.992	0.647	0	4	NLGN1
0	1.56725	0.479	0.063	0	4	PLEKHH2
0	1.55903	0.51	0.091	0	4	PRRX1
0	1.55806	0.728	0.336	0	4	NAV1
0	1.55345	0.952	0.529	0	4	CSMD3
0	1.54256	0.608	0.159	0	4	TMEM132C
0	1.54042	0.48	0.1	0	4	IL1RAP
0	1.53824	0.77	0.378	0	4	KIF13A
0	1.53408	0.638	0.279	0	4	SLC24A3
0	1.52977	0.573	0.216	0	4	UST
0	1.52903	0.793	0.449	0	4	SGCD
0	1.52879	0.579	0.237	0	4	FAM110B
0	1.52538	0.409	0.07	0	4	NELL1
0	1.5196	0.539	0.107	0	4	BCAN
0	1.51766	0.543	0.114	0	4	ARHGAP42
0	1.5081	0.865	0.458	0	4	CNTN1
0	1.50701	0.414	0.039	0	4	PLPP4
0	1.5042	0.428	0.075	0	4	VWC2
0	1.50169	0.383	0.016	0	4	AFAP1L2
0	1.49292	0.519	0.149	0	4	TMEM163
0	1.48654	0.683	0.307	0	4	SORCS3
0	1.48212	0.549	0.173	0	4	MARCKS
0	1.4761	0.79	0.459	0	4	CHL1
0	1.47594	0.864	0.361	0	4	GRM7
0	1.47481	0.922	0.43	0	4	GRIK2
0	1.4735	0.454	0.101	0	4	MYO16
0	1.47045	0.673	0.255	0	4	KLF12
0	1.46429	0.522	0.209	0	4	LRRK2
0	1.46371	0.494	0.153	0	4	CMYA5
0	1.46315	0.605	0.127	0	4	DISC1
0	1.4516	0.709	0.408	0	4	CASK
0	1.45109	0.776	0.375	0	4	SPATA6
0	1.44263	0.825	0.45	0	4	GPC6
0	1.44043	0.372	0.076	0	4	HRASLS
0	1.4397	0.404	0.121	0	4	GHR
0	1.42242	0.521	0.206	0	4	KCNQ1OT1
0	1.41961	0.685	0.326	0	4	LRRN1
0	1.41384	0.707	0.335	0	4	KAT2B
0	1.40006	0.335	0.043	0	4	FERMT1
0	1.39949	0.81	0.473	0	4	GALNT13
0	1.39879	0.473	0.112	0	4	TNS3
0	1.39675	0.685	0.329	0	4	MTSS1
0	1.3892	0.379	0.041	0	4	ATP2C2
0	1.38661	0.443	0.147	0	4	SCN9A
0	1.38523	0.698	0.395	0	4	USP24
0	1.3697	0.659	0.388	0	4	GLCCI1
0	1.36662	0.676	0.311	0	4	LINC01322
0	1.36403	0.886	0.587	0	4	DMD
0	1.36266	0.864	0.522	0	4	SCD5
0	1.35944	0.874	0.585	0	4	ASTN2
0	1.35876	0.624	0.339	0	4	NOL4
0	1.35308	0.47	0.158	0	4	TNK2
0	1.35195	0.474	0.117	0	4	KIAA1211
0	1.34903	0.325	0.08	0	4	KLHL1
0	1.34869	0.369	0.053	0	4	AL133346.1
0	1.34569	0.87	0.444	0	4	MAML2
0	1.34354	0.934	0.389	0	4	SNTG1
0	1.32981	0.325	0.036	0	4	PRKG2
0	1.32003	0.612	0.297	0	4	HECW1
0	1.30778	0.335	0.062	0	4	ADAMTS6
0	1.30399	0.664	0.296	0	4	CNTN5
0	1.29397	0.345	0.034	0	4	STK32B
0	1.2905	0.505	0.244	0	4	TENM1
0	1.2864	0.464	0.11	0	4	ARHGAP31
0	1.28432	0.635	0.332	0	4	CSMD2
0	1.28083	0.544	0.221	0	4	KCNIP1
2.45171e-246	1.27676	0.61	0.403	8.22253e-242	4	NLGN4Y
0	1.2659	0.972	0.572	0	4	GRID2
0	1.25352	0.319	0.093	0	4	PCDH11Y
0	1.25112	0.672	0.411	0	4	CDK14
0	1.2499	0.827	0.491	0	4	PTPRG
0	1.24278	0.934	0.372	0	4	SOX5
0	1.23693	0.697	0.244	0	4	GRIA4
0	1.23549	0.389	0.134	0	4	AFAP1
0	1.2302	0.424	0.145	0	4	MAP3K1
0	1.21584	0.313	0.04	0	4	TEK
0	1.21191	0.444	0.105	0	4	HIP1R
0	1.21171	0.438	0.148	0	4	NECTIN3
0	1.21054	0.583	0.299	0	4	ERC2
0	1.20442	0.639	0.266	0	4	DNER
0	1.20266	0.294	0.003	0	4	GALR1
1.588e-307	1.19664	0.53	0.263	5.32584e-303	4	CDH18
7.68131e-245	1.19205	0.568	0.346	2.57616e-240	4	LRFN5
0	1.19016	0.354	0.103	0	4	AMZ1
0	1.18687	0.58	0.283	0	4	SERINC5
0	1.1848	0.383	0.068	0	4	ILDR2
2.53983e-295	1.17011	0.607	0.366	8.51808e-291	4	MPPED2
0	1.15241	0.386	0.048	0	4	IGSF21
0	1.1477	0.502	0.197	0	4	SERPINE2
0	1.14502	0.976	0.721	0	4	ADGRL3
0	1.12891	0.304	0.069	0	4	AC124854.1
0	1.12844	0.927	0.609	0	4	KAZN
0	1.12792	0.399	0.101	0	4	CSPG5
0	1.12695	0.768	0.496	0	4	APBB2
0	1.12452	0.923	0.379	0	4	DCC
0	1.12356	0.898	0.603	0	4	GRIA2
0	1.12153	0.522	0.185	0	4	LDLRAD3
0	1.1116	0.754	0.411	0	4	PLPPR1
0	1.10751	0.504	0.14	0	4	RAB31
0	1.09897	0.291	0.027	0	4	AP005433.1
0	1.08932	0.25	0.03	0	4	ITGA8
5.13922e-236	1.08679	0.475	0.251	1.72359e-231	4	ST8SIA1
0	1.08603	0.272	0.032	0	4	LINC01965
0	1.08563	0.689	0.326	0	4	SH3D19
3.7362e-212	1.08215	0.375	0.18	1.25305e-207	4	SLC1A1
0	1.08123	0.262	0.045	0	4	KCNH5
0	1.08046	0.257	0.025	0	4	SLC22A3
0	1.07872	0.377	0.087	0	4	LAMA4
0	1.06943	0.357	0.081	0	4	FGFR1
0	1.06915	0.735	0.468	0	4	TAOK3
0	1.05603	0.375	0.129	0	4	RAB3IP
4.08963e-279	1.05464	0.393	0.151	1.37158e-274	4	ALK
0	1.05301	0.748	0.528	0	4	TRIO
0	1.05116	0.221	0.007	0	4	GPR17
0	1.04967	0.735	0.51	0	4	ASAP1
0	1.044	0.26	0.016	0	4	C1QL1
1.38122e-284	1.04354	0.622	0.344	4.63235e-280	4	RAPGEF4
2.52507e-244	1.04189	0.378	0.162	8.46859e-240	4	MPZL1
5.68038e-288	1.04165	0.354	0.125	1.90509e-283	4	IPO9-AS1
8.7254e-214	1.03322	0.415	0.208	2.92633e-209	4	C3orf70
3.03002e-277	1.03226	0.375	0.147	1.01621e-272	4	ARHGAP10
0	1.02658	0.304	0.056	0	4	NTN1
0	1.02658	0.194	0.02	0	4	AL110292.1
0	1.02494	0.251	0.016	0	4	BLM
0	1.02349	0.648	0.289	0	4	CHD7
3.27824e-233	1.02165	0.59	0.365	1.09946e-228	4	THSD7A
0	1.0184	0.97	0.507	0	4	FGF14
3.93249e-279	1.01684	0.708	0.492	1.31888e-274	4	ANKRD28
0	1.01683	0.921	0.45	0	4	DLGAP1
0	1.01351	0.312	0.071	0	4	SEL1L3
3.47335e-278	1.01132	0.618	0.337	1.16489e-273	4	SCN3A
7.64919e-242	1.01049	0.306	0.111	2.56538e-237	4	ST6GAL2
8.46113e-302	1.00735	0.532	0.248	2.83769e-297	4	PALLD
1.20481e-306	1.00632	0.293	0.084	4.0407e-302	4	ZEB1-AS1
0	1.00339	0.649	0.208	0	4	BCAS1
0	0.998789	0.502	0.197	0	4	RIN2
2.10854e-201	0.988896	0.552	0.354	7.07162e-197	4	ZDHHC14
3.03815e-298	0.98879	0.389	0.142	1.01893e-293	4	GALNT10
0	0.987909	0.261	0.034	0	4	SOX4
0	0.987874	0.82	0.53	0	4	MAP2
8.0209e-299	0.985145	0.29	0.079	2.69005e-294	4	HES5
0	0.98381	0.373	0.117	0	4	CA8
2.32274e-287	0.982046	0.726	0.521	7.78999e-283	4	PEAK1
8.05462e-181	0.978014	0.334	0.152	2.70136e-176	4	SHISA6
0	0.974793	0.387	0.103	0	4	ZCCHC24
0	0.972913	0.779	0.386	0	4	NFIB
3.49046e-133	0.971801	0.252	0.108	1.17063e-128	4	ZNF804B
0	0.967682	0.209	0.04	0	4	NR2F2-AS1
3.113e-291	0.967153	0.547	0.284	1.04404e-286	4	PTPRE
4.5738e-236	0.965874	0.356	0.134	1.53396e-231	4	AC233296.1
0	0.960957	0.354	0.092	0	4	APCDD1
3.68962e-304	0.958686	0.508	0.208	1.23743e-299	4	LHFPL6
0	0.957818	0.248	0.053	0	4	RHBDL3
0	0.957447	0.54	0.207	0	4	ATP13A4
0	0.957149	0.872	0.509	0	4	TCF4
0	0.956915	0.256	0.054	0	4	AC007376.2
7.67007e-141	0.953426	0.352	0.199	2.57239e-136	4	CACNG4
3.06413e-304	0.949614	0.797	0.45	1.02765e-299	4	PDZD2
1.2987e-277	0.947447	0.61	0.331	4.35559e-273	4	RPL13
7.02417e-225	0.946367	0.706	0.52	2.35577e-220	4	FYN
3.62833e-213	0.942713	0.351	0.15	1.21687e-208	4	DSEL
7.08111e-104	0.941506	0.311	0.182	2.37486e-99	4	PRICKLE1
7.95845e-154	0.939267	0.455	0.289	2.66911e-149	4	GNPTAB
0	0.938859	0.359	0.103	0	4	AL139383.1
2.26445e-132	0.936284	0.289	0.141	7.59452e-128	4	EPHA5
1.80653e-119	0.924735	0.345	0.203	6.05874e-115	4	PLPPR5
4.27568e-275	0.918681	0.644	0.358	1.43398e-270	4	PTN
5.5122e-196	0.91765	0.249	0.086	1.84868e-191	4	TLL1
7.86531e-200	0.917233	0.446	0.239	2.63787e-195	4	LRP1
6.60697e-166	0.916093	0.471	0.28	2.21585e-161	4	ZNF804A
2.21991e-236	0.915969	0.318	0.112	7.44515e-232	4	RANBP17
0	0.914426	0.957	0.669	0	4	NTM
3.61546e-196	0.911823	0.634	0.465	1.21255e-191	4	PPP1R12A
7.84148e-174	0.910214	0.398	0.206	2.62988e-169	4	ETV1
1.48337e-201	0.905777	0.265	0.097	4.97494e-197	4	MIR9-3HG
1.16367e-129	0.89864	0.509	0.361	3.90273e-125	4	BRINP1
0	0.89401	0.252	0.06	0	4	PHLDA1
2.12118e-126	0.893001	0.451	0.303	7.114e-122	4	NR6A1
1.48932e-162	0.891324	0.407	0.222	4.99487e-158	4	GRIK4
0	0.889522	0.516	0.188	0	4	ATP10B
9.49574e-275	0.888606	0.827	0.617	3.18468e-270	4	NAV2
4.02838e-169	0.884668	0.57	0.382	1.35104e-164	4	THRB
2.87295e-75	0.881778	0.324	0.218	9.63531e-71	4	U91319.1
4.38879e-159	0.876446	0.328	0.151	1.47191e-154	4	CHST9
7.03132e-95	0.875238	0.443	0.316	2.35816e-90	4	ZNF365
5.98242e-246	0.873164	0.281	0.091	2.00639e-241	4	SDC3
0	0.873089	0.365	0.112	0	4	PLCE1
1.47365e-204	0.871269	0.65	0.454	4.94231e-200	4	PIK3R1
3.68412e-133	0.870193	0.366	0.2	1.23558e-128	4	AL662796.1
1.59871e-156	0.862689	0.461	0.273	5.36175e-152	4	PCDH17
5.09506e-163	0.858043	0.301	0.135	1.70878e-158	4	MAMLD1
0	0.857367	0.255	0.062	0	4	LIMD1
0	0.854081	0.244	0.03	0	4	OLIG2
0	0.853998	0.654	0.288	0	4	C1orf61
0	0.852424	0.246	0.047	0	4	GNG2
0	0.850071	0.223	0.021	0	4	WSCD1
0	0.850065	0.221	0.032	0	4	PXDN
4.29924e-215	0.849251	0.647	0.424	1.44188e-210	4	DSCAML1
3.14125e-292	0.847696	0.282	0.078	1.05351e-287	4	SCRG1
8.85589e-150	0.846334	0.309	0.147	2.97009e-145	4	NUPL2
4.69668e-168	0.842918	0.593	0.416	1.57517e-163	4	ASTN1
0	0.84207	0.201	0.027	0	4	FBN2
2.17288e-53	0.840032	0.225	0.14	7.28741e-49	4	AC090568.2
0	0.83956	0.668	0.286	0	4	CSGALNACT1
4.35347e-122	0.838658	0.337	0.187	1.46007e-117	4	LIMA1
7.14816e-243	0.838525	0.457	0.2	2.39735e-238	4	MTSS1L
1.44574e-279	0.83641	0.58	0.276	4.84872e-275	4	FIGN
5.80719e-99	0.83301	0.366	0.241	1.94762e-94	4	LINC00937
1.41454e-80	0.830212	0.232	0.128	4.74409e-76	4	RAB27B
9.94953e-179	0.82898	0.672	0.516	3.33687e-174	4	CPEB4
2.86733e-294	0.828394	0.798	0.529	9.61646e-290	4	PRKCA
4.1706e-210	0.824013	0.757	0.557	1.39874e-205	4	TRIM9
7.32716e-239	0.822295	0.758	0.454	2.45738e-234	4	LRRTM3
0	0.821023	0.815	0.372	0	4	NKAIN3
7.63028e-131	0.820374	0.494	0.338	2.55904e-126	4	SNAP91
4.40843e-198	0.813621	0.443	0.218	1.4785e-193	4	GPSM2
2.75216e-297	0.811862	0.285	0.078	9.23018e-293	4	NKAIN4
7.42047e-90	0.811696	0.416	0.3	2.48868e-85	4	RNF180
2.21959e-277	0.809	0.28	0.079	7.44406e-273	4	ADRA1A
4.62964e-124	0.803509	0.296	0.15	1.55269e-119	4	PKNOX2
1.17374e-247	0.802071	0.803	0.449	3.93648e-243	4	RALYL
1.16163e-115	0.798811	0.37	0.217	3.89586e-111	4	EPB41L4A
3.29807e-65	0.797857	0.33	0.235	1.10611e-60	4	LNX1
2.18766e-181	0.795953	0.406	0.206	7.33698e-177	4	ZNF385D
6.94489e-143	0.792265	0.228	0.091	2.32918e-138	4	BASP1-AS1
9.33355e-194	0.790254	0.234	0.076	3.13029e-189	4	NEDD4
3.2996e-186	0.789485	0.409	0.196	1.10662e-181	4	ATP2B4
1.62052e-118	0.788193	0.35	0.2	5.43488e-114	4	AC010127.1
2.78774e-226	0.78538	0.382	0.152	9.34952e-222	4	PLCB4
1.94737e-170	0.785161	0.661	0.482	6.53107e-166	4	PRKD1
7.03809e-85	0.78482	0.277	0.161	2.36043e-80	4	AMPH
1.0394e-130	0.783765	0.503	0.325	3.48593e-126	4	KIAA1217
1.01072e-226	0.783599	0.456	0.205	3.38975e-222	4	PELI2
1.2576e-150	0.783449	0.219	0.08	4.21775e-146	4	AC008050.1
1.59006e-180	0.782301	0.453	0.238	5.33273e-176	4	TANC1
1.13172e-250	0.781877	0.188	0.043	3.79556e-246	4	AL354771.1
2.39626e-81	0.77819	0.355	0.242	8.03658e-77	4	KLHL7
0	0.774516	0.196	0.031	0	4	TOX3
1.43129e-187	0.770399	0.383	0.174	4.80027e-183	4	ST3GAL6
4.7117e-252	0.764783	0.391	0.146	1.58021e-247	4	ADCY8
5.0535e-188	0.762496	0.233	0.079	1.69484e-183	4	NOS1
1.27926e-190	0.762186	0.269	0.096	4.29037e-186	4	HFM1
3.07697e-253	0.761795	0.217	0.056	1.03196e-248	4	GRIK3
1.03692e-110	0.758861	0.432	0.287	3.47761e-106	4	KIZ
1.31478e-95	0.756143	0.301	0.175	4.40952e-91	4	TACC2
3.0826e-90	0.752872	0.392	0.264	1.03384e-85	4	PDGFC
4.11234e-125	0.752854	0.457	0.274	1.3792e-120	4	RIT2
0	0.752275	0.991	0.477	0	4	KCNIP4
3.34783e-131	0.750923	0.309	0.15	1.1228e-126	4	GFRA1
2.7794e-50	0.740104	0.252	0.17	9.32156e-46	4	SLC8A3
4.96538e-29	0.7361	0.248	0.189	1.66529e-24	4	BMPER
8.35964e-102	0.729754	0.499	0.364	2.80366e-97	4	RUNX1T1
0	0.72901	0.148	0.011	0	4	MROH9
2.0423e-78	0.728632	0.431	0.307	6.84946e-74	4	DOK6
3.65364e-148	0.728626	0.628	0.432	1.22536e-143	4	CACNA1A
2.46954e-47	0.72784	0.23	0.151	8.28235e-43	4	TMEM196
8.1656e-182	0.727067	0.313	0.126	2.73858e-177	4	OLFM2
1.5669e-136	0.726701	0.58	0.428	5.25507e-132	4	PHACTR3
3.79757e-203	0.726165	0.689	0.455	1.27363e-198	4	LPP
0	0.724596	0.161	0.01	0	4	ASCL1
1.22631e-169	0.724407	0.606	0.371	4.11281e-165	4	PHYHIPL
1.59847e-229	0.721967	0.541	0.261	5.36094e-225	4	SAMD4A
3.91328e-189	0.720131	0.673	0.372	1.31244e-184	4	SGCZ
0	0.715715	0.957	0.786	0	4	NCAM2
2.42497e-109	0.711381	0.573	0.458	8.13286e-105	4	CAMSAP2
2.39478e-101	0.710325	0.395	0.252	8.0316e-97	4	CNTN3
0	0.706978	0.15	0.007	0	4	LINC02058
3.01226e-135	0.704843	0.194	0.071	1.01025e-130	4	TNFRSF21
1.90981e-217	0.701067	0.839	0.609	6.40511e-213	4	AL589740.1
3.81785e-191	0.700871	0.372	0.154	1.28043e-186	4	GOLIM4
3.77226e-119	0.700158	0.429	0.269	1.26514e-114	4	RCN2
1.68913e-174	0.697121	0.248	0.089	5.66499e-170	4	SNX7
3.81026e-163	0.696163	0.193	0.061	1.27788e-158	4	AC091885.2
9.08942e-234	0.694769	0.879	0.52	3.04841e-229	4	ARPP21
0	0.693213	0.154	0.023	0	4	OTOGL
3.1207e-215	0.693122	0.654	0.335	1.04662e-210	4	SORCS1
2.33968e-284	0.690953	0.842	0.402	7.84683e-280	4	GRM5
1.82063e-305	0.685756	0.178	0.032	6.10603e-301	4	LRFN2
8.70871e-174	0.684899	0.722	0.468	2.92073e-169	4	NTRK3
2.65379e-119	0.683751	0.295	0.147	8.9003e-115	4	ETV5
4.56391e-90	0.683704	0.541	0.441	1.53065e-85	4	PTPN4
2.82331e-75	0.679643	0.34	0.225	9.46882e-71	4	PCMTD2
4.89836e-165	0.67705	0.707	0.486	1.64281e-160	4	CTTNBP2
0	0.676652	0.902	0.576	0	4	MARCH1
4.30345e-236	0.674114	0.339	0.116	1.44329e-231	4	APOD
6.0367e-282	0.673541	0.148	0.024	2.02459e-277	4	KCNS3
0	0.6714	0.154	0.006	0	4	CSPG4
1.01475e-154	0.671392	0.604	0.359	3.40327e-150	4	GRIA3
5.40939e-210	0.669819	0.806	0.616	1.8142e-205	4	ALCAM
0	0.669317	0.149	0.013	0	4	GPNMB
6.39458e-214	0.668447	0.229	0.066	2.14461e-209	4	NTN4
2.13929e-61	0.668332	0.226	0.134	7.17474e-57	4	ATCAY
1.46895e-167	0.667368	0.619	0.387	4.92655e-163	4	DOCK1
5.51855e-169	0.66732	0.666	0.479	1.85081e-164	4	COBL
2.77574e-133	0.66665	0.603	0.446	9.30927e-129	4	ZNF704
1.33317e-170	0.666214	0.383	0.178	4.47118e-166	4	PARP8
1.17149e-139	0.665599	0.694	0.574	3.92895e-135	4	TNKS
0	0.662593	0.146	0.017	0	4	SUSD5
9.20651e-178	0.661888	0.802	0.54	3.08768e-173	4	TANC2
1.68811e-155	0.661048	0.494	0.271	5.66158e-151	4	PDLIM5
5.14845e-142	0.659318	0.159	0.049	1.72669e-137	4	COL4A3
9.9806e-251	0.659304	0.207	0.049	3.3473e-246	4	NT5E
0	0.657632	0.144	0.007	0	4	LINC02283
3.17551e-87	0.65591	0.224	0.11	1.065e-82	4	SPRY4-AS1
5.95334e-78	0.65499	0.167	0.073	1.99663e-73	4	VEGFA
1.16974e-52	0.652178	0.223	0.139	3.92307e-48	4	FAM184B
2.13103e-88	0.651449	0.473	0.32	7.14705e-84	4	MEG8
4.1862e-41	0.651267	0.269	0.197	1.40397e-36	4	NAALAD2
2.57661e-255	0.649944	0.961	0.716	8.64142e-251	4	ANKS1B
1.03038e-71	0.645326	0.177	0.087	3.45568e-67	4	IGSF9B
1.60193e-165	0.642023	0.197	0.063	5.37254e-161	4	GDNF-AS1
7.35763e-95	0.641689	0.243	0.122	2.4676e-90	4	GOLM1
0	0.640367	0.145	0.013	0	4	VCAN-AS1
2.30388e-73	0.637784	0.467	0.346	7.72675e-69	4	AFF3
2.00996e-146	0.637202	0.18	0.059	6.74099e-142	4	ARHGEF28
0	0.637173	0.127	0.007	0	4	VIPR2
9.37347e-82	0.632842	0.496	0.378	3.14368e-77	4	UGGT2
3.36169e-288	0.632741	0.895	0.685	1.12744e-283	4	DNM3
6.5607e-82	0.632639	0.535	0.428	2.20033e-77	4	ZDHHC21
3.30092e-39	0.631839	0.297	0.228	1.10706e-34	4	GSG1L
1.57505e-164	0.629243	0.546	0.303	5.2824e-160	4	USP54
1.45943e-303	0.62892	0.159	0.025	4.89465e-299	4	TRIB2
6.59808e-159	0.628643	0.309	0.126	2.21287e-154	4	LRP4
3.8762e-119	0.628463	0.188	0.072	1.3e-114	4	KCNIP3
7.16919e-126	0.626878	0.593	0.376	2.4044e-121	4	KCTD16
1.04103e-87	0.626042	0.244	0.125	3.49141e-83	4	THBS4
4.41396e-101	0.625889	0.493	0.32	1.48035e-96	4	CNTN4
2.12801e-62	0.624729	0.368	0.268	7.13692e-58	4	BASP1
0	0.624647	0.202	0.038	0	4	IFI44
2.06134e-148	0.623667	0.446	0.233	6.91333e-144	4	HIP1
1.26052e-81	0.619511	0.255	0.135	4.22752e-77	4	MALRD1
9.98536e-112	0.619349	0.149	0.05	3.34889e-107	4	CNTN6
2.05497e-67	0.618495	0.29	0.183	6.89195e-63	4	ITGA9
4.25402e-53	0.612759	0.444	0.371	1.42671e-48	4	SCFD2
3.39776e-119	0.608599	0.447	0.256	1.13954e-114	4	ZNF608
3.73024e-93	0.608232	0.271	0.137	1.25105e-88	4	PPM1E
2.36545e-150	0.607768	0.588	0.313	7.93326e-146	4	SHISA9
5.39516e-95	0.605743	0.216	0.1	1.80943e-90	4	B3GAT2
1.968e-152	0.605508	0.813	0.709	6.60028e-148	4	FHIT
0	0.603453	0.155	0.021	0	4	AL139220.2
3.17655e-40	0.601947	0.288	0.213	1.06535e-35	4	KLHL23
8.08821e-121	0.601675	0.17	0.061	2.71262e-116	4	GABRA3
3.86712e-38	0.600519	0.404	0.349	1.29696e-33	4	MARK1
2.85716e-75	0.600408	0.202	0.097	9.58234e-71	4	AC007319.1
8.02806e-206	0.600345	0.89	0.606	2.69245e-201	4	AC092691.1
1.04282e-76	0.598455	0.254	0.139	3.49741e-72	4	TSHZ1
1.24602e-148	0.597472	0.21	0.072	4.17889e-144	4	CTXND1
1.67045e-87	0.597346	0.599	0.447	5.60235e-83	4	TMEM132B
1.50006e-108	0.594108	0.354	0.191	5.0309e-104	4	BAALC
5.56285e-47	0.593488	0.346	0.257	1.86567e-42	4	EGFR
1.1361e-119	0.592901	0.64	0.502	3.81025e-115	4	SPRED1
4.10804e-52	0.592686	0.16	0.084	1.37776e-47	4	AC113383.1
7.15696e-163	0.592266	0.162	0.045	2.4003e-158	4	CRTAC1
5.97246e-50	0.591425	0.423	0.346	2.00304e-45	4	SGCE
2.72771e-43	0.590572	0.366	0.287	9.14818e-39	4	RAB3C
9.43388e-100	0.590052	0.541	0.359	3.16394e-95	4	SLC2A13
9.72264e-59	0.584856	0.444	0.341	3.26078e-54	4	CACNA1D
1.81562e-306	0.584556	0.159	0.024	6.08921e-302	4	NKD1
1.46937e-97	0.584208	0.32	0.176	4.92797e-93	4	PPFIBP1
1.72662e-232	0.581685	0.15	0.029	5.79074e-228	4	SOX13
2.06119e-73	0.580245	0.39	0.26	6.91281e-69	4	IKZF2
1.38591e-67	0.580058	0.261	0.15	4.64806e-63	4	AC125613.1
2.01668e-47	0.578972	0.239	0.152	6.76354e-43	4	BRINP2
7.33686e-57	0.57828	0.193	0.107	2.46063e-52	4	ABLIM3
3.66673e-57	0.577189	0.239	0.143	1.22975e-52	4	CDKL1
2.33967e-54	0.575733	0.272	0.172	7.8468e-50	4	AC091948.1
4.90789e-55	0.575568	0.368	0.268	1.64601e-50	4	MAGI3
3.53886e-95	0.573338	0.519	0.379	1.18686e-90	4	DOCK9
2.26089e-47	0.570336	0.103	0.045	7.58257e-43	4	SEMA3E
5.20842e-61	0.569518	0.227	0.13	1.7468e-56	4	WNK3
1.32851e-09	0.56841	0.188	0.165	4.45556e-05	4	HS6ST2
3.62539e-164	0.568097	0.842	0.618	1.21588e-159	4	PDE4D
1.8814e-59	0.567318	0.185	0.098	6.30983e-55	4	TMEM38B
0	0.56652	0.138	0.018	0	4	KCNJ16
1.80581e-42	0.562105	0.371	0.296	6.05634e-38	4	HIBADH
0	0.562018	0.138	0.015	0	4	SNX22
2.94151e-172	0.561065	0.192	0.056	9.86524e-168	4	SALL3
2.11478e-149	0.559072	0.249	0.093	7.09256e-145	4	BMP7
7.86313e-77	0.558	0.257	0.138	2.63714e-72	4	NOS1AP
6.4398e-57	0.557768	0.199	0.111	2.15978e-52	4	PYGO1
1.5482e-37	0.555913	0.397	0.339	5.19235e-33	4	ZNF827
1.00944e-104	0.555782	0.417	0.239	3.38546e-100	4	ZNF521
1.83715e-230	0.555662	0.219	0.056	6.16145e-226	4	SOX10
7.31837e-54	0.555534	0.484	0.401	2.45444e-49	4	ADAM22
3.35006e-56	0.554233	0.262	0.163	1.12354e-51	4	ANO6
0	0.552646	0.122	0.013	0	4	SPSB4
4.58408e-89	0.552356	0.168	0.07	1.53741e-84	4	TOX2
3.98824e-121	0.551569	0.228	0.093	1.33758e-116	4	GSAP
2.36687e-82	0.551091	0.261	0.136	7.93802e-78	4	ASXL3
5.28366e-120	0.550691	0.144	0.045	1.77203e-115	4	TSHZ3
2.43221e-73	0.550335	0.462	0.344	8.15716e-69	4	SENP7
1.04591e-43	0.550142	0.35	0.274	3.50777e-39	4	LRRFIP1
0	0.548684	0.125	0.011	0	4	ASIC4
5.25048e-271	0.548658	0.128	0.018	1.76091e-266	4	GLYATL2
2.4723e-70	0.546468	0.155	0.069	8.29159e-66	4	ZFHX4-AS1
8.74878e-38	0.545216	0.317	0.251	2.93416e-33	4	GOLGA8A
2.73982e-157	0.544249	0.583	0.324	9.18879e-153	4	KANK1
6.34564e-240	0.543489	0.132	0.022	2.1282e-235	4	PAPSS2
5.70021e-60	0.542065	0.206	0.113	1.91174e-55	4	MB21D2
0	0.541438	0.106	0.008	0	4	COL20A1
1.29899e-49	0.539231	0.42	0.337	4.35655e-45	4	ITGAV
5.88251e-172	0.538238	0.168	0.045	1.97287e-167	4	EBF4
2.4848e-247	0.537413	0.125	0.019	8.33352e-243	4	CRISPLD2
4.64898e-53	0.536225	0.275	0.178	1.55917e-48	4	WWP2
0	0.535806	0.133	0.008	0	4	FBLN2
1.10996e-89	0.535639	0.269	0.139	3.72259e-85	4	ZMIZ1
6.98169e-66	0.532902	0.559	0.479	2.34152e-61	4	SETD5
6.49439e-144	0.532422	0.71	0.554	2.17809e-139	4	MAP4K5
3.4011e-163	0.532413	0.136	0.032	1.14066e-158	4	WFDC1
7.74324e-91	0.531408	0.265	0.131	2.59693e-86	4	CADPS2
6.41118e-256	0.530794	0.125	0.018	2.15018e-251	4	TRPC3
8.19498e-69	0.529803	0.36	0.237	2.74843e-64	4	NAPEPLD
4.93575e-117	0.529642	0.779	0.577	1.65535e-112	4	KCNMA1
4.58063e-181	0.529357	0.127	0.026	1.53625e-176	4	AFF2
2.01174e-156	0.527317	0.124	0.029	6.74698e-152	4	EPHA5-AS1
4.77148e-129	0.526568	0.781	0.664	1.60026e-124	4	CHD9
1.02906e-125	0.52633	0.386	0.192	3.45126e-121	4	NR2F1-AS1
2.66174e-46	0.526214	0.173	0.097	8.92696e-42	4	ANGEL1
0	0.526047	0.118	0.008	0	4	SPC25
1.72246e-149	0.525036	0.241	0.087	5.77679e-145	4	PMP2
1.87406e-167	0.525001	0.193	0.057	6.28521e-163	4	COL9A2
1.097e-195	0.524676	0.163	0.038	3.67912e-191	4	COL9A3
1.87236e-55	0.523527	0.546	0.463	6.27953e-51	4	MSRA
7.51142e-73	0.521173	0.201	0.099	2.51918e-68	4	CXXC4
2.11897e-197	0.52117	0.136	0.027	7.1066e-193	4	PROM1
1.37666e-34	0.520868	0.253	0.184	4.61704e-30	4	ACVR2A
2.5114e-60	0.520339	0.483	0.385	8.42274e-56	4	ITGB8
2.68985e-53	0.520015	0.472	0.389	9.02123e-49	4	FAM135A
9.57164e-132	0.519059	0.338	0.156	3.21014e-127	4	WIPF1
4.75793e-36	0.518627	0.368	0.301	1.59571e-31	4	MFF
2.66808e-118	0.517637	0.741	0.596	8.94821e-114	4	GRID1
1.34864e-147	0.516623	0.168	0.05	4.52306e-143	4	TGFA
9.45918e-44	0.515773	0.117	0.057	3.17242e-39	4	AC140912.1
1.28843e-68	0.515353	0.328	0.201	4.32114e-64	4	FHOD3
1.62328e-72	0.515303	0.18	0.082	5.44414e-68	4	CLSTN2
0	0.514925	0.113	0.005	0	4	B3GNT7
9.23406e-194	0.514554	0.146	0.032	3.09692e-189	4	USP43
1.53265e-203	0.51412	0.114	0.019	5.1402e-199	4	COL4A4
7.1161e-51	0.513316	0.416	0.331	2.3866e-46	4	FAM13A
3.84077e-46	0.513137	0.521	0.461	1.28812e-41	4	TRAF3IP2-AS1
7.73019e-224	0.511635	0.143	0.027	2.59255e-219	4	ELAVL4
3.05891e-290	0.511269	0.995	0.84	1.0259e-285	4	LSAMP
1.20825e-268	0.511116	0.119	0.016	4.05222e-264	4	SPRY4
1.49384e-64	0.509884	0.595	0.501	5.01004e-60	4	ESRRG
8.30913e-97	0.509164	0.319	0.164	2.78672e-92	4	DPF3
6.00915e-48	0.507323	0.21	0.128	2.01535e-43	4	NRXN2
2.08089e-136	0.506545	0.186	0.062	6.97889e-132	4	EMID1
2.62647e-17	0.50583	0.298	0.268	8.80866e-13	4	GLRB
8.5297e-60	0.505518	0.588	0.464	2.86069e-55	4	CSRNP3
3.46467e-13	0.505181	0.248	0.219	1.16198e-08	4	DIRC3
1.06948e-110	0.504685	0.198	0.077	3.58681e-106	4	SOX8
1.34466e-65	0.503894	0.417	0.29	4.50973e-61	4	ENAH
1.96293e-223	0.503589	0.109	0.016	6.58328e-219	4	CHST8
1.73818e-70	0.50244	0.349	0.218	5.82951e-66	4	MITF
1.26959e-35	0.502106	0.358	0.287	4.25795e-31	4	GPD2
4.30424e-46	0.500805	0.531	0.466	1.44356e-41	4	GDAP1
9.48608e-49	0.500581	0.24	0.153	3.18144e-44	4	ZMAT3
2.21252e-29	0.499762	0.284	0.221	7.42035e-25	4	EPB41L5
0	0.498823	0.117	0.007	0	4	KLRC4-KLRK1
1.53084e-72	0.498134	0.405	0.255	5.13413e-68	4	PCDH11X
1.4022e-138	0.496323	0.206	0.071	4.7027e-134	4	GPR37L1
1.00762e-21	0.49441	0.324	0.28	3.37934e-17	4	SUSD4
4.24936e-34	0.493749	0.335	0.259	1.42515e-29	4	LINC01572
8.79719e-73	0.493738	0.164	0.072	2.9504e-68	4	BEND7
8.68381e-130	0.493576	0.152	0.046	2.91238e-125	4	PRTG
4.33358e-132	0.492648	0.255	0.104	1.45339e-127	4	SIPA1L2
2.73446e-38	0.492081	0.303	0.225	9.17083e-34	4	HMGN1
3.20247e-110	0.48866	0.796	0.67	1.07404e-105	4	PPP1R9A
3.37561e-35	0.488561	0.282	0.205	1.13211e-30	4	SPRED2
1.50032e-75	0.488199	0.341	0.194	5.03177e-71	4	AC012593.1
0	0.487683	0.945	0.664	0	4	GPM6A
1.31896e-36	0.487314	0.329	0.252	4.42352e-32	4	ANTXR1
1.51842e-43	0.485316	0.459	0.388	5.09247e-39	4	AFDN
1.47753e-128	0.484864	0.873	0.759	4.95533e-124	4	ZSWIM6
4.62173e-81	0.484617	0.654	0.557	1.55004e-76	4	MAGI1
5.06902e-102	0.484488	0.218	0.092	1.70005e-97	4	GNG12
7.12898e-154	0.484318	0.107	0.022	2.39092e-149	4	COL12A1
0	0.4825	0.104	0.006	0	4	LINC02293
8.69116e-10	0.48174	0.239	0.221	2.91484e-05	4	PRKAA2
3.91121e-187	0.480959	0.125	0.025	1.31174e-182	4	EPN2-AS1
3.90473e-34	0.479697	0.405	0.343	1.30957e-29	4	CBR4
1.48188e-18	0.478862	0.29	0.254	4.96993e-14	4	DZIP1
6.87762e-76	0.478462	0.148	0.062	2.30662e-71	4	LINGO1
3.00747e-24	0.47761	0.353	0.312	1.00865e-19	4	AC239809.3
2.38739e-32	0.476391	0.405	0.338	8.00683e-28	4	SYT16
4.74194e-47	0.476115	0.508	0.443	1.59035e-42	4	MAPK8
1.30183e-43	0.475816	0.372	0.279	4.36607e-39	4	AC004158.1
3.39039e-79	0.475276	0.145	0.058	1.13707e-74	4	JADE3
1.34033e-72	0.475146	0.176	0.08	4.49519e-68	4	AC090825.1
1.81771e-86	0.474168	0.13	0.047	6.09622e-82	4	UGDH
1.29825e-172	0.473287	0.38	0.17	4.35406e-168	4	ARHGAP22
6.56325e-21	0.472741	0.38	0.349	2.20118e-16	4	EXOC6
6.15752e-218	0.47164	0.139	0.025	2.06511e-213	4	BAMBI
5.9122e-52	0.47116	0.251	0.156	1.98283e-47	4	SLITRK2
1.40563e-128	0.469913	0.101	0.023	4.71421e-124	4	AC009495.1
5.95937e-13	0.468696	0.281	0.257	1.99865e-08	4	KLHL13
5.08447e-49	0.468332	0.522	0.432	1.70523e-44	4	RNF144A
2.12427e-71	0.467795	0.114	0.042	7.12439e-67	4	TMC2
6.63789e-183	0.467323	0.939	0.663	2.22621e-178	4	RORA
1.66778e-81	0.467098	0.162	0.068	5.5934e-77	4	NLGN3
6.57452e-31	0.466739	0.482	0.44	2.20496e-26	4	CDH2
4.99371e-175	0.466611	0.106	0.019	1.67479e-170	4	TSPAN11
3.3997e-138	0.462857	0.869	0.699	1.14019e-133	4	NAV3
7.5439e-128	0.462044	0.219	0.082	2.53007e-123	4	DBI
1.20781e-40	0.46147	0.517	0.46	4.05077e-36	4	NR3C2
4.66751e-19	0.459315	0.306	0.267	1.56539e-14	4	DPY19L3
6.75969e-272	0.458728	0.117	0.014	2.26707e-267	4	NKX2-2
6.76522e-103	0.458539	0.387	0.21	2.26892e-98	4	HTRA1
1.65572e-36	0.457223	0.157	0.09	5.55297e-32	4	MEF2C-AS2
1.43102e-111	0.456448	0.148	0.048	4.79937e-107	4	GLDC
7.68923e-93	0.453719	0.184	0.076	2.57882e-88	4	CRISPLD1
5.2228e-62	0.453555	0.416	0.293	1.75162e-57	4	FNDC3B
3.14391e-65	0.452753	0.146	0.065	1.05441e-60	4	LINC01550
3.34768e-47	0.451821	0.471	0.39	1.12274e-42	4	KIF2A
2.02836e-52	0.45081	0.132	0.061	6.80271e-48	4	FAM160A1
7.30344e-32	0.450565	0.364	0.304	2.44943e-27	4	MMD2
1.69014e-46	0.448646	0.515	0.422	5.6684e-42	4	FLRT2
5.25135e-19	0.447912	0.357	0.313	1.7612e-14	4	PAK3
0	0.447744	0.108	0.01	0	4	CCND1
4.40711e-39	0.447237	0.477	0.421	1.47806e-34	4	RAB2A
5.48357e-237	0.446869	0.139	0.024	1.83908e-232	4	ETS1
9.68909e-41	0.445086	0.13	0.065	3.24953e-36	4	TENT5A
8.19333e-51	0.444904	0.12	0.054	2.74788e-46	4	AR
2.03495e-95	0.444203	0.391	0.215	6.82481e-91	4	DDAH1
1.15883e-50	0.443927	0.193	0.109	3.88647e-46	4	PLEKHA2
1.85068e-23	0.442547	0.263	0.21	6.20682e-19	4	GNA12
1.11353e-55	0.442096	0.48	0.385	3.73455e-51	4	OXR1
3.55465e-92	0.441188	0.119	0.039	1.19216e-87	4	PCDH19
1.04754e-09	0.440451	0.282	0.271	3.51325e-05	4	KCND3
1.27063e-77	0.440446	0.195	0.09	4.26144e-73	4	RCBTB1
2.67832e-46	0.439527	0.142	0.072	8.98254e-42	4	ASB3
6.99041e-38	0.438157	0.167	0.098	2.34444e-33	4	ASIC1
1.14511e-29	0.438025	0.436	0.389	3.84046e-25	4	UBE2E3
4.61174e-177	0.437825	0.787	0.445	1.54669e-172	4	CDH20
1.36766e-94	0.437277	0.132	0.044	4.58687e-90	4	LRP4-AS1
9.2082e-14	0.436345	0.224	0.19	3.08825e-09	4	SPATS2
1.73965e-61	0.435992	0.115	0.046	5.83444e-57	4	IGF2BP2
4.52233e-78	0.435938	0.287	0.149	1.5167e-73	4	AC099792.1
0	0.43587	0.104	0.004	0	4	Z94057.1
4.3811e-80	0.43424	0.778	0.661	1.46933e-75	4	MBD5
2.20391e-152	0.433356	0.117	0.026	7.39148e-148	4	EHD3
7.3008e-56	0.433188	0.241	0.137	2.44854e-51	4	GINS3
4.24505e-52	0.431875	0.116	0.052	1.42371e-47	4	AC090138.1
5.24227e-140	0.431558	0.856	0.603	1.75815e-135	4	NFIA
8.1979e-80	0.431094	0.45	0.299	2.74941e-75	4	CD81
9.12307e-66	0.43047	0.469	0.35	3.05969e-61	4	PTPRJ
7.34165e-22	0.42956	0.259	0.205	2.46224e-17	4	FARP2
5.52712e-08	0.429389	0.182	0.162	0.00185369	4	B4GALT6
1.09863e-85	0.429187	0.222	0.102	3.68459e-81	4	MATN2
8.75614e-52	0.428043	0.377	0.269	2.93663e-47	4	PLD5
5.75619e-78	0.427532	0.197	0.09	1.93051e-73	4	FRMD6
4.01264e-23	0.425839	0.367	0.324	1.34576e-18	4	EPC2
2.64437e-47	0.425805	0.375	0.276	8.86867e-43	4	CALD1
8.6305e-23	0.42399	0.431	0.377	2.8945e-18	4	TTTY14
9.71544e-24	0.422677	0.231	0.175	3.25836e-19	4	BCAT1
9.3975e-14	0.422365	0.227	0.192	3.15173e-09	4	DCBLD2
1.38611e-72	0.422086	0.107	0.038	4.64875e-68	4	AC074286.1
3.874e-137	0.420548	0.198	0.066	1.29926e-132	4	PPFIBP2
3.0496e-194	0.420162	0.752	0.467	1.02277e-189	4	FCHSD2
7.04017e-114	0.419	0.207	0.08	2.36113e-109	4	ADGRG1
1.3241e-14	0.418963	0.148	0.11	4.44076e-10	4	LINC01301
4.67624e-79	0.418617	0.255	0.128	1.56832e-74	4	CBFB
1.7815e-31	0.417718	0.205	0.135	5.97479e-27	4	MIR181A2HG
4.90601e-253	0.416478	0.793	0.45	1.64538e-248	4	EDIL3
3.69362e-79	0.415338	0.113	0.038	1.23876e-74	4	CA3
1.90815e-62	0.414857	0.119	0.048	6.39956e-58	4	NT5DC3
1.69668e-120	0.414702	0.163	0.052	5.69033e-116	4	THBS2
7.65237e-296	0.413615	0.947	0.753	2.56645e-291	4	PDE4B
8.18777e-36	0.413564	0.47	0.414	2.74601e-31	4	NR3C1
1.60345e-127	0.413121	0.369	0.175	5.37763e-123	4	MARCKSL1
1.42176e-44	0.4112	0.53	0.404	4.76829e-40	4	UNC80
2.2277e-40	0.41111	0.117	0.058	7.47125e-36	4	SCUBE2
2.55405e-14	0.411018	0.383	0.371	8.56578e-10	4	KIF3A
5.8197e-247	0.410655	0.99	0.824	1.95181e-242	4	CADM2
9.11336e-19	0.410624	0.377	0.348	3.05644e-14	4	UPF3A
1.65322e-44	0.410121	0.14	0.072	5.54456e-40	4	PPP1R14C
1.77588e-30	0.409444	0.209	0.138	5.95593e-26	4	SIRT2
9.54036e-125	0.40905	0.876	0.752	3.19965e-120	4	NCAM1
1.92281e-09	0.407585	0.189	0.163	6.44872e-05	4	ADCY1
2.55097e-31	0.407456	0.253	0.181	8.55546e-27	4	PGRMC1
4.33186e-52	0.406489	0.488	0.374	1.45282e-47	4	ZHX2
7.40691e-32	0.405861	0.516	0.482	2.48413e-27	4	SFPQ
5.69133e-13	0.405788	0.267	0.24	1.90876e-08	4	SMAD3
8.36424e-23	0.405767	0.196	0.141	2.8052e-18	4	TMEM167A
1.76299e-54	0.405524	0.104	0.041	5.91272e-50	4	NECTIN3-AS1
1.31759e-139	0.405034	0.858	0.748	4.41894e-135	4	CLASP2
6.72904e-71	0.404571	0.369	0.225	2.25679e-66	4	EPS8
4.24883e-18	0.404129	0.276	0.233	1.42497e-13	4	SIPA1L3
2.39019e-40	0.403792	0.251	0.164	8.01621e-36	4	ST5
1.10852e-33	0.40272	0.167	0.101	3.71776e-29	4	LINC01102
3.60613e-30	0.401826	0.254	0.183	1.20942e-25	4	CLIP2
7.87945e-09	0.401616	0.296	0.286	0.000264261	4	YAF2
2.23935e-11	0.400639	0.244	0.216	7.51033e-07	4	C16orf45
2.94302e-18	0.40019	0.284	0.243	9.87029e-14	4	TSPAN3
4.40183e-34	0.399249	0.497	0.436	1.47629e-29	4	ZFHX4
8.28475e-80	0.399101	0.334	0.184	2.77854e-75	4	MYO10
6.22471e-80	0.398689	0.227	0.108	2.08764e-75	4	SYT17
1.65404e-15	0.398188	0.292	0.258	5.5473e-11	4	APBA2
5.46186e-71	0.397077	0.448	0.296	1.8318e-66	4	CAMK2D
1.38979e-10	0.396577	0.324	0.308	4.66108e-06	4	GPR155
7.15705e-32	0.394654	0.256	0.18	2.40033e-27	4	FBXO7
2.23525e-24	0.394144	0.135	0.086	7.49659e-20	4	SLC36A1
5.25499e-28	0.393758	0.149	0.092	1.76242e-23	4	ZNF711
5.57527e-94	0.392119	0.106	0.031	1.86983e-89	4	GALNT3
5.93341e-223	0.391675	0.577	0.26	1.98995e-218	4	ANO4
1.65506e-09	0.390785	0.279	0.261	5.55074e-05	4	GPR137C
2.78655e-43	0.388137	0.516	0.449	9.34552e-39	4	RICTOR
1.89964e-28	0.387815	0.146	0.089	6.37103e-24	4	SEMA5B
1.11151e-23	0.387705	0.207	0.148	3.72779e-19	4	CNKSR3
3.25887e-54	0.386624	0.405	0.275	1.09296e-49	4	TCF7L2
1.41094e-51	0.386487	0.47	0.336	4.732e-47	4	KHDRBS2
9.82349e-21	0.385516	0.26	0.209	3.2946e-16	4	GAD1
9.94653e-46	0.385429	0.548	0.43	3.33587e-41	4	FRY
3.72186e-16	0.385112	0.358	0.322	1.24824e-11	4	RALGPS2
1.80952e-15	0.383824	0.386	0.367	6.06878e-11	4	CPSF6
2.69106e-27	0.383822	0.466	0.427	9.02526e-23	4	TNRC6C
2.67729e-16	0.383012	0.223	0.179	8.97911e-12	4	RAB5A
8.96689e-56	0.379542	0.112	0.046	3.00731e-51	4	CUX2
1.72924e-68	0.379263	0.364	0.221	5.79951e-64	4	NEK7
1.96745e-14	0.379198	0.409	0.395	6.59844e-10	4	PPA2
1.04641e-08	0.37824	0.134	0.109	0.000350945	4	GPR176
1.5583e-51	0.377338	0.565	0.479	5.22623e-47	4	JAZF1
5.8787e-21	0.376993	0.201	0.149	1.9716e-16	4	TBC1D14
4.64988e-159	0.375752	0.106	0.021	1.55948e-154	4	FABP7
7.83682e-10	0.374206	0.255	0.232	2.62831e-05	4	TRIM24
1.28748e-29	0.373779	0.535	0.501	4.31795e-25	4	GSK3B
8.44155e-73	0.372075	0.254	0.13	2.83113e-68	4	P2RX7
1.17977e-75	0.371804	0.127	0.047	3.95673e-71	4	CD82
3.85383e-101	0.371642	0.145	0.05	1.2925e-96	4	EPAS1
6.4215e-16	0.369868	0.218	0.175	2.15364e-11	4	ZC3H7A
4.42914e-13	0.367724	0.314	0.288	1.48545e-08	4	PIK3CA
8.73203e-72	0.367407	0.291	0.162	2.92855e-67	4	BACH1
4.17077e-11	0.367149	0.334	0.32	1.39879e-06	4	SMAP1
3.30565e-73	0.366331	0.104	0.035	1.10865e-68	4	IDI2-AS1
1.73676e-38	0.366271	0.326	0.239	5.82474e-34	4	ITM2C
4.69089e-15	0.366206	0.362	0.338	1.57323e-10	4	AGFG1
1.62902e-51	0.366002	0.71	0.57	5.46342e-47	4	SGIP1
2.59753e-87	0.365983	0.436	0.251	8.71161e-83	4	RFTN2
1.60994e-27	0.364649	0.115	0.065	5.39942e-23	4	ESR1
4.06918e-09	0.363817	0.182	0.155	0.000136472	4	WDR11-AS1
2.83447e-08	0.363327	0.204	0.184	0.000950623	4	TMOD1
1.07459e-09	0.362884	0.09	0.141	3.60395e-05	4	DACH2
1.63424e-21	0.362293	0.157	0.106	5.48093e-17	4	N4BP2
1.0446e-12	0.362225	0.285	0.256	3.50337e-08	4	PMS1
8.59235e-92	0.361234	0.396	0.221	2.8817e-87	4	S100B
4.07422e-11	0.360431	0.195	0.164	1.36641e-06	4	VSTM2B
3.01848e-14	0.360208	0.373	0.354	1.01234e-09	4	HELZ
1.64432e-70	0.36005	0.102	0.034	5.51472e-66	4	TRIM62
2.52896e-52	0.35924	0.633	0.559	8.48161e-48	4	SGMS1
1.26704e-239	0.357939	0.993	0.839	4.24939e-235	4	PCDH9
1.19932e-37	0.356926	0.483	0.382	4.02229e-33	4	CADPS
3.62882e-19	0.356334	0.112	0.072	1.21703e-14	4	AL158055.1
3.85977e-126	0.356264	0.169	0.053	1.29449e-121	4	COL8A1
6.22275e-28	0.356119	0.557	0.516	2.08699e-23	4	PHF14
3.98339e-38	0.353997	0.359	0.261	1.33595e-33	4	PCDH9-AS2
2.3611e-73	0.353711	0.107	0.037	7.91864e-69	4	HAP1
2.70039e-51	0.353562	0.353	0.233	9.05658e-47	4	PCSK5
3.85457e-12	0.353368	0.201	0.164	1.29275e-07	4	NME9
1.61637e-12	0.35336	0.381	0.368	5.42097e-08	4	TRPC1
5.40916e-30	0.352976	0.419	0.353	1.81412e-25	4	ATF7IP
2.00371e-38	0.351588	0.472	0.391	6.72003e-34	4	RBPJ
1.61422e-11	0.351456	0.277	0.249	5.41378e-07	4	WDR11
1.03572e-18	0.349883	0.423	0.389	3.4736e-14	4	KANSL1L
1.94331e-52	0.349442	0.167	0.084	6.51748e-48	4	KCNQ1
3.8069e-34	0.348629	0.51	0.439	1.27676e-29	4	SRGAP3
7.54841e-30	0.346794	0.472	0.426	2.53159e-25	4	ZMYM4
7.89667e-18	0.345223	0.253	0.205	2.64839e-13	4	LINC00623
1.31456e-27	0.344902	0.467	0.413	4.40878e-23	4	ACSL3
7.00173e-67	0.344466	0.101	0.035	2.34824e-62	4	CA13
4.36913e-28	0.344061	0.135	0.079	1.46532e-23	4	IDH1
1.38014e-94	0.342399	0.124	0.039	4.62871e-90	4	DDX60
2.77577e-11	0.341974	0.202	0.169	9.30936e-07	4	SCG3
1.87496e-146	0.340196	0.972	0.815	6.28823e-142	4	ERBB4
1.21275e-24	0.340164	0.51	0.444	4.06731e-20	4	AC096711.2
2.56512e-28	0.340071	0.27	0.196	8.60289e-24	4	OMG
4.96186e-17	0.339881	0.459	0.444	1.66411e-12	4	SOBP
5.48038e-87	0.339218	0.836	0.581	1.83801e-82	4	SLC8A1
1.58562e-12	0.33897	0.33	0.299	5.31785e-08	4	ZNF438
1.51334e-62	0.338332	0.114	0.044	5.07544e-58	4	ATP13A5
1.64892e-32	0.337991	0.117	0.063	5.53015e-28	4	PTGFRN
1.03971e-43	0.337233	0.727	0.671	3.48697e-39	4	NCOA1
3.55799e-08	0.335945	0.235	0.215	0.00119328	4	AKAP12
1.76152e-11	0.335886	0.235	0.202	5.9078e-07	4	CHIC2
7.1479e-41	0.335433	0.336	0.234	2.39726e-36	4	FOXN2
3.15447e-16	0.333285	0.403	0.376	1.05795e-11	4	SETBP1
6.68762e-09	0.332795	0.333	0.323	0.000224289	4	PGAP1
5.94498e-14	0.332337	0.265	0.227	1.99383e-09	4	PTPN12
1.55416e-31	0.331257	0.559	0.492	5.21233e-27	4	TSC22D1
3.12967e-105	0.330378	0.301	0.137	1.04963e-100	4	PLLP
6.66678e-08	0.329977	0.226	0.204	0.0022359	4	ARSB
2.45195e-13	0.328851	0.448	0.443	8.22336e-09	4	AGO3
1.06491e-14	0.328467	0.311	0.274	3.57148e-10	4	SMARCC1
1.42794e-06	0.328278	0.386	0.396	0.0478901	4	SCMH1
1.03204e-58	0.327241	0.124	0.052	3.46127e-54	4	SHC2
6.85865e-60	0.32644	0.786	0.644	2.30026e-55	4	PPFIA2
3.52859e-07	0.32642	0.158	0.135	0.0118342	4	LINC01006
1.20948e-42	0.325475	0.213	0.123	4.05637e-38	4	EYA2
1.77217e-12	0.324429	0.141	0.107	5.94352e-08	4	ZADH2
2.30982e-21	0.323799	0.253	0.191	7.74668e-17	4	AC116366.3
8.49868e-13	0.323604	0.206	0.167	2.85029e-08	4	MAST2
1.47942e-12	0.323568	0.186	0.151	4.96169e-08	4	ADGRB1
3.69053e-08	0.32336	0.334	0.328	0.00123773	4	ARMC8
1.03409e-115	0.323323	0.118	0.031	3.46815e-111	4	DDX60L
3.49358e-33	0.322973	0.592	0.514	1.17168e-28	4	MYO5A
2.08729e-08	0.322211	0.283	0.264	0.000700036	4	ARMH4
2.04062e-52	0.321169	0.1	0.04	6.84383e-48	4	ARL4A
1.14354e-47	0.32107	0.116	0.052	3.83519e-43	4	SEC24D
4.56532e-10	0.320934	0.331	0.314	1.53112e-05	4	SMAD2
1.79162e-12	0.320001	0.459	0.458	6.00874e-08	4	BTRC
1.13158e-46	0.318289	0.717	0.661	3.79509e-42	4	EIF4G3
4.85201e-30	0.315373	0.48	0.36	1.62727e-25	4	GPR158
3.27656e-16	0.314988	0.346	0.304	1.09889e-11	4	TRAK1
1.34628e-06	0.314137	0.242	0.226	0.0451515	4	PPP3CC
2.13936e-28	0.313065	0.433	0.374	7.175e-24	4	ARL15
9.30407e-27	0.312469	0.194	0.126	3.1204e-22	4	ADAMTS9-AS2
1.57799e-103	0.310797	0.97	0.882	5.29225e-99	4	ZBTB20
4.4305e-168	0.309598	0.843	0.567	1.4859e-163	4	NCKAP5
5.98214e-18	0.309318	0.188	0.138	2.00629e-13	4	PIGC
1.31688e-17	0.309154	0.229	0.18	4.41656e-13	4	RAMP1
1.28418e-07	0.30774	0.282	0.272	0.00430689	4	CREM
3.9628e-13	0.307437	0.221	0.179	1.32905e-08	4	GLIDR
1.54948e-24	0.30741	0.193	0.13	5.19664e-20	4	DENND2A
4.51937e-39	0.306986	0.209	0.127	1.51571e-34	4	OSBPL3
1.67932e-09	0.306273	0.412	0.414	5.63212e-05	4	RFX7
6.42587e-15	0.306173	0.149	0.109	2.15511e-10	4	ARL2BP
4.26368e-22	0.30583	0.525	0.491	1.42995e-17	4	EHBP1
1.45874e-06	0.304994	0.35	0.356	0.0489232	4	CYFIP2
5.65747e-198	0.303635	0.708	0.472	1.8974e-193	4	LRMDA
3.41578e-11	0.303269	0.112	0.079	1.14558e-06	4	LINC01266
2.06472e-13	0.302279	0.381	0.349	6.92466e-09	4	HSD17B12
1.04961e-10	0.301848	0.219	0.184	3.52019e-06	4	CC2D2A
1.07256e-26	0.301234	0.458	0.398	3.59714e-22	4	L3MBTL4
8.09594e-56	0.30103	0.219	0.117	2.71522e-51	4	NOTCH2
4.49654e-30	0.300728	0.173	0.107	1.50805e-25	4	P3H2
3.59689e-124	0.300214	0.932	0.778	1.20632e-119	4	CTNND2
4.56596e-16	0.299408	0.461	0.442	1.53133e-11	4	CHD6
3.92228e-51	0.298326	0.244	0.139	1.31546e-46	4	CNN3
3.40505e-07	0.298184	0.396	0.405	0.0114199	4	DOPEY1
7.13452e-15	0.295692	0.385	0.333	2.39277e-10	4	SLC4A10
1.05953e-64	0.29557	0.97	0.788	3.55345e-60	4	ADGRB3
1.84896e-62	0.295542	0.396	0.249	6.20106e-58	4	SEMA6A
6.62171e-21	0.295178	0.533	0.52	2.22079e-16	4	ZNF292
3.10297e-08	0.294511	0.321	0.302	0.00104067	4	MEF2C-AS1
1.09771e-38	0.293951	0.559	0.476	3.6815e-34	4	ADD3
2.52356e-18	0.293647	0.424	0.382	8.46352e-14	4	GTDC1
5.06809e-49	0.292723	0.13	0.061	1.69974e-44	4	AC093152.1
3.78763e-08	0.291252	0.165	0.139	0.0012703	4	RBBP7
2.37197e-12	0.290432	0.369	0.346	7.95512e-08	4	LRCH3
2.64148e-18	0.287608	0.549	0.512	8.85899e-14	4	RBFOX2
3.81056e-39	0.286826	0.199	0.117	1.27799e-34	4	CREB3L2
2.23124e-254	0.286826	0.627	0.256	7.48313e-250	4	KCNH8
3.93069e-10	0.286617	0.233	0.204	1.31828e-05	4	SPG7
2.26577e-19	0.286026	0.424	0.39	7.59896e-15	4	ARHGEF4
9.31372e-58	0.28536	0.795	0.601	3.12364e-53	4	NEGR1
2.12481e-50	0.285104	0.78	0.733	7.12619e-46	4	AKT3
5.66477e-13	0.285003	0.102	0.07	1.89985e-08	4	CACNG7
1.33809e-41	0.284853	0.135	0.068	4.48767e-37	4	HNMT
2.18623e-13	0.284464	0.274	0.242	7.33216e-09	4	PDE3B
1.09762e-38	0.284028	0.503	0.387	3.68118e-34	4	LMCD1-AS1
4.48484e-188	0.281926	0.726	0.399	1.50412e-183	4	ITPR2
4.00967e-07	0.281702	0.266	0.249	0.0134476	4	HNRNPR
1.04737e-30	0.281483	0.106	0.055	3.51265e-26	4	ARRDC4
6.55388e-09	0.280184	0.125	0.097	0.000219804	4	TRAF3IP2
1.19048e-09	0.280073	0.1	0.074	3.99262e-05	4	RGMB
3.00047e-11	0.279015	0.18	0.143	1.0063e-06	4	PTCH1
7.05307e-50	0.278179	0.215	0.117	2.36546e-45	4	CDC14A
1.03275e-36	0.277773	0.314	0.224	3.46365e-32	4	ARHGAP12
1.42727e-06	0.277773	0.153	0.132	0.0478677	4	WRNIP1
1.32044e-48	0.277726	0.067	0.184	4.42849e-44	4	AC011287.1
7.32189e-40	0.277392	0.127	0.063	2.45562e-35	4	LYPD1
1.81937e-111	0.276288	0.583	0.365	6.10179e-107	4	SLC9A9
8.91552e-08	0.275086	0.214	0.19	0.00299009	4	ORMDL1
5.58625e-26	0.272662	0.608	0.573	1.87352e-21	4	NAALADL2
2.93377e-10	0.272659	0.447	0.449	9.83927e-06	4	EPC1
5.35953e-31	0.272145	0.622	0.589	1.79748e-26	4	GTF2I
5.86728e-35	0.27006	0.166	0.096	1.96777e-30	4	ARHGEF6
7.05306e-20	0.269433	0.589	0.574	2.36546e-15	4	FER
1.28687e-30	0.268962	0.375	0.298	4.3159e-26	4	CCDC146
1.00611e-10	0.266376	0.266	0.233	3.3743e-06	4	SNX1
3.08479e-16	0.265876	0.485	0.467	1.03458e-11	4	TRA2A
1.71262e-11	0.265031	0.368	0.347	5.74378e-07	4	PKD2
2.69394e-32	0.263823	0.152	0.087	9.03493e-28	4	PIP5K1B
4.23695e-23	0.263494	0.661	0.639	1.42099e-18	4	NF1
1.51536e-38	0.262972	0.107	0.05	5.08222e-34	4	LINC01896
5.56838e-17	0.262488	0.51	0.431	1.86752e-12	4	XKR6
2.87967e-18	0.260465	0.111	0.07	9.65783e-14	4	SLC39A6
9.39615e-09	0.260089	0.404	0.4	0.000315128	4	PAXBP1
7.35215e-25	0.259328	0.407	0.338	2.46576e-20	4	ARID2
1.43158e-15	0.259247	0.129	0.088	4.80123e-11	4	EVI5L
2.96064e-10	0.257452	0.206	0.169	9.9294e-06	4	HIVEP1
4.72587e-21	0.257048	0.467	0.373	1.58496e-16	4	SCN2A
2.26741e-07	0.255943	0.144	0.118	0.00760443	4	JAM2
1.66731e-08	0.255933	0.3	0.276	0.000559184	4	EEA1
3.81781e-14	0.255909	0.497	0.484	1.28042e-09	4	SPIDR
7.64261e-15	0.253747	0.324	0.271	2.56318e-10	4	CAPS2
5.19624e-22	0.253408	0.617	0.579	1.74272e-17	4	TTC28
7.97973e-21	0.252872	0.275	0.212	2.67624e-16	4	USP3
1.33694e-41	0.252504	0.105	0.047	4.48384e-37	4	PCOLCE2
8.7945e-16	0.252347	0.515	0.506	2.9495e-11	4	KMT2E
5.96806e-31	0.251993	0.602	0.557	2.00157e-26	4	WSB1
3.85033e-12	0.251726	0.17	0.13	1.29132e-07	4	TCF7L1
2.9797e-24	0.251516	0.124	0.073	9.9933e-20	4	ZFAND4
2.82159e-81	0.250678	0.448	0.283	9.46304e-77	4	HDAC9
9.01406e-22	0.250603	0.642	0.605	3.02314e-17	4	CAMTA1
5.66926e-07	0.250011	0.3	0.282	0.0190136	4	HDAC4

## Sheet: 19
p_val	avg_log2FC	pct.1	pct.2	p_val_adj	cluster	gene
4.13846e-115	5.6984	1	0.086	1.38796e-110	19	NPY
6.09137e-132	4.39965	0.857	0.051	2.04292e-127	19	SST
1.72149e-110	3.86059	1	0.089	5.77352e-106	19	NOS1
5.249e-98	3.67785	0.976	0.095	1.76041e-93	19	NELL1
4.41469e-189	3.32725	0.905	0.04	1.4806e-184	19	FBN2
7.92041e-225	2.99232	0.905	0.033	2.65635e-220	19	AFF2
5.26116e-30	2.96759	0.952	0.317	1.76449e-25	19	PTPRT
1.15119e-90	2.92028	0.952	0.095	3.86084e-86	19	TACR1
1.2705e-31	2.90578	1	0.466	4.26099e-27	19	FAM155A
3.85856e-58	2.78696	0.976	0.162	1.29408e-53	19	CHRM3
2.4509e-44	2.77624	0.976	0.229	8.21984e-40	19	KCNB2
1.50807e-32	2.72625	1	0.376	5.05777e-28	19	SOX6
2.68876e-43	2.67522	1	0.21	9.01757e-39	19	PCDH15
4.30356e-36	2.60775	1	0.343	1.44333e-31	19	DACH1
1.06484e-54	2.55291	0.952	0.169	3.57126e-50	19	SCN9A
8.62568e-45	2.53143	1	0.209	2.89288e-40	19	PDE1A
1.7535e-31	2.43298	1	0.441	5.8809e-27	19	CCSER1
7.25337e-256	2.38859	0.881	0.026	2.43264e-251	19	CHRM2
1.49519e-177	2.38831	0.929	0.042	5.01455e-173	19	TOX3
2.06167e-189	2.36745	0.786	0.029	6.91442e-185	19	TLL2
1.75122e-43	2.35516	0.738	0.109	5.87323e-39	19	PCDH11Y
4.73166e-28	2.35204	0.976	0.467	1.5869e-23	19	GRIK2
4.90373e-138	2.33232	0.905	0.052	1.64461e-133	19	ELAVL2
8.63319e-59	2.32417	0.929	0.13	2.8954e-54	19	SLC44A5
1.50967e-34	2.2715	1	0.306	5.06314e-30	19	SLC24A3
8.45614e-58	2.24342	0.952	0.151	2.83602e-53	19	EPHA5
2.4715e-26	2.23611	1	0.507	8.28892e-22	19	CSMD1
3.26298e-31	2.23182	0.976	0.349	1.09434e-26	19	LGI1
2.9174e-32	2.22384	1	0.34	9.78437e-28	19	CDH8
1.41907e-28	2.21554	0.976	0.392	4.75926e-24	19	OXR1
1.36768e-34	2.20821	0.976	0.293	4.58692e-30	19	RAB3C
0	2.17264	0.881	0.021	0	19	LHX6
1.0525e-26	2.16826	0.952	0.331	3.52986e-22	19	SYNPR
4.03002e-28	2.14721	1	0.52	1.35159e-23	19	KCTD8
1.01966e-115	2.13712	0.952	0.072	3.41974e-111	19	LRP8
2.0921e-37	2.12539	0.976	0.263	7.01647e-33	19	TENM1
1.89604e-40	2.12164	0.976	0.205	6.35895e-36	19	TOX
4.32173e-27	2.0869	1	0.615	1.44942e-22	19	NEGR1
1.53885e-63	2.0529	0.952	0.136	5.16101e-59	19	DACH2
2.90095e-30	2.04537	0.952	0.283	9.7292e-26	19	HDAC4
1.02167e-34	2.02917	0.929	0.218	3.42646e-30	19	DGKG
7.00903e-54	1.9604	1	0.144	2.35069e-49	19	NXPH1
2.51449e-25	1.9297	1	0.716	8.43309e-21	19	PTPRD
3.92732e-60	1.92662	0.952	0.127	1.31714e-55	19	RANBP17
3.59994e-38	1.92393	0.952	0.195	1.20735e-33	19	TMEM108
1.02186e-42	1.92273	0.976	0.215	3.4271e-38	19	STMN2
5.33297e-156	1.90246	0.786	0.034	1.78857e-151	19	SLC27A6
2.8838e-22	1.89492	0.952	0.334	9.67169e-18	19	DLGAP2
2.01184e-31	1.87918	0.833	0.193	6.7473e-27	19	PLCH1
7.57301e-34	1.85701	0.857	0.205	2.53984e-29	19	FAM189A1
4.89168e-41	1.83635	0.905	0.169	1.64057e-36	19	ALK
2.7745e-22	1.83135	1	0.606	9.30511e-18	19	ROBO1
8.26832e-30	1.79354	0.952	0.287	2.77303e-25	19	FARP1
2.00898e-23	1.78537	1	0.408	6.73772e-19	19	IQCJ-SCHIP1
2.87392e-31	1.73921	0.952	0.245	9.63857e-27	19	CDH10
7.88313e-66	1.7052	0.881	0.105	2.64385e-61	19	VSNL1
0	1.69779	0.762	0.015	0	19	NXPH2
1.73869e-35	1.69263	0.905	0.199	5.83121e-31	19	CPNE8
7.64129e-44	1.68297	0.905	0.176	2.56274e-39	19	BCL11A
5.61885e-25	1.67459	0.976	0.377	1.88445e-20	19	SETBP1
8.52701e-49	1.67342	0.881	0.151	2.85979e-44	19	MARCH4
2.27148e-22	1.66835	1	0.499	7.61808e-18	19	MDGA2
5.19796e-23	1.65634	0.929	0.317	1.74329e-18	19	NMNAT2
2.53176e-166	1.64806	0.929	0.045	8.49101e-162	19	CHODL
1.11715e-24	1.64718	0.929	0.323	3.74671e-20	19	EML5
5.30953e-26	1.63472	0.976	0.32	1.78071e-21	19	XKR4
1.25673e-82	1.63007	0.833	0.07	4.21482e-78	19	TENT5A
2.54273e-24	1.62662	0.952	0.291	8.5278e-20	19	UNC5D
1.39955e-18	1.6175	0.976	0.475	4.69382e-14	19	EPHA6
1.33681e-94	1.61628	0.738	0.048	4.48338e-90	19	SFRP1
1.90128e-215	1.61498	0.762	0.024	6.37652e-211	19	RAB3B
1.36545e-54	1.59375	0.762	0.094	4.57946e-50	19	CHD5
2.6287e-28	1.58504	1	0.319	8.81613e-24	19	ERC2
2.08768e-154	1.58313	0.786	0.033	7.00167e-150	19	KCNC2
1.35843e-26	1.57051	0.976	0.287	4.55589e-22	19	RIT2
6.82795e-26	1.55861	0.952	0.326	2.28996e-21	19	EPB41L3
6.78822e-55	1.55776	0.786	0.091	2.27663e-50	19	PIP5K1B
5.86442e-66	1.55199	0.762	0.075	1.96681e-61	19	SNTG2
7.04911e-22	1.5339	0.952	0.389	2.36413e-17	19	CADPS
2.96597e-26	1.53181	1	0.325	9.94727e-22	19	ATP8A2
1.80008e-165	1.50953	0.714	0.026	6.03711e-161	19	IGF1
6.41821e-21	1.5054	1	0.65	2.15254e-16	19	NRXN3
1.48497e-23	1.48922	0.929	0.315	4.98029e-19	19	PAK3
0	1.48334	0.5	0.003	0	19	LINC00348
1.4703e-19	1.48144	0.929	0.338	4.93109e-15	19	KIAA1217
1.58957e-32	1.47016	0.762	0.147	5.33111e-28	19	LY6H
4.00721e-24	1.46443	0.929	0.3	1.34394e-19	19	CELF4
1.84374e-64	1.45125	0.881	0.099	6.18353e-60	19	NHS
3.93852e-22	1.42035	1	0.419	1.3209e-17	19	FOCAD
1.41061e-26	1.40953	0.833	0.216	4.73091e-22	19	KLHL29
1.4494e-23	1.40854	0.929	0.315	4.86101e-19	19	PATJ
1.57567e-21	1.40809	0.833	0.234	5.2845e-17	19	KCNH7
1.06989e-88	1.40007	0.595	0.035	3.58819e-84	19	TRPC7
6.3421e-21	1.38653	0.952	0.355	2.12701e-16	19	AFF3
1.8475e-30	1.38649	0.881	0.211	6.19613e-26	19	AC010127.1
2.11476e-18	1.37462	0.952	0.362	7.09247e-14	19	LRFN5
3.52551e-21	1.36465	0.952	0.286	1.18238e-16	19	FRAS1
1.21282e-34	1.36144	0.905	0.178	4.06756e-30	19	STMN1
1.02986e-21	1.35071	0.929	0.294	3.45393e-17	19	DNER
1.04682e-26	1.35062	0.857	0.237	3.51083e-22	19	GAP43
3.31954e-25	1.34779	1	0.286	1.11331e-20	19	KLF12
1.99185e-28	1.34469	0.762	0.158	6.68025e-24	19	AC125613.1
1.53341e-40	1.34118	0.738	0.11	5.14276e-36	19	DNAH14
6.12964e-232	1.33647	0.595	0.013	2.05576e-227	19	CYGB
1.02195e-23	1.32282	0.833	0.22	3.42741e-19	19	ZNF385D
8.88529e-143	1.32184	0.714	0.03	2.97995e-138	19	AL445623.2
1.19985e-84	1.32022	0.738	0.055	4.02407e-80	19	GALNT14
7.32585e-52	1.31992	0.714	0.081	2.45694e-47	19	AC090579.1
1.86012e-14	1.31493	0.619	0.185	6.23848e-10	19	PEG10
3.77899e-44	1.31465	0.69	0.089	1.2674e-39	19	OLFM1
2.00907e-15	1.31275	1	0.452	6.73802e-11	19	SYT1
4.11273e-20	1.29671	0.643	0.148	1.37933e-15	19	CDH13
4.85293e-16	1.28271	0.976	0.426	1.62757e-11	19	OPCML
2.29813e-17	1.28141	1	0.392	7.70746e-13	19	PTPRN2
3.0768e-14	1.25733	0.786	0.295	1.0319e-09	19	SCG2
1.00545e-16	1.24623	0.881	0.337	3.37207e-12	19	GALNT18
2.93475e-17	1.24288	1	0.372	9.84258e-13	19	GRIN2B
3.69762e-44	1.23889	0.714	0.089	1.24011e-39	19	CLSTN2
5.52612e-15	1.23529	1	0.633	1.85335e-10	19	KAZN
9.12083e-17	1.22219	0.833	0.283	3.05894e-12	19	CDH18
5.67121e-75	1.22025	0.595	0.04	1.90201e-70	19	ANK1
3.32829e-31	1.20924	0.786	0.147	1.11624e-26	19	PPM1E
6.5962e-89	1.20408	0.643	0.04	2.21223e-84	19	PLA2R1
9.52363e-14	1.20289	1	0.425	3.19404e-09	19	RIMS2
7.33651e-12	1.19533	0.929	0.468	2.46052e-07	19	PCDH7
2.53847e-15	1.18477	0.857	0.33	8.51353e-11	19	PCSK1N
1.13213e-38	1.17861	0.905	0.15	3.79693e-34	19	AC233296.1
9.43049e-16	1.16485	0.857	0.284	3.1628e-11	19	ST6GALNAC5
7.0557e-275	1.16019	0.595	0.011	2.36634e-270	19	CRHR2
4.58474e-43	1.1569	0.762	0.11	1.53763e-38	19	PGM2L1
5.38608e-85	1.15415	0.595	0.035	1.80638e-80	19	MCUB
1.27608e-17	1.14106	0.929	0.354	4.27973e-13	19	CSMD2
1.44852e-18	1.13935	0.667	0.173	4.85805e-14	19	STXBP5-AS1
2.04468e-19	1.13833	0.881	0.305	6.85743e-15	19	SNRPN
1.31636e-15	1.12957	0.905	0.331	4.41482e-11	19	MEG8
3.9357e-38	1.12471	0.786	0.121	1.31995e-33	19	EDA
1.14893e-13	1.12413	0.952	0.371	3.85327e-09	19	MYT1L
3.64435e-31	1.12321	0.762	0.145	1.22224e-26	19	RPH3A
4.1146e-15	1.11526	0.976	0.475	1.37996e-10	19	TMEM178B
9.0518e-15	1.10844	0.976	0.503	3.03579e-10	19	GSK3B
3.44756e-13	1.10461	0.976	0.433	1.15624e-08	19	PAM
1.51709e-32	1.10363	0.643	0.094	5.08801e-28	19	ADRA1A
2.05125e-53	1.10159	0.714	0.073	6.87948e-49	19	IGSF21
1.96857e-100	1.10099	0.5	0.021	6.6022e-96	19	GRIN3A
3.38036e-25	1.10046	0.714	0.167	1.1337e-20	19	IQSEC3
3.93196e-30	1.09815	0.738	0.14	1.3187e-25	19	PTCHD4
1.03779e-18	1.09617	0.714	0.195	3.48055e-14	19	KIF26B
8.86097e-26	1.0892	0.786	0.183	2.97179e-21	19	SCOC
5.88392e-14	1.08496	0.952	0.491	1.97335e-09	19	RTN1
2.51786e-17	1.08493	0.929	0.343	8.44441e-13	19	SYT16
6.57112e-36	1.07891	0.952	0.176	2.20382e-31	19	FAM19A2
9.06456e-15	1.07723	0.905	0.351	3.04007e-10	19	FSTL5
1.09973e-39	1.06672	0.619	0.075	3.68828e-35	19	NTN1
2.14732e-13	1.06643	0.976	0.524	7.20168e-09	19	MAP1B
2.60691e-11	1.05421	0.952	0.465	8.74307e-07	19	TENM2
4.75966e-14	1.05327	0.881	0.359	1.5963e-09	19	SYT14
2.08385e-66	1.04474	0.738	0.068	6.98883e-62	19	RBP4
8.54977e-11	1.0396	0.81	0.383	2.86742e-06	19	VPS13D
5.90508e-17	1.03494	0.881	0.33	1.98044e-12	19	SARAF
3.03851e-40	1.03141	0.69	0.099	1.01905e-35	19	LINC01902
9.94668e-32	1.02904	0.69	0.121	3.33592e-27	19	AC019197.1
9.91326e-14	1.02872	0.952	0.421	3.32471e-09	19	FGF12
5.44838e-16	1.02653	0.905	0.32	1.82728e-11	19	KSR2
5.23945e-12	1.02561	0.905	0.413	1.75721e-07	19	UNC80
7.57556e-25	1.01977	0.762	0.175	2.54069e-20	19	RIMBP2
5.81388e-16	1.01934	0.81	0.258	1.94986e-11	19	OLFM3
2.93528e-14	1.01833	0.976	0.384	9.84433e-10	19	PCLO
0	1.00227	0.5	0.006	0	19	AC005837.1
8.36474e-15	1.00111	0.952	0.344	2.80537e-10	19	CACNA1B
1.07815e-11	1.00033	0.881	0.407	3.61589e-07	19	GRIA1
1.27443e-26	0.998645	0.548	0.09	4.27418e-22	19	MEST
3.77657e-13	0.998321	0.976	0.552	1.26659e-08	19	MAP2
5.09262e-25	0.991194	0.762	0.176	1.70796e-20	19	VSTM2A
8.0684e-29	0.991101	0.714	0.14	2.70598e-24	19	FAAH2
1.55485e-12	0.987476	1	0.485	5.21464e-08	19	DLGAP1
4.8307e-17	0.987	0.929	0.347	1.62012e-12	19	HIVEP3
3.89949e-27	0.982099	0.786	0.16	1.30781e-22	19	GALNT10
1.15678e-13	0.981347	0.929	0.379	3.87962e-09	19	SCN2A
7.72351e-51	0.980251	0.548	0.05	2.59031e-46	19	LINC02398
4.16501e-18	0.975545	0.905	0.32	1.39686e-13	19	THY1
1.83791e-28	0.971105	0.619	0.106	6.16398e-24	19	AC024901.1
1.5239e-12	0.965625	0.81	0.353	5.11085e-08	19	MARK1
6.39671e-16	0.96165	0.905	0.346	2.14533e-11	19	ZNF483
4.14269e-12	0.960981	0.976	0.566	1.38938e-07	19	AHI1
6.26992e-21	0.958994	0.714	0.176	2.1028e-16	19	SLC8A3
2.13194e-14	0.95519	0.905	0.332	7.15009e-10	19	SYN2
3.44525e-21	0.954888	0.5	0.086	1.15547e-16	19	LINC01470
7.21562e-13	0.954761	0.976	0.499	2.41997e-08	19	AC124312.1
3.34015e-14	0.949481	0.714	0.236	1.12022e-09	19	WIPF3
4.53986e-27	0.947626	0.643	0.126	1.52258e-22	19	SCN3B
1.4842e-24	0.94751	0.476	0.071	4.97772e-20	19	AC091885.2
1.00702e-16	0.941509	0.595	0.148	3.37734e-12	19	DLX6-AS1
8.53342e-16	0.936569	0.81	0.269	2.86194e-11	19	EPHA4
1.65764e-14	0.932846	0.929	0.336	5.55941e-10	19	SLC4A10
2.07998e-13	0.931318	0.929	0.365	6.97585e-09	19	RAPGEF4
2.0461e-12	0.929762	0.929	0.468	6.86221e-08	19	MPDZ
3.76806e-15	0.929004	0.976	0.415	1.26373e-10	19	GRIP1
2.37128e-13	0.927306	0.905	0.386	7.95279e-09	19	EFNA5
4.53071e-17	0.925655	0.762	0.238	1.51951e-12	19	BEX1
8.26262e-13	0.92292	0.952	0.483	2.77112e-08	19	CHL1
3.92045e-96	0.920758	0.571	0.028	1.31484e-91	19	SCN7A
4.17619e-33	0.919087	0.524	0.067	1.40061e-28	19	DKK2
8.46367e-13	0.917102	0.905	0.398	2.83854e-08	19	SCN1A
5.16231e-17	0.916333	0.905	0.327	1.73134e-12	19	ZDHHC20
7.67065e-13	0.914459	0.833	0.331	2.57258e-08	19	DAB1
1.02102e-12	0.906612	0.833	0.316	3.4243e-08	19	SPATS2L
1.09387e-12	0.905656	0.952	0.396	3.66863e-08	19	CACNA1C
3.06283e-10	0.905259	0.548	0.192	1.02721e-05	19	AP001825.1
2.48157e-14	0.904454	0.881	0.327	8.3227e-10	19	MPP6
8.34597e-23	0.903782	0.833	0.207	2.79907e-18	19	MFN1
6.6516e-36	0.90222	0.667	0.099	2.23081e-31	19	DYNLT3
8.22548e-12	0.900533	0.667	0.245	2.75866e-07	19	GABRG2
4.49662e-17	0.899479	0.857	0.291	1.50808e-12	19	ABCA5
1.43226e-20	0.895641	0.738	0.169	4.8035e-16	19	PLCB4
1.01789e-12	0.894715	0.976	0.392	3.41379e-08	19	KCTD16
2.07314e-24	0.894474	0.643	0.128	6.95288e-20	19	TMEM14A
2.21616e-24	0.894229	0.667	0.137	7.43256e-20	19	SYT4
5.28439e-77	0.892929	0.571	0.036	1.77228e-72	19	EPHA5-AS1
1.53191e-15	0.889929	0.786	0.258	5.13771e-11	19	MEG3
3.27649e-12	0.889513	0.81	0.303	1.09887e-07	19	GRB10
2.86875e-26	0.888066	0.762	0.164	9.6212e-22	19	SRRM4
1.70897e-62	0.887955	0.571	0.043	5.73153e-58	19	TRPC5
2.2612e-17	0.886728	0.762	0.233	7.58362e-13	19	BEX4
2.89975e-33	0.885563	0.69	0.11	9.72518e-29	19	GNG4
3.73705e-10	0.883806	0.881	0.383	1.25333e-05	19	DYNC1I1
7.09696e-65	0.880218	0.452	0.027	2.38018e-60	19	AC009264.1
6.99303e-42	0.879307	0.548	0.057	2.34532e-37	19	CNTN6
1.34235e-17	0.875818	0.786	0.232	4.50198e-13	19	MYRIP
9.19851e-47	0.874087	0.667	0.077	3.085e-42	19	TOX2
2.39144e-33	0.872411	0.738	0.115	8.02042e-29	19	SIPA1L2
2.69538e-53	0.872344	0.667	0.066	9.03976e-49	19	CREG2
1.41343e-77	0.871283	0.571	0.035	4.74035e-73	19	KCNJ6
9.36389e-25	0.869551	0.786	0.183	3.14046e-20	19	MAP1LC3A
5.72079e-17	0.868587	0.857	0.269	1.91864e-12	19	VAT1L
6.86266e-18	0.865393	0.69	0.192	2.3016e-13	19	CBL
4.89841e-16	0.860284	0.69	0.204	1.64283e-11	19	C11orf80
8.96475e-11	0.860234	0.929	0.38	3.0066e-06	19	ANKRD30BL
3.51594e-11	0.858605	0.929	0.444	1.17918e-06	19	SRGAP3
1.65066e-11	0.856064	0.833	0.35	5.53599e-07	19	SNAP91
1.27955e-21	0.855629	0.619	0.118	4.29135e-17	19	ZNF804B
3.18227e-14	0.855023	0.429	0.093	1.06727e-09	19	NAP1L3
7.53153e-35	0.853579	0.548	0.067	2.52592e-30	19	GRIK3
4.53524e-46	0.853224	0.548	0.053	1.52103e-41	19	EMB
3.42851e-17	0.849545	0.643	0.168	1.14985e-12	19	LINC00599
2.10068e-15	0.848726	0.762	0.253	7.04527e-11	19	UNC13B
4.30269e-84	0.84862	0.452	0.021	1.44304e-79	19	IGF2BP3
2.47681e-11	0.847616	0.929	0.438	8.30672e-07	19	FRY
2.20984e-14	0.847057	0.786	0.275	7.41137e-10	19	BASP1
9.88576e-16	0.845934	0.881	0.299	3.31549e-11	19	ENAH
2.87881e-17	0.841917	0.786	0.24	9.65497e-13	19	NRSN1
6.45522e-19	0.839846	0.69	0.182	2.16495e-14	19	RAP1GAP2
6.67171e-21	0.837553	0.81	0.201	2.23756e-16	19	MARCKS
4.3589e-18	0.837462	0.833	0.263	1.46189e-13	19	YWHAG
1.54e-14	0.83404	1	0.401	5.16486e-10	19	DCLK1
7.51379e-16	0.831309	0.786	0.25	2.51997e-11	19	LINC00937
1.47377e-16	0.830432	0.786	0.239	4.94272e-12	19	CLVS2
4.71835e-12	0.830259	0.952	0.434	1.58244e-07	19	PCNX2
3.32803e-10	0.829364	1	0.478	1.11615e-05	19	GPC6
5.5805e-97	0.826393	0.548	0.026	1.87159e-92	19	SYT13
9.46924e-11	0.823039	0.952	0.488	3.17579e-06	19	CNTN1
9.33543e-24	0.822173	0.619	0.123	3.13092e-19	19	SNX10
1.28103e-08	0.821557	0.976	0.647	0.000429631	19	CALM1
9.34423e-13	0.819895	0.881	0.4	3.13387e-08	19	NDFIP1
3.35711e-13	0.818581	0.762	0.292	1.12591e-08	19	UCHL1
5.1217e-93	0.818291	0.619	0.033	1.71772e-88	19	COBLL1
7.97421e-49	0.815637	0.619	0.062	2.67439e-44	19	GNG2
3.31655e-08	0.80769	0.976	0.841	0.00111231	19	DLG2
2.87089e-14	0.807645	0.881	0.345	9.62838e-10	19	DAAM1
2.72919e-12	0.807175	0.833	0.347	9.15314e-08	19	BEX3
8.90665e-12	0.806044	0.5	0.144	2.98711e-07	19	AC008056.1
3.35906e-32	0.806008	0.381	0.037	1.12656e-27	19	AC007681.1
5.96882e-13	0.801453	0.619	0.186	2.00182e-08	19	PGRMC1
1.00039e-27	0.801368	0.714	0.135	3.35511e-23	19	RAB27B
8.22223e-07	0.801181	0.571	0.245	0.0275757	19	LINGO2
2.48451e-20	0.800961	0.667	0.161	8.33256e-16	19	LHFPL4
9.85103e-35	0.799668	0.619	0.083	3.30384e-30	19	FMN1
2.10453e-10	0.798496	0.905	0.436	7.05819e-06	19	KIF21A
1.54418e-08	0.792632	0.976	0.516	0.000517886	19	PTPRG
2.19871e-20	0.792598	0.5	0.095	7.37402e-16	19	INA
1.98812e-12	0.792099	0.714	0.251	6.66775e-08	19	NEXMIF
3.51564e-150	0.789587	0.357	0.007	1.17907e-145	19	PNOC
3.73168e-16	0.785674	0.643	0.17	1.25153e-11	19	AMPH
3.662e-10	0.784032	1	0.609	1.22816e-05	19	DMD
3.07094e-09	0.782733	0.69	0.286	0.000102993	19	CEP112
2.10025e-19	0.781909	0.571	0.118	7.04382e-15	19	SPRY4-AS1
1.34153e-14	0.781201	0.881	0.336	4.49923e-10	19	PRNP
7.23742e-67	0.781178	0.524	0.035	2.42729e-62	19	CHRM3-AS2
3.67103e-10	0.779583	0.738	0.281	1.23119e-05	19	NETO2
2.01172e-10	0.779167	0.952	0.425	6.7469e-06	19	SNAP25
2.92171e-10	0.778983	0.905	0.43	9.79882e-06	19	CDK14
5.98092e-14	0.776481	0.786	0.292	2.00588e-09	19	YWHAB
7.75208e-24	0.77615	0.857	0.193	2.59989e-19	19	PARP8
4.1566e-21	0.775311	0.738	0.175	1.39404e-16	19	RAB8B
2.62716e-12	0.774967	0.881	0.306	8.81096e-08	19	MTUS2
1.17081e-15	0.773077	0.833	0.277	3.92665e-11	19	STXBP1
7.43497e-11	0.769887	0.524	0.164	2.49354e-06	19	AL445433.2
2.95139e-09	0.76834	0.643	0.242	9.89836e-05	19	HMGCLL1
2.32134e-10	0.764374	0.881	0.336	7.78531e-06	19	LINC01122
2.6139e-142	0.764188	0.452	0.012	8.76649e-138	19	LINC02456
4.85779e-12	0.7602	0.762	0.282	1.62921e-07	19	PUS7L
4.19067e-23	0.759675	0.714	0.157	1.40547e-18	19	HOOK2
1.37352e-13	0.756265	0.905	0.344	4.6065e-09	19	SND1
2.82301e-08	0.755743	0.976	0.513	0.000946782	19	MLLT3
2.91364e-07	0.755714	1	0.531	0.00977177	19	CNTNAP2
2.143e-11	0.75553	0.762	0.282	7.18719e-07	19	ARHGAP44
2.91287e-08	0.750174	0.381	0.108	0.00097692	19	C5orf17
1.31793e-62	0.749096	0.524	0.036	4.42007e-58	19	ELAVL4
6.72607e-21	0.748506	0.667	0.148	2.25579e-16	19	ATP6V1G1
1.13451e-15	0.744491	0.69	0.192	3.80491e-11	19	RAD21
1.90376e-10	0.741502	0.833	0.355	6.38484e-06	19	PWAR6
3.03435e-49	0.740336	0.571	0.053	1.01766e-44	19	NT5DC3
1.0784e-18	0.739855	0.643	0.146	3.61672e-14	19	RBMS3
3.95068e-12	0.738402	0.762	0.304	1.32498e-07	19	IDS
2.40962e-11	0.73732	0.833	0.325	8.08137e-07	19	RALGPS2
8.65834e-18	0.736501	0.69	0.182	2.90383e-13	19	PNMA2
5.32995e-09	0.73572	0.952	0.458	0.000178756	19	TMEM132B
1.36011e-13	0.735129	0.548	0.15	4.56153e-09	19	BICDL1
1.56512e-09	0.733445	0.976	0.538	5.24909e-05	19	AGBL4
5.30152e-51	0.731476	0.667	0.065	1.77802e-46	19	ARL4C
3.65502e-18	0.727959	0.595	0.141	1.22582e-13	19	ATCAY
1.09141e-12	0.727278	0.81	0.297	3.66036e-08	19	LARP1B
7.43919e-15	0.726689	0.595	0.157	2.49495e-10	19	WDR11-AS1
1.61092e-12	0.726579	0.857	0.319	5.40271e-08	19	SCAI
2.83824e-12	0.725882	0.905	0.387	9.5189e-08	19	PHKB
8.85987e-13	0.724262	0.619	0.191	2.97142e-08	19	PRICKLE1
3.99655e-10	0.724054	0.857	0.387	1.34036e-05	19	UBA6-AS1
5.42821e-08	0.723794	0.833	0.414	0.00182051	19	LINC00632
3.63065e-21	0.723757	0.619	0.135	1.21765e-16	19	KIF5A
4.14207e-09	0.722941	0.833	0.353	0.000138917	19	AC092683.1
1.06357e-19	0.722513	0.69	0.158	3.56701e-15	19	ZDHHC2
1.19476e-08	0.721349	0.881	0.391	0.000400698	19	CDH12
2.16948e-13	0.720832	0.714	0.24	7.27599e-09	19	GFOD1
2.51899e-12	0.718757	0.857	0.337	8.44817e-08	19	TMOD2
2.17118e-38	0.718204	0.5	0.05	7.28172e-34	19	MCAM
7.74807e-11	0.718109	0.857	0.349	2.59855e-06	19	HSPA12A
2.86539e-15	0.716747	0.881	0.271	9.60996e-11	19	BCL11B
1.78113e-17	0.716187	0.714	0.193	5.97355e-13	19	HSPA4L
8.7867e-09	0.713359	1	0.643	0.000294688	19	NRG3
1.49012e-08	0.712994	1	0.635	0.000499757	19	LDLRAD4
2.66743e-14	0.712684	0.738	0.244	8.94601e-10	19	PDE3B
1.90848e-15	0.710747	0.548	0.128	6.40067e-11	19	MYO16
4.20742e-63	0.710215	0.452	0.027	1.41108e-58	19	CMTM8
5.14243e-08	0.710082	1	0.475	0.00172467	19	KALRN
1.26908e-10	0.708861	0.833	0.316	4.25624e-06	19	DOK6
3.62881e-10	0.708662	0.786	0.324	1.21703e-05	19	PGAP1
1.43159e-09	0.708384	0.81	0.337	4.80127e-05	19	GALNTL6
4.34542e-09	0.707783	0.952	0.48	0.000145737	19	PRKG1
4.41151e-08	0.707	1	0.627	0.00147953	19	AC092691.1
2.36589e-24	0.706532	0.452	0.065	7.93471e-20	19	NAP1L5
7.5897e-14	0.704173	0.857	0.328	2.54543e-09	19	CALY
9.18026e-09	0.703196	0.929	0.469	0.000307888	19	UBE3A
1.04355e-09	0.7017	0.881	0.358	3.49986e-05	19	SCN3A
3.58337e-09	0.700648	0.69	0.275	0.000120179	19	TM9SF3
6.1397e-17	0.700345	0.643	0.165	2.05913e-12	19	TMX4
2.97912e-50	0.698491	0.31	0.016	9.99136e-46	19	FAM163A
3.14086e-10	0.69776	0.976	0.5	1.05338e-05	19	RTN3
1.22788e-14	0.695234	0.619	0.174	4.11808e-10	19	SV2A
1.23753e-08	0.695062	0.952	0.473	0.000415044	19	CSRNP3
5.28642e-22	0.693159	0.619	0.127	1.77296e-17	19	YWHAH
1.03094e-20	0.692687	0.667	0.147	3.45757e-16	19	ATP6V0E2
4.50005e-15	0.692135	0.905	0.32	1.50923e-10	19	SMAP1
6.82757e-08	0.691938	0.952	0.463	0.00228983	19	NSF
9.82191e-30	0.689338	0.571	0.082	3.29407e-25	19	FRMD3
6.35242e-15	0.689082	0.833	0.289	2.13047e-10	19	SERINC1
2.53318e-11	0.685621	0.548	0.173	8.49577e-07	19	SEZ6L2
1.20039e-17	0.685589	0.738	0.195	4.02586e-13	19	EID1
6.87793e-16	0.684917	0.595	0.154	2.30672e-11	19	RAB6B
0	0.683753	0.476	0.004	0	19	TRPM8
3.59842e-10	0.679961	0.762	0.294	1.20684e-05	19	GNAS
8.76398e-12	0.679003	0.667	0.222	2.93926e-07	19	SLC41A2
3.31e-17	0.678431	0.714	0.191	1.11011e-12	19	NAPB
6.51131e-09	0.677441	0.905	0.379	0.000218376	19	HS6ST3
8.81914e-16	0.675564	0.619	0.167	2.95776e-11	19	PRKAR1B
5.6773e-14	0.675365	0.595	0.17	1.90405e-09	19	FAXC
1.60026e-08	0.674283	0.881	0.429	0.000536694	19	ASTN1
1.73091e-14	0.673963	0.452	0.102	5.80513e-10	19	RFK
1.29203e-09	0.67167	0.881	0.427	4.3332e-05	19	AAK1
4.61638e-14	0.670219	0.667	0.184	1.54824e-09	19	HCN1
2.20239e-181	0.670015	0.286	0.004	7.38637e-177	19	LINC02192
1.08803e-10	0.669121	0.69	0.252	3.64902e-06	19	SNAP25-AS1
3.26782e-13	0.668831	0.762	0.259	1.09596e-08	19	AC007388.1
5.69762e-11	0.668361	0.69	0.251	1.91087e-06	19	TOMM20
9.33447e-15	0.666577	0.429	0.09	3.13059e-10	19	ANKRD30B
6.79895e-13	0.66652	0.738	0.239	2.28023e-08	19	RASGRF2
2.45271e-40	0.666386	0.333	0.023	8.22591e-36	19	NDST4
2.45652e-40	0.66471	0.476	0.046	8.23867e-36	19	KCNK12
1.3029e-41	0.663892	0.476	0.044	4.36966e-37	19	TSPAN2
7.75222e-13	0.663223	0.738	0.256	2.59994e-08	19	SERGEF
8.19078e-11	0.66258	0.5	0.146	2.74702e-06	19	AC090568.2
7.95641e-10	0.662576	0.69	0.274	2.66842e-05	19	GRAMD1B
1.02506e-40	0.656591	0.405	0.033	3.43784e-36	19	GPR156
7.71544e-10	0.654966	0.905	0.419	2.5876e-05	19	KIF5C
3.88327e-16	0.654144	0.714	0.209	1.30237e-11	19	TSPYL2
2.22734e-21	0.653497	0.5	0.089	7.47006e-17	19	MAP3K21
1.61816e-13	0.653053	0.905	0.335	5.42699e-09	19	PPM1L
1.97171e-17	0.651472	0.595	0.143	6.61271e-13	19	STAT4
1.89375e-16	0.651187	0.643	0.168	6.35125e-12	19	SLC7A14
8.39918e-17	0.650846	0.595	0.144	2.81692e-12	19	UHMK1
3.63962e-51	0.650208	0.5	0.04	1.22066e-46	19	SYNGR3
5.47291e-08	0.650146	0.952	0.495	0.0018355	19	PCP4
5.6878e-08	0.649689	0.476	0.165	0.00190757	19	SHISA6
1.97068e-53	0.648693	0.405	0.025	6.60926e-49	19	CAMK2N2
3.02074e-70	0.648369	0.476	0.027	1.01309e-65	19	AL391117.1
1.53172e-11	0.647516	0.786	0.306	5.13708e-07	19	SCAMP1
5.35758e-47	0.64749	0.381	0.026	1.79682e-42	19	SAMD3
4.97576e-12	0.646472	0.667	0.22	1.66877e-07	19	SGSM1
9.74067e-20	0.644314	0.667	0.152	3.26683e-15	19	TUBA1B
7.35486e-11	0.643722	0.81	0.306	2.46667e-06	19	GALNT17
9.57314e-09	0.64184	0.881	0.412	0.000321064	19	BMPR2
1.62011e-14	0.639281	0.762	0.246	5.43353e-10	19	DNM1
3.60797e-10	0.638585	0.381	0.1	1.21004e-05	19	ADAMTS12
1.76121e-13	0.638402	0.595	0.17	5.90676e-09	19	PTGR1
4.55602e-09	0.637709	0.31	0.072	0.0001528	19	SLC7A1
4.36062e-17	0.635368	0.643	0.167	1.46246e-12	19	SCAMP5
4.08978e-27	0.634652	0.429	0.055	1.37163e-22	19	SIAH3
3.4794e-18	0.634632	0.595	0.133	1.16692e-13	19	GABBR2
1.13228e-24	0.631282	0.524	0.081	3.79744e-20	19	TCEAL7
4.53971e-26	0.62932	0.595	0.102	1.52253e-21	19	NSG1
3.7026e-11	0.628672	0.81	0.267	1.24178e-06	19	AC092422.1
5.52398e-10	0.626014	0.786	0.334	1.85263e-05	19	PID1
5.10995e-80	0.624445	0.357	0.014	1.71378e-75	19	CBLN4
7.03128e-08	0.624157	1	0.679	0.00235815	19	TNRC6A
1.38744e-14	0.624033	0.548	0.137	4.6532e-10	19	WNK3
1.10148e-10	0.623901	0.905	0.378	3.69414e-06	19	AEBP2
2.89174e-20	0.622526	0.619	0.121	9.69832e-16	19	TIMP2
1.18381e-13	0.621851	0.524	0.137	3.97025e-09	19	ABCA10
1.73656e-12	0.620859	0.929	0.371	5.82409e-08	19	KIF3A
9.32117e-15	0.617444	0.429	0.09	3.12613e-10	19	ANKRD55
2.24606e-19	0.617432	0.548	0.11	7.53284e-15	19	MIR9-3HG
1.84942e-13	0.614526	0.714	0.223	6.20258e-09	19	GUCY1A1
2.85365e-14	0.614075	0.762	0.237	9.57057e-10	19	HDGFL3
4.4966e-08	0.613335	0.452	0.149	0.00150807	19	PHACTR2
2.21605e-60	0.6123	0.405	0.023	7.4322e-56	19	AC007938.3
2.7268e-10	0.610532	0.619	0.21	9.14514e-06	19	CDC42
1.26373e-12	0.609688	0.81	0.301	4.23828e-08	19	EIF4A2
5.1877e-07	0.606949	0.857	0.438	0.0173985	19	TIAM1
7.88795e-21	0.606723	0.452	0.075	2.64546e-16	19	RGMB
1.48453e-09	0.606393	0.381	0.107	4.97882e-05	19	AC008074.1
6.11102e-10	0.606087	0.762	0.294	2.04951e-05	19	PLPPR4
1.17215e-50	0.606068	0.452	0.032	3.93115e-46	19	SNCG
1.18923e-15	0.605315	0.619	0.158	3.98844e-11	19	CADM3
7.26201e-07	0.605123	0.976	0.536	0.0243553	19	TCF4
1.20876e-19	0.604937	0.381	0.058	4.05393e-15	19	LINC02133
1.59843e-07	0.604884	0.905	0.393	0.0053608	19	RIMS1
2.228e-07	0.603577	0.262	0.066	0.00747228	19	ALDH1A2
5.18834e-48	0.603301	0.5	0.041	1.74007e-43	19	SIDT1
2.75075e-26	0.602814	0.405	0.048	9.22548e-22	19	AL353784.1
2.38258e-10	0.602786	0.524	0.166	7.9907e-06	19	MAP7D2
2.16969e-22	0.598308	0.452	0.069	7.27671e-18	19	GABRA3
8.2232e-11	0.597709	0.69	0.252	2.7579e-06	19	REEP1
9.9429e-13	0.597627	0.714	0.229	3.33465e-08	19	ACSL4
1.08365e-08	0.597453	0.738	0.313	0.000363434	19	REV1
7.34487e-15	0.596835	0.524	0.126	2.46332e-10	19	JADE1
4.02694e-16	0.595932	0.667	0.18	1.35056e-11	19	SYP
1.36515e-12	0.595087	0.595	0.178	4.57845e-08	19	KIAA1549
1.4328e-12	0.594987	0.762	0.262	4.80532e-08	19	MSH2
8.33879e-12	0.594772	0.905	0.355	2.79666e-07	19	MTSS1
4.08346e-52	0.594521	0.452	0.033	1.36951e-47	19	CHST2
1.77235e-07	0.593101	0.571	0.218	0.00594412	19	CACNG3
4.31047e-56	0.592939	0.571	0.046	1.44565e-51	19	SEPT6
7.15965e-07	0.590687	1	0.712	0.024012	19	NAV3
1.52836e-13	0.590293	0.714	0.228	5.12582e-09	19	MAP9
2.35938e-13	0.589942	0.619	0.175	7.91289e-09	19	MXRA7
9.87666e-14	0.589861	0.476	0.113	3.31244e-09	19	ABLIM3
1.10336e-15	0.589587	0.619	0.143	3.70046e-11	19	KIAA1211
2.41572e-09	0.589515	0.738	0.293	8.10185e-05	19	FRRS1L
9.68635e-13	0.588623	0.405	0.089	3.24861e-08	19	AC113383.1
3.18578e-12	0.587611	0.786	0.285	1.06845e-07	19	CCDC92
1.04366e-07	0.586745	0.81	0.384	0.00350023	19	MPPED2
3.24758e-10	0.586342	0.667	0.243	1.08917e-05	19	ANO5
1.20913e-12	0.585855	0.5	0.13	4.05517e-08	19	SMS
9.08063e-12	0.585785	0.595	0.191	3.04546e-07	19	CHCHD6
7.44083e-29	0.585561	0.405	0.045	2.49551e-24	19	VSTM2L
4.79707e-24	0.584967	0.476	0.067	1.60884e-19	19	FAM196B
2.27848e-11	0.584125	0.69	0.242	7.64157e-07	19	RTF1
2.62794e-11	0.584065	0.429	0.111	8.8136e-07	19	CACNG8
1.3672e-08	0.583156	0.595	0.234	0.000458531	19	INPP5F
1.12094e-08	0.582557	0.643	0.245	0.000375942	19	ABLIM2
4.35619e-50	0.582228	0.524	0.044	1.46098e-45	19	NET1
1.05429e-18	0.581715	1	0.376	3.53589e-14	19	DSCAM
7.18881e-14	0.581435	0.452	0.106	2.41098e-09	19	MMP24
2.96449e-31	0.581352	0.357	0.033	9.9423e-27	19	C1QTNF7
6.64465e-13	0.580919	0.452	0.11	2.22848e-08	19	AC092683.2
2.32956e-08	0.580841	0.524	0.192	0.000781289	19	ARL6
4.03995e-10	0.578224	0.5	0.158	1.35492e-05	19	SVOP
7.96636e-10	0.577828	0.857	0.374	2.67176e-05	19	XPR1
4.36331e-12	0.575279	0.786	0.28	1.46337e-07	19	ANAPC10
1.01613e-08	0.574974	0.857	0.359	0.000340791	19	TARBP1
1.97847e-22	0.574913	0.405	0.056	6.63539e-18	19	GLRA3
9.87223e-13	0.574448	0.786	0.276	3.31095e-08	19	EPB41L1
4.72672e-11	0.573993	0.69	0.241	1.58525e-06	19	SIMC1
5.11591e-09	0.573119	0.595	0.214	0.000171577	19	AC008014.1
5.24908e-20	0.57308	0.571	0.111	1.76044e-15	19	SELENOM
2.38925e-10	0.572783	0.738	0.275	8.01307e-06	19	PPP4R4
3.47424e-65	0.570744	0.357	0.017	1.16519e-60	19	SOX1
4.03496e-07	0.570017	1	0.679	0.0135324	19	MAPK10
1.62553e-20	0.569665	0.333	0.043	5.45169e-16	19	SOX11
2.6165e-30	0.569582	0.381	0.039	8.77523e-26	19	CHGA
1.8194e-09	0.568957	0.5	0.161	6.10189e-05	19	FAM78B
1.58588e-10	0.568683	0.548	0.171	5.31872e-06	19	CEP295
3.11841e-08	0.568202	0.881	0.44	0.00104585	19	KTN1
4.9401e-13	0.567497	0.786	0.245	1.65681e-08	19	KCNIP1
1.44445e-13	0.567422	0.762	0.245	4.84439e-09	19	HACD3
1.09964e-10	0.565159	0.738	0.281	3.68799e-06	19	RCN2
3.0616e-20	0.564923	0.548	0.103	1.0268e-15	19	PEA15
2.29635e-08	0.564732	1	0.661	0.00077015	19	NRXN1
4.70037e-08	0.561209	0.833	0.395	0.00157641	19	SCMH1
1.53278e-09	0.561096	0.786	0.333	5.14065e-05	19	PRDM2
4.62592e-14	0.560141	0.595	0.165	1.55144e-09	19	GPRASP1
4.6965e-13	0.560052	0.571	0.153	1.57511e-08	19	ANKRD34B
3.32154e-17	0.55898	0.405	0.07	1.11398e-12	19	MLLT11
3.7546e-12	0.557343	0.381	0.086	1.25922e-07	19	RIMKLA
1.02988e-08	0.55708	0.857	0.417	0.000345402	19	PCGF5
9.39998e-16	0.556477	0.619	0.156	3.15256e-11	19	EIF1B
1.05195e-07	0.55601	0.952	0.447	0.00352805	19	CDH11
1.28543e-06	0.55505	0.905	0.518	0.0431107	19	STXBP5
6.72312e-12	0.553658	0.762	0.269	2.2548e-07	19	ANO10
3.33883e-11	0.552618	0.786	0.293	1.11978e-06	19	SHANK2
6.50677e-20	0.551698	0.452	0.078	2.18224e-15	19	ABCA6
7.774e-10	0.551516	0.548	0.179	2.60724e-05	19	AJAP1
4.29058e-13	0.551281	0.69	0.215	1.43898e-08	19	NORAD
2.05726e-12	0.551197	0.571	0.162	6.89963e-08	19	CCDC186
1.88959e-10	0.550782	0.405	0.104	6.33731e-06	19	SYT10
6.47885e-15	0.54993	0.571	0.141	2.17288e-10	19	KRAS
9.34261e-10	0.548624	0.69	0.241	3.13332e-05	19	NYAP2
2.26119e-10	0.547552	0.643	0.231	7.58357e-06	19	ERO1B
5.02615e-19	0.544199	0.595	0.127	1.68567e-14	19	OTUD6B-AS1
4.23586e-11	0.542826	0.619	0.198	1.42062e-06	19	COPG2
6.73098e-12	0.542711	0.571	0.168	2.25744e-07	19	CDH7
7.89192e-11	0.542499	0.595	0.187	2.64679e-06	19	ANKRD34C-AS1
7.56526e-07	0.541773	0.857	0.452	0.0253724	19	KMT2A
2.03395e-20	0.541687	0.69	0.146	6.82144e-16	19	NOS1AP
4.87721e-10	0.540861	0.81	0.32	1.63572e-05	19	CAMK2N1
1.68776e-07	0.54008	0.881	0.461	0.0056604	19	ACACA
1.06516e-07	0.539791	0.833	0.432	0.00357232	19	BICD1
3.11312e-10	0.539275	0.714	0.262	1.04408e-05	19	DOCK11
2.88802e-17	0.539199	0.714	0.192	9.68586e-13	19	LRCH1
1.61179e-13	0.538091	0.857	0.289	5.40562e-09	19	PIK3CA
3.23778e-08	0.536542	0.81	0.371	0.00108589	19	VEZT
7.94342e-16	0.536492	0.452	0.091	2.66406e-11	19	ATP13A2
2.15744e-13	0.536239	0.429	0.093	7.23562e-09	19	TCEAL3
7.45526e-15	0.535018	0.595	0.149	2.50034e-10	19	C2orf88
6.23607e-10	0.534314	0.738	0.278	2.09145e-05	19	CELF5
2.1919e-13	0.533434	0.524	0.133	7.35119e-09	19	NRXN2
2.59452e-09	0.533393	0.619	0.226	8.70152e-05	19	ADD2
1.71058e-11	0.533338	0.571	0.177	5.73694e-07	19	CDKL2
2.0574e-18	0.531623	0.5	0.097	6.90009e-14	19	PITHD1
3.61226e-128	0.531429	0.286	0.005	1.21148e-123	19	IGFBP4
5.50394e-07	0.530376	0.857	0.493	0.0184591	19	HSP90AB1
1.78198e-90	0.528377	0.31	0.009	5.9764e-86	19	AARD
3.90361e-15	0.528324	0.643	0.167	1.30919e-10	19	TRAF3
1.1841e-11	0.527655	0.571	0.17	3.97124e-07	19	MAST2
2.33635e-07	0.527261	0.833	0.407	0.00783566	19	ADAM22
3.4939e-09	0.527073	0.762	0.324	0.000117178	19	ODF2L
3.95379e-13	0.525763	0.452	0.107	1.32602e-08	19	SEPT3
2.3775e-12	0.525249	0.738	0.236	7.97365e-08	19	GRIK4
1.42523e-26	0.524421	0.381	0.044	4.77994e-22	19	PHF24
3.94783e-11	0.523548	0.714	0.254	1.32402e-06	19	PRKAR1A
8.82344e-84	0.52302	0.405	0.017	2.95921e-79	19	MPPED1
3.52419e-11	0.519371	0.714	0.258	1.18194e-06	19	SYNJ1
2.52458e-08	0.518082	0.714	0.294	0.000846693	19	CIT
5.15974e-20	0.517408	0.643	0.138	1.73047e-15	19	TM2D3
1.75626e-12	0.517403	0.571	0.158	5.89015e-08	19	BRINP2
1.82099e-16	0.517162	0.405	0.073	6.10723e-12	19	GLRA2
3.95114e-14	0.516803	0.524	0.132	1.32513e-09	19	STMN3
2.02915e-08	0.516139	0.524	0.19	0.000680536	19	HPRT1
6.52923e-13	0.515863	0.571	0.154	2.18977e-08	19	MPP7
3.02419e-16	0.514933	0.524	0.115	1.01425e-11	19	TMEM150C
6.18327e-22	0.514881	0.333	0.04	2.07374e-17	19	DIRAS3
1.25476e-09	0.514614	0.667	0.255	4.20822e-05	19	TCF20
4.13088e-12	0.514149	0.524	0.142	1.38542e-07	19	GHR
3.83388e-09	0.513437	0.762	0.279	0.000128581	19	RUNDC3B
5.63808e-09	0.513235	0.643	0.244	0.00018909	19	GOLGA8B
3.36388e-11	0.512957	0.524	0.155	1.12818e-06	19	AC027288.3
1.37894e-06	0.512153	0.595	0.258	0.0462469	19	KLHL13
7.4844e-10	0.511447	0.5	0.16	2.51012e-05	19	TMEM130
2.65707e-32	0.510128	0.429	0.045	8.91127e-28	19	TRIM36
9.50734e-27	0.509819	0.452	0.059	3.18857e-22	19	MAST1
6.61276e-08	0.507216	0.69	0.259	0.00221779	19	MIR137HG
9.17967e-29	0.506217	0.357	0.035	3.07868e-24	19	NBL1
1.72435e-08	0.505825	0.857	0.364	0.000578311	19	MCF2L2
9.23488e-08	0.505338	0.905	0.451	0.00309719	19	SOS1
2.11283e-08	0.504015	0.905	0.441	0.000708601	19	DSCAML1
6.95242e-28	0.503904	0.333	0.033	2.3317e-23	19	ESYT3
1.02875e-16	0.503721	0.548	0.12	3.45024e-12	19	MCFD2
1.69447e-09	0.503486	0.405	0.106	5.68291e-05	19	CXXC4
3.27977e-11	0.502776	1	0.586	1.09997e-06	19	FRMD4A
1.59066e-14	0.501582	0.571	0.143	5.33476e-10	19	NINL
1.69662e-12	0.500248	0.595	0.171	5.69012e-08	19	SCG3
6.81948e-32	0.499772	0.429	0.046	2.28712e-27	19	HHIP-AS1
3.07876e-10	0.499744	0.619	0.208	1.03255e-05	19	LINC00623
1.65333e-19	0.499409	0.405	0.063	5.54495e-15	19	FLRT3
2.57473e-07	0.498224	0.857	0.429	0.00863513	19	TNRC6C
1.54315e-46	0.497179	0.405	0.029	5.17543e-42	19	GRIN2D
4.21559e-18	0.497153	0.357	0.053	1.41383e-13	19	BTBD11
5.59335e-11	0.496487	0.619	0.204	1.8759e-06	19	TRANK1
5.42128e-09	0.495202	0.786	0.351	0.000181819	19	EVL
2.72323e-21	0.494809	0.357	0.048	9.13315e-17	19	NPM2
3.93301e-09	0.494656	0.5	0.163	0.000131905	19	CYTH3
5.26546e-08	0.493206	0.762	0.3	0.00176593	19	PCSK2
4.25008e-10	0.492248	0.619	0.208	1.42539e-05	19	DGKE
3.1708e-10	0.491873	0.429	0.117	1.06342e-05	19	MROH1
2.73702e-11	0.491661	0.69	0.243	9.1794e-07	19	G3BP2
3.04689e-09	0.490838	0.405	0.118	0.000102187	19	GRK5
1.39053e-10	0.490395	0.738	0.268	4.66357e-06	19	PTBP3
2.38743e-12	0.490271	0.476	0.122	8.00695e-08	19	PTCH2
6.11517e-09	0.489937	0.69	0.274	0.00020509	19	CCNI
2.97539e-16	0.489452	0.643	0.167	9.97887e-12	19	ATP6V1B2
8.24839e-10	0.488367	0.524	0.164	2.76634e-05	19	AC093879.1
9.19066e-11	0.488289	0.476	0.131	3.08236e-06	19	GOLM1
1.98233e-12	0.487667	0.571	0.163	6.64833e-08	19	TPM3
1.24614e-07	0.487519	0.857	0.386	0.00417931	19	APBA1
5.42905e-12	0.487469	0.69	0.212	1.8208e-07	19	AL662796.1
4.14612e-08	0.487177	0.667	0.274	0.00139053	19	BMT2
1.19376e-13	0.486994	0.571	0.148	4.00364e-09	19	TMEM47
4.49197e-12	0.486442	0.833	0.31	1.50652e-07	19	DYNLL1
7.43697e-12	0.48583	0.595	0.182	2.49421e-07	19	ZNF540
4.25617e-08	0.484898	0.81	0.361	0.00142744	19	AIG1
2.27744e-11	0.484888	0.786	0.284	7.63807e-07	19	SLC23A2
8.49511e-13	0.484272	0.595	0.168	2.84909e-08	19	ERLEC1
2.77573e-18	0.483527	0.262	0.03	9.30925e-14	19	AC103855.3
2.49232e-11	0.482783	0.357	0.079	8.35873e-07	19	RIMS4
7.08218e-09	0.481477	0.595	0.221	0.000237522	19	FAIM2
1.88382e-12	0.480892	0.405	0.093	6.31796e-08	19	AC073167.1
2.46859e-09	0.480454	0.643	0.244	8.27915e-05	19	CEP70
4.72321e-14	0.479954	0.643	0.183	1.58407e-09	19	SPOCK2
8.62911e-08	0.479439	0.667	0.276	0.00289403	19	KIF9-AS1
8.55565e-24	0.479119	0.476	0.071	2.86939e-19	19	PODXL2
4.0841e-07	0.478912	0.619	0.274	0.0136972	19	SH3BGRL
1.91047e-25	0.478657	0.5	0.072	6.40734e-21	19	SYTL2
1.46921e-09	0.477953	0.31	0.072	4.92742e-05	19	POU2F2
4.32052e-19	0.477922	0.69	0.165	1.44902e-14	19	TCEAL2
1.2209e-08	0.477675	0.976	0.437	0.000409466	19	PDS5B
4.28695e-07	0.475218	0.595	0.257	0.0143776	19	ARHGEF11
3.43691e-10	0.474664	0.667	0.229	1.15267e-05	19	DNAJC10
1.76104e-10	0.474634	0.833	0.337	5.90618e-06	19	PSIP1
6.61318e-08	0.474444	0.786	0.339	0.00221793	19	INPP4A
9.66309e-09	0.473361	0.476	0.151	0.000324081	19	AC104827.1
2.49116e-27	0.472119	0.31	0.028	8.35486e-23	19	PIK3CD
4.02827e-19	0.472025	0.5	0.092	1.351e-14	19	GNG3
6.69702e-08	0.471649	0.81	0.352	0.00224605	19	LRRC49
1.35291e-16	0.471337	0.524	0.114	4.53738e-12	19	FAM102B
7.76173e-49	0.470466	0.286	0.014	2.60313e-44	19	ST6GALNAC2
3.95121e-37	0.467386	0.333	0.024	1.32516e-32	19	TCF4-AS1
1.3112e-07	0.467184	0.571	0.228	0.00439749	19	FASTKD1
5.40562e-09	0.46559	0.452	0.14	0.000181294	19	CACNG2
2.36866e-11	0.465192	0.667	0.218	7.94403e-07	19	C16orf45
4.9944e-18	0.465177	0.5	0.099	1.67502e-13	19	MAP3K9
1.50697e-20	0.464491	0.286	0.032	5.05407e-16	19	AC092142.1
5.34266e-10	0.464392	0.548	0.166	1.79182e-05	19	DCHS2
1.00792e-07	0.464228	0.476	0.17	0.00338036	19	CDON
2.2758e-21	0.464084	0.667	0.132	7.63258e-17	19	TMEM65
3.59829e-10	0.462983	0.69	0.251	1.20679e-05	19	ATP6V1A
8.94045e-08	0.462422	0.405	0.132	0.00299845	19	SLC17A5
1.4464e-13	0.462352	0.31	0.051	4.85094e-09	19	DHRS3
1.62829e-13	0.461789	0.571	0.151	5.46095e-09	19	USP49
5.27375e-11	0.461347	0.167	0.021	1.76871e-06	19	SLC30A8
2.72864e-08	0.460651	0.69	0.284	0.000915132	19	LINC00513
3.24628e-12	0.460623	0.476	0.12	1.08874e-07	19	SLC6A15
3.51723e-10	0.460533	0.524	0.163	1.17961e-05	19	PLAGL1
1.84747e-07	0.459631	0.81	0.338	0.00619603	19	LINC01322
1.23329e-10	0.459015	0.643	0.213	4.13621e-06	19	CCNC
2.05968e-20	0.458471	0.31	0.038	6.90777e-16	19	SHANK1
3.00197e-09	0.458376	0.5	0.161	0.00010068	19	CPLX2
1.10467e-10	0.458003	0.381	0.094	3.70484e-06	19	COQ8A
1.24124e-18	0.45696	0.619	0.138	4.16287e-14	19	TBC1D9
1.99222e-16	0.456937	0.548	0.12	6.68151e-12	19	NLRP1
1.97173e-08	0.45487	0.667	0.264	0.000661278	19	PTPRS
3.56584e-09	0.454148	0.929	0.399	0.000119591	19	MICU3
6.97148e-25	0.453339	0.5	0.071	2.33809e-20	19	VEGFB
1.09651e-07	0.452455	0.762	0.338	0.00367749	19	HLCS
8.02259e-17	0.451481	0.381	0.064	2.69062e-12	19	RBM18
3.02493e-07	0.450269	0.595	0.241	0.010145	19	PLEKHM3
1.74941e-13	0.449673	0.595	0.16	5.86719e-09	19	SERINC3
3.23967e-12	0.449573	0.262	0.043	1.08652e-07	19	PCSK1
6.74891e-42	0.448567	0.333	0.022	2.26345e-37	19	WNT3
1.52631e-20	0.448553	0.381	0.054	5.11895e-16	19	GPRASP2
2.68713e-133	0.448151	0.286	0.005	9.01211e-129	19	ADRA1D
3.72932e-30	0.447375	0.452	0.051	1.25074e-25	19	SOX4
3.12655e-09	0.446393	0.524	0.174	0.000104858	19	PPIP5K1
3.10743e-32	0.446227	0.381	0.036	1.04217e-27	19	ISOC1
2.08241e-09	0.446128	0.714	0.26	6.98399e-05	19	GNB5
4.37768e-10	0.445727	0.476	0.137	1.46819e-05	19	GABRA1
1.22378e-15	0.445395	0.595	0.146	4.1043e-11	19	TUBB2A
1.53911e-07	0.445238	0.69	0.287	0.00516185	19	ZC2HC1A
4.9085e-07	0.445095	0.833	0.368	0.0164621	19	AC006148.1
5.6478e-10	0.444985	0.929	0.412	1.89416e-05	19	PDE1C
3.17748e-16	0.444945	0.452	0.088	1.06566e-11	19	CCDC126
9.47858e-21	0.444868	0.452	0.072	3.17893e-16	19	CACNG7
6.41478e-10	0.444357	0.595	0.201	2.15139e-05	19	FARSB
1.94686e-44	0.444187	0.452	0.037	6.52938e-40	19	ARHGDIG
2.32292e-13	0.443718	0.405	0.087	7.7906e-09	19	SLC6A17
1.31131e-11	0.443133	0.357	0.077	4.39788e-07	19	FAM133A
4.77444e-11	0.442878	0.214	0.033	1.60125e-06	19	SLC2A6
2.40263e-10	0.441035	0.571	0.18	8.05795e-06	19	VOPP1
4.38666e-19	0.440653	0.31	0.039	1.4712e-14	19	RNF152
8.74389e-55	0.440241	0.31	0.015	2.93252e-50	19	GFRA2
1.6551e-10	0.43958	0.5	0.149	5.55088e-06	19	LPCAT4
5.83194e-08	0.438087	0.762	0.337	0.00195592	19	TTBK2
4.24396e-13	0.437881	0.571	0.156	1.42334e-08	19	CLSTN3
1.30386e-06	0.437767	0.643	0.279	0.0437288	19	SPTBN4
6.29791e-17	0.436695	0.262	0.032	2.11219e-12	19	TRIOBP
2.18922e-10	0.436494	0.667	0.228	7.34222e-06	19	SMC6
5.16184e-10	0.436342	0.714	0.268	1.73118e-05	19	FBXL2
1.80135e-11	0.435243	0.476	0.121	6.04138e-07	19	TMEM230
1.37223e-18	0.433778	0.286	0.036	4.60219e-14	19	AC016642.1
5.05527e-12	0.433204	0.619	0.183	1.69544e-07	19	SPOPL
2.51844e-29	0.431641	0.357	0.035	8.44636e-25	19	ANKRD18B
4.09648e-09	0.431423	0.667	0.249	0.000137388	19	ALOX12-AS1
8.13161e-43	0.431278	0.19	0.007	2.72718e-38	19	MUM1L1
2.17023e-14	0.42872	0.643	0.183	7.27851e-10	19	TAGLN3
1.58774e-23	0.428355	0.429	0.059	5.32498e-19	19	PKIB
2.15782e-50	0.428141	0.31	0.016	7.23689e-46	19	BIRC3
7.58725e-08	0.426219	0.81	0.376	0.00254461	19	PDXDC1
5.01645e-14	0.425082	0.595	0.154	1.68242e-09	19	PSMA7
7.5918e-09	0.424059	0.5	0.163	0.000254614	19	LINC01252
7.76884e-11	0.423851	0.524	0.157	2.60551e-06	19	UGCG
4.72611e-08	0.423555	0.738	0.295	0.00158504	19	TASP1
9.23394e-13	0.423235	0.524	0.132	3.09688e-08	19	SRP9
2.49554e-24	0.423086	0.238	0.019	8.36954e-20	19	CALB2
7.9443e-37	0.422727	0.405	0.036	2.66436e-32	19	UBE2QL1
4.96016e-10	0.422481	0.429	0.119	1.66354e-05	19	SMARCD3
3.83062e-10	0.422204	0.262	0.051	1.28471e-05	19	L1CAM
4.6681e-08	0.422196	0.595	0.225	0.00156559	19	EPB41L5
6.51645e-10	0.422046	0.667	0.245	2.18549e-05	19	BEX2
6.00435e-09	0.422001	0.333	0.084	0.000201374	19	VGF
1.89934e-08	0.421478	0.619	0.233	0.000637002	19	ERICH3
1.98347e-15	0.420861	0.476	0.102	6.65216e-11	19	BRI3BP
1.03049e-09	0.420781	0.643	0.21	3.45605e-05	19	FHOD3
3.98659e-08	0.420498	0.69	0.294	0.00133702	19	CLSTN1
1.73414e-10	0.420441	0.81	0.307	5.81595e-06	19	SNCA
1.71365e-13	0.419655	0.548	0.14	5.74723e-09	19	PGAM1
9.94525e-40	0.419583	0.262	0.015	3.33544e-35	19	RAC3
5.84992e-11	0.419246	0.524	0.153	1.96194e-06	19	PDCD7
3.89917e-11	0.419154	0.381	0.089	1.3077e-06	19	POU3F4
2.02706e-08	0.418438	0.595	0.218	0.000679836	19	PDXK
3.53271e-08	0.417932	0.738	0.304	0.0011848	19	GALNT11
4.32081e-11	0.417879	0.381	0.086	1.44911e-06	19	AMOTL1
5.18428e-12	0.41779	0.476	0.121	1.7387e-07	19	ZNF429
2.22434e-07	0.417698	0.738	0.329	0.00745999	19	STAU2
1.02488e-09	0.417477	0.571	0.193	3.43725e-05	19	ZYG11B
4.87383e-12	0.416231	0.262	0.044	1.63459e-07	19	FP475955.1
7.69843e-13	0.415726	0.595	0.163	2.5819e-08	19	MARCH8
2.22821e-15	0.415717	0.405	0.079	7.47298e-11	19	SYN1
2.23815e-10	0.415716	0.524	0.157	7.50632e-06	19	MRPL42
2.8184e-09	0.415496	0.571	0.194	9.45234e-05	19	ATP6AP2
6.66491e-27	0.415316	0.333	0.033	2.23528e-22	19	GRIP2
8.03754e-10	0.415183	0.452	0.128	2.69563e-05	19	NQO2
1.00173e-09	0.414532	0.548	0.177	3.35961e-05	19	ZFP90
1.31704e-09	0.414162	0.262	0.053	4.41708e-05	19	CCZ1
2.88992e-13	0.414036	0.405	0.083	9.69223e-09	19	AF279873.3
1.37285e-09	0.412915	0.595	0.202	4.60428e-05	19	NAALAD2
1.38706e-06	0.411925	0.31	0.095	0.0465193	19	MORN4
4.05246e-10	0.411194	0.357	0.083	1.35912e-05	19	ADAMTS6
2.03432e-09	0.411145	0.69	0.262	6.82269e-05	19	FAM110B
5.91524e-08	0.410918	0.738	0.317	0.00198385	19	TPST1
1.7469e-13	0.410244	0.429	0.094	5.85875e-09	19	COL19A1
1.00047e-06	0.409762	0.5	0.192	0.0335539	19	LIN7A
6.36978e-08	0.408844	0.619	0.241	0.0021363	19	EXT2
1.86858e-12	0.407831	0.381	0.08	6.26683e-08	19	BTG1
6.56421e-09	0.407724	0.357	0.095	0.00022015	19	KLF5
2.01174e-10	0.40678	0.714	0.248	6.74697e-06	19	DIXDC1
3.55146e-43	0.406441	0.262	0.014	1.19109e-38	19	LINC01482
3.27718e-14	0.406273	0.429	0.087	1.0991e-09	19	CHGB
8.93384e-14	0.406241	0.881	0.278	2.99623e-09	19	GRIA4
1.1133e-10	0.405991	0.31	0.065	3.73379e-06	19	GLT8D2
6.29727e-23	0.40525	0.357	0.043	2.11198e-18	19	MAPK3
5.27824e-07	0.405231	0.786	0.362	0.0177022	19	PI4KA
5.41312e-17	0.404982	0.381	0.064	1.81545e-12	19	RUSC1
1.88396e-08	0.404427	0.667	0.262	0.000631842	19	KIF1A
3.32845e-13	0.404415	0.5	0.118	1.1163e-08	19	SBDS
8.92157e-20	0.404028	0.429	0.068	2.99211e-15	19	CDK5R1
4.85371e-10	0.403242	0.31	0.069	1.62784e-05	19	CDC7
1.78995e-15	0.40303	0.571	0.135	6.00313e-11	19	TMEM33
6.81393e-08	0.402688	0.524	0.19	0.00228526	19	RBAK-RBAKDN
1.8035e-13	0.402687	0.333	0.061	6.04859e-09	19	SLC16A14
5.04551e-12	0.402503	0.69	0.216	1.69216e-07	19	NSD2
6.63793e-12	0.402122	0.452	0.109	2.22623e-07	19	N4BP2
1.13349e-13	0.401485	0.452	0.102	3.80151e-09	19	CAMLG
5.23697e-20	0.401293	0.476	0.08	1.75637e-15	19	EMC7
2.3982e-07	0.400385	0.524	0.194	0.00804308	19	KIAA1841
1.36489e-13	0.399824	0.548	0.139	4.57758e-09	19	PSMD12
2.60544e-09	0.398941	0.714	0.263	8.73812e-05	19	KRIT1
2.39001e-07	0.398726	0.476	0.173	0.00801561	19	DGKZ
5.30402e-08	0.398615	0.833	0.383	0.00177886	19	RAB3GAP1
2.2061e-09	0.398001	0.476	0.141	7.3988e-05	19	ATG14
4.41046e-08	0.397566	0.381	0.113	0.00147918	19	NIPAL2
5.51374e-16	0.396288	0.405	0.072	1.8492e-11	19	CTNNBIP1
6.26553e-08	0.396269	0.69	0.279	0.00210133	19	PURA
1.53843e-10	0.395969	0.81	0.296	5.15959e-06	19	GARNL3
1.53851e-08	0.395163	0.405	0.119	0.000515985	19	TSPYL4
1.93998e-09	0.395107	0.405	0.11	6.50629e-05	19	TVP23A
1.72562e-20	0.393927	0.476	0.078	5.78738e-16	19	CCDC136
8.41468e-51	0.393859	0.31	0.016	2.82212e-46	19	INAFM1
5.47925e-09	0.393812	0.476	0.148	0.000183763	19	SLC9A6
3.90686e-09	0.393759	0.595	0.211	0.000131028	19	ACTR10
2.05033e-11	0.39371	0.476	0.127	6.87638e-07	19	GARS
2.75038e-12	0.393373	0.5	0.127	9.22423e-08	19	RWDD1
2.49604e-10	0.392485	0.571	0.181	8.37123e-06	19	WDR47
4.61002e-13	0.391996	0.357	0.068	1.54611e-08	19	RGS11
2.7673e-11	0.391422	0.405	0.095	9.28097e-07	19	FAM161A
3.90987e-08	0.390322	0.619	0.235	0.00131129	19	PPM1A
3.43467e-11	0.390242	0.5	0.138	1.15192e-06	19	XXYLT1
5.60745e-10	0.390153	0.524	0.163	1.88063e-05	19	RNF11
1.45861e-91	0.388917	0.357	0.012	4.89188e-87	19	QPCT
9.80568e-09	0.388458	0.524	0.175	0.000328863	19	DUT
4.22709e-08	0.387657	0.524	0.188	0.00141768	19	ASAH1
3.11175e-18	0.387618	0.405	0.063	1.04362e-13	19	KCNK10
1.20291e-10	0.387589	0.548	0.149	4.03431e-06	19	ROR1
4.38881e-09	0.387275	0.524	0.172	0.000147192	19	PHLPP2
1.37163e-06	0.386586	0.452	0.166	0.0460016	19	DLD
2.24115e-08	0.386371	0.548	0.193	0.000751637	19	P2RY14
8.18354e-07	0.385717	0.857	0.413	0.0274459	19	SPIN1
3.92954e-12	0.3854	0.524	0.14	1.31789e-07	19	SET
1.90866e-07	0.385021	0.476	0.17	0.00640127	19	NLN
7.45311e-18	0.38491	0.381	0.06	2.49962e-13	19	KIAA1191
2.86936e-12	0.384382	0.286	0.05	9.62325e-08	19	TCTA
1.3661e-17	0.384182	0.333	0.047	4.58163e-13	19	BAIAP3
2.48548e-13	0.384059	0.357	0.07	8.33581e-09	19	STX3
1.48596e-07	0.383986	0.571	0.222	0.00498362	19	AC074032.1
7.39376e-08	0.383904	0.452	0.152	0.00247972	19	MFSD8
1.54978e-10	0.383386	0.429	0.114	5.19765e-06	19	CMAS
2.01124e-07	0.383353	0.524	0.196	0.0067453	19	WDR19
2.92446e-12	0.38307	0.5	0.129	9.80805e-08	19	ERO1A
1.59196e-11	0.38303	0.524	0.143	5.3391e-07	19	WRB
1.50352e-08	0.38267	0.405	0.118	0.000504252	19	TCP11L1
2.89451e-18	0.382642	0.262	0.03	9.70762e-14	19	AL365361.1
7.64207e-70	0.382383	0.238	0.007	2.563e-65	19	LINC00648
2.02201e-11	0.382282	0.69	0.218	6.78141e-07	19	AASDHPPT
7.2458e-09	0.381753	0.5	0.163	0.000243009	19	EIF1AX
2.83094e-16	0.381552	0.405	0.073	9.49439e-12	19	FGF9
7.99018e-18	0.381298	0.476	0.089	2.67975e-13	19	TECPR1
3.70371e-07	0.381069	0.833	0.339	0.0124215	19	PWRN1
9.25293e-09	0.381063	0.262	0.058	0.000310325	19	GCH1
1.5504e-14	0.380791	0.286	0.043	5.19975e-10	19	PRELID3A
2.21498e-07	0.380497	0.452	0.161	0.00742861	19	SH3BP5
7.05459e-07	0.380417	0.643	0.269	0.0236597	19	ZDBF2
9.34637e-11	0.379059	0.786	0.272	3.13459e-06	19	C1orf21
2.22393e-16	0.378721	0.31	0.044	7.45862e-12	19	MOXD1
9.25407e-29	0.378483	0.405	0.045	3.10363e-24	19	DISP2
3.67905e-26	0.378452	0.214	0.015	1.23388e-21	19	AL358154.1
1.93619e-07	0.378365	0.476	0.163	0.00649361	19	SEC22B
8.21359e-07	0.378359	0.69	0.325	0.0275467	19	DYNC1H1
1.37427e-18	0.378292	0.476	0.087	4.60902e-14	19	JPT1
3.52116e-10	0.378142	0.357	0.085	1.18093e-05	19	NOP56
4.91129e-72	0.378015	0.333	0.013	1.64715e-67	19	GCHFR
3.54259e-07	0.377303	0.548	0.207	0.0118811	19	AC098829.1
1.6026e-09	0.376851	0.429	0.122	5.37482e-05	19	GPR135
1.8868e-18	0.376701	0.476	0.083	6.32795e-14	19	PLCXD3
6.95928e-11	0.376072	0.429	0.109	2.334e-06	19	PRSS23
6.60311e-08	0.375504	0.976	0.387	0.00221455	19	RYR3
3.361e-11	0.375214	0.476	0.124	1.12721e-06	19	SLC35G2
2.26615e-17	0.375178	0.429	0.075	7.60021e-13	19	PCYOX1
2.1985e-09	0.374973	0.714	0.269	7.37333e-05	19	SUB1
9.07928e-09	0.374475	0.548	0.189	0.000304501	19	ACVR2A
1.37979e-07	0.373293	0.5	0.18	0.00462754	19	GGT7
8.87925e-10	0.37215	0.69	0.257	2.97792e-05	19	REEP5
8.99006e-11	0.371776	0.476	0.132	3.01509e-06	19	C12orf45
7.54526e-08	0.371419	0.548	0.199	0.00253053	19	ZBTB8OS
3.52885e-11	0.371204	0.643	0.209	1.18351e-06	19	CERS5
2.87754e-07	0.370822	0.667	0.287	0.00965069	19	MTR
1.39678e-08	0.370811	0.452	0.143	0.000468451	19	NCS1
4.10599e-15	0.370109	0.381	0.069	1.37707e-10	19	TCEAL1
2.08527e-14	0.369798	0.405	0.08	6.9936e-10	19	TUBB
1.19371e-07	0.36967	0.69	0.297	0.00400345	19	UBE2B
5.96142e-10	0.369645	0.405	0.106	1.99934e-05	19	ZNF821
3.30455e-07	0.369432	0.952	0.519	0.0110828	19	ATP1B1
1.22574e-14	0.369249	0.238	0.031	4.11089e-10	19	RBM11
6.14098e-07	0.367745	0.5	0.193	0.0205956	19	COPS2
1.52212e-11	0.366939	0.286	0.052	5.10488e-07	19	ARHGAP28
1.45957e-08	0.365934	0.19	0.034	0.000489509	19	AC018467.1
7.99453e-08	0.365799	0.857	0.359	0.00268121	19	ICA1L
1.90612e-08	0.36546	0.714	0.251	0.000639274	19	CDH9
5.27065e-10	0.365128	0.452	0.126	1.76767e-05	19	ACBD3
5.64876e-15	0.364766	0.476	0.103	1.89448e-10	19	SULT4A1
7.8536e-10	0.364389	0.548	0.175	2.63394e-05	19	PEX14
4.13161e-08	0.364029	0.476	0.157	0.00138566	19	TMEM196
8.72184e-14	0.363373	0.333	0.057	2.92513e-09	19	SSR4
4.79156e-07	0.36333	0.833	0.375	0.0160699	19	ZSWIM5
6.7141e-16	0.363241	0.429	0.08	2.25178e-11	19	LAMTOR5
8.51243e-09	0.362727	0.524	0.17	0.00028549	19	USP46
2.84165e-08	0.362697	0.548	0.186	0.000953034	19	UNC13A
1.51872e-21	0.362492	0.5	0.082	5.09349e-17	19	SRA1
4.79029e-10	0.362243	0.548	0.175	1.60657e-05	19	SLC12A5
1.53306e-11	0.361157	0.69	0.218	5.14159e-07	19	CBX5
6.81665e-42	0.360986	0.214	0.009	2.28617e-37	19	AP005059.1
1.10091e-06	0.360815	0.333	0.104	0.0369223	19	AC090709.1
2.54233e-07	0.360586	0.405	0.131	0.00852648	19	UBAP1L
4.29375e-18	0.360525	0.286	0.036	1.44004e-13	19	SNCB
1.38969e-10	0.360354	0.524	0.154	4.66076e-06	19	TDG
1.15214e-07	0.360124	0.476	0.162	0.00386404	19	TTC39B
5.59499e-07	0.360124	0.619	0.258	0.0187645	19	PMS1
1.69102e-07	0.359793	0.714	0.311	0.00567136	19	DDHD1
1.26183e-10	0.359443	0.69	0.244	4.23192e-06	19	SLC22A17
3.74251e-20	0.359407	0.333	0.042	1.25516e-15	19	HAP1
5.30639e-09	0.359238	0.571	0.192	0.000177966	19	SNX4
1.58215e-10	0.359126	0.476	0.133	5.30622e-06	19	AL359706.1
1.04201e-06	0.358146	0.405	0.141	0.0349468	19	NEURL1
1.08275e-06	0.357618	0.881	0.423	0.0363132	19	TRAPPC9
2.2007e-22	0.357453	0.333	0.039	7.38071e-18	19	LRRC4
2.51445e-13	0.35741	0.214	0.028	8.43297e-09	19	LGALSL
1.31295e-12	0.356517	0.452	0.108	4.40337e-08	19	C3orf14
7.73141e-14	0.355408	0.571	0.145	2.59296e-09	19	NUDT21
6.7888e-18	0.355399	0.5	0.092	2.27683e-13	19	KIAA0355
8.47606e-08	0.354971	0.738	0.315	0.0028427	19	ABAT
4.02066e-09	0.354853	0.381	0.102	0.000134845	19	WSB2
6.44451e-08	0.354506	0.524	0.185	0.00216136	19	NDUFA5
1.24662e-06	0.354209	0.762	0.346	0.0418091	19	CNNM2
7.4776e-19	0.354203	0.333	0.045	2.50784e-14	19	BEX5
6.55144e-16	0.35375	0.262	0.034	2.19722e-11	19	LURAP1L
7.57585e-10	0.35214	0.452	0.131	2.54079e-05	19	TSPAN13
1.92107e-17	0.351944	0.31	0.043	6.44287e-13	19	SMIM17
1.16758e-11	0.351931	0.333	0.069	3.91582e-07	19	ABCA9
9.67267e-11	0.351901	0.214	0.033	3.24402e-06	19	SLC12A1
5.59349e-16	0.351814	0.286	0.04	1.87594e-11	19	RAI2
1.09478e-08	0.351653	0.571	0.199	0.000367166	19	GGA2
7.40533e-11	0.351283	0.619	0.19	2.4836e-06	19	MUM1
6.40169e-23	0.350456	0.262	0.025	2.147e-18	19	AC004485.1
7.96499e-09	0.350144	0.524	0.18	0.00026713	19	CRMP1
7.86361e-14	0.349934	0.476	0.107	2.6373e-09	19	DRAM2
5.76076e-07	0.349895	0.833	0.322	0.0193204	19	RARB
5.098e-11	0.34985	0.381	0.086	1.70977e-06	19	C4orf3
4.65475e-09	0.349838	0.524	0.167	0.000156111	19	NHLRC3
3.02373e-09	0.349618	0.405	0.11	0.00010141	19	CCT5
6.96576e-09	0.349431	0.571	0.199	0.000233618	19	MAPRE3
3.03576e-18	0.349017	0.214	0.021	1.01813e-13	19	PLCXD2
5.6817e-13	0.348852	0.19	0.023	1.90553e-08	19	AL049569.1
1.25083e-12	0.347804	0.667	0.199	4.19505e-08	19	VPS35
6.63444e-09	0.345967	0.452	0.14	0.000222506	19	SGTB
2.91902e-17	0.345742	0.381	0.061	9.7898e-13	19	TEK
9.0653e-08	0.345279	0.643	0.246	0.00304032	19	CAP2
5.24743e-08	0.3448	0.524	0.177	0.00175988	19	RRAS2
1.11106e-08	0.34439	0.69	0.262	0.000372629	19	SKP1
2.16001e-11	0.344246	0.429	0.105	7.24425e-07	19	TXNDC15
2.68499e-08	0.344237	0.738	0.296	0.000900491	19	AP2B1
5.97329e-07	0.344146	0.476	0.173	0.0200332	19	CEPT1
5.34459e-09	0.344046	0.714	0.269	0.000179247	19	FAM169A
5.14049e-08	0.343899	0.214	0.044	0.00172402	19	TMEM63C
7.46953e-08	0.343799	0.548	0.201	0.00250513	19	RNF175
5.56231e-08	0.3433	0.357	0.1	0.00186549	19	CCT6A
7.99827e-11	0.343296	0.476	0.128	2.68246e-06	19	PITPNA
1.39986e-10	0.343242	0.405	0.102	4.69485e-06	19	DLG3
1.80388e-12	0.343019	0.571	0.153	6.04986e-08	19	YPEL3
1.61579e-08	0.342872	0.452	0.141	0.000541902	19	AP3B2
3.42581e-29	0.342583	0.333	0.03	1.14895e-24	19	C11orf96
9.22471e-11	0.34251	0.476	0.133	3.09378e-06	19	PACSIN1
1.59709e-08	0.342114	0.69	0.28	0.000535631	19	CMIP
2.703e-16	0.341938	0.452	0.088	9.06533e-12	19	SMIM10L1
1.31628e-06	0.341892	0.333	0.103	0.0441454	19	GDA
7.78093e-09	0.341763	0.5	0.159	0.000260957	19	RNF165
1.47358e-13	0.341738	0.381	0.074	4.94208e-09	19	DEGS1
1.91415e-08	0.341616	0.5	0.167	0.000641967	19	GOLT1B
2.16881e-11	0.341585	0.619	0.19	7.27377e-07	19	ARF1
1.16831e-09	0.341267	0.357	0.089	3.91827e-05	19	CDO1
4.19237e-07	0.340988	0.31	0.087	0.0140604	19	SRSF12
6.92799e-16	0.340649	0.357	0.06	2.32351e-11	19	TMEM35A
2.63735e-09	0.340304	0.452	0.131	8.84515e-05	19	ARMCX3
2.11977e-12	0.339474	0.476	0.119	7.10929e-08	19	KIAA0895L
1.96149e-09	0.339304	0.119	0.013	6.57843e-05	19	AC239800.3
4.55982e-07	0.339264	0.976	0.512	0.0152927	19	DPYSL2
3.96963e-08	0.339227	0.667	0.259	0.00133134	19	CRLF3
1.89301e-09	0.338975	0.357	0.09	6.34878e-05	19	NRSN2
6.30981e-10	0.338839	0.952	0.405	2.11618e-05	19	NKAIN3
4.55609e-21	0.338533	0.143	0.009	1.52802e-16	19	TMEM200A
1.55259e-09	0.338201	0.452	0.128	5.20707e-05	19	ERH
3.75399e-08	0.338058	0.571	0.208	0.00125901	19	TXNL1
5.79546e-07	0.337474	0.476	0.177	0.0194368	19	CISD1
2.68012e-11	0.337404	0.5	0.135	8.9886e-07	19	SERP2
1.36562e-13	0.337305	0.333	0.058	4.58003e-09	19	HPCAL1
1.36428e-08	0.337139	0.762	0.303	0.000457551	19	MEF2C-AS1
1.97985e-07	0.336591	0.81	0.354	0.00664003	19	FBXW11
4.50884e-08	0.336522	0.381	0.112	0.00151218	19	B3GALNT1
1.10583e-16	0.335816	0.286	0.038	3.70873e-12	19	EPCAM
2.82955e-13	0.335718	0.238	0.034	9.48973e-09	19	AC004805.1
1.45027e-07	0.335547	0.381	0.117	0.00486391	19	RFPL1S
4.39113e-11	0.335532	0.5	0.136	1.4727e-06	19	CYCS
9.58486e-12	0.335381	0.452	0.111	3.21457e-07	19	GPR176
1.71356e-33	0.335305	0.214	0.012	5.74693e-29	19	HTR7
8.2938e-11	0.335069	0.381	0.09	2.78158e-06	19	SYNGR1
1.97023e-11	0.334316	0.595	0.168	6.60776e-07	19	GKAP1
3.51812e-12	0.334	0.167	0.019	1.17991e-07	19	SLC25A15
1.54846e-16	0.333223	0.31	0.045	5.19323e-12	19	NIPSNAP3B
3.42247e-16	0.333062	0.5	0.101	1.14783e-11	19	BNIP3
1.49717e-08	0.332788	0.429	0.129	0.000502122	19	AL035530.2
2.16342e-07	0.332689	0.548	0.202	0.00725569	19	TRAPPC13
1.10249e-07	0.332311	0.643	0.246	0.00369755	19	XPO7
1.74724e-11	0.331376	0.476	0.123	5.85991e-07	19	FAM199X
2.52788e-13	0.330989	0.214	0.028	8.47799e-09	19	CLMP
2.79585e-10	0.330818	0.762	0.268	9.37671e-06	19	PRMT2
1.30807e-07	0.330814	0.381	0.116	0.00438699	19	MARCH11
5.75761e-07	0.330426	0.667	0.283	0.0193099	19	MDN1
1.32095e-07	0.329965	0.643	0.236	0.00443022	19	EPS8
1.11286e-30	0.329893	0.238	0.016	3.73231e-26	19	NPFFR1
5.23859e-14	0.329622	0.262	0.038	1.75692e-09	19	KCTD10
2.41882e-10	0.329522	0.5	0.145	8.11224e-06	19	DCP2
1.33929e-07	0.329467	0.762	0.322	0.00449172	19	PPHLN1
2.07139e-19	0.328182	0.357	0.049	6.94701e-15	19	PALMD
2.84673e-08	0.327329	0.714	0.286	0.000954736	19	TP53BP1
8.48478e-09	0.326625	0.429	0.125	0.000284563	19	NBPF1
1.79352e-11	0.326586	0.548	0.154	6.0151e-07	19	AES
9.39368e-10	0.326063	0.31	0.069	3.15045e-05	19	FAM234B
1.36998e-12	0.325811	0.595	0.156	4.59466e-08	19	PRKAR2A
8.91478e-14	0.325575	0.333	0.059	2.98984e-09	19	AC008105.3
3.21345e-13	0.325188	0.381	0.077	1.07773e-08	19	RAPGEF4-AS1
7.81666e-13	0.325181	0.548	0.143	2.62155e-08	19	GABARAPL1
1.93882e-10	0.324878	0.31	0.065	6.50242e-06	19	OSBPL5
1.38171e-09	0.324302	0.405	0.108	4.63396e-05	19	AVEN
1.03374e-12	0.324256	0.524	0.133	3.46694e-08	19	FKBP8
1.87701e-07	0.324137	0.357	0.106	0.00629511	19	TEX10
9.24518e-36	0.324009	0.238	0.013	3.10065e-31	19	CPNE9
4.29561e-13	0.323998	0.524	0.129	1.44066e-08	19	FAM174A
7.1881e-09	0.323963	0.595	0.213	0.000241075	19	MTPN
1.94667e-11	0.323731	0.476	0.122	6.52873e-07	19	SCCPDH
5.5606e-13	0.323637	0.262	0.041	1.86491e-08	19	FO393400.1
8.19846e-11	0.323616	0.214	0.034	2.7496e-06	19	FNDC5
2.01563e-13	0.322488	0.714	0.212	6.76002e-09	19	GAD1
1.434e-13	0.322319	0.571	0.143	4.80936e-09	19	KLHDC2
2.14314e-11	0.321541	0.333	0.068	7.18766e-07	19	ENDOV
4.80382e-08	0.321205	0.714	0.289	0.0016111	19	FSD1L
9.45737e-10	0.321007	0.476	0.137	3.17181e-05	19	STARD3NL
7.9325e-09	0.320485	0.548	0.185	0.00026604	19	TNPO3
3.20545e-07	0.320257	0.31	0.086	0.0107504	19	CYP4X1
1.86673e-13	0.320121	0.238	0.033	6.26064e-09	19	SAMD12-AS1
1.18047e-16	0.319844	0.381	0.063	3.95905e-12	19	VBP1
4.0872e-10	0.319608	0.69	0.24	1.37077e-05	19	RAC1
1.0463e-06	0.319213	0.167	0.033	0.0350907	19	AC007450.1
1.13984e-07	0.318719	0.667	0.256	0.00382278	19	PAK5
4.49344e-07	0.318253	0.476	0.176	0.0150701	19	FAM219A
2.64316e-09	0.318149	0.238	0.046	8.86462e-05	19	CDC42EP3
3.10156e-08	0.317994	0.452	0.145	0.0010402	19	DSTYK
2.28405e-48	0.317978	0.262	0.012	7.66025e-44	19	TMEM200C
3.72789e-15	0.31764	0.262	0.035	1.25026e-10	19	AC009414.2
7.90119e-10	0.317471	0.571	0.182	2.6499e-05	19	MAPK9
7.10047e-12	0.31743	0.357	0.074	2.38135e-07	19	VAMP7
4.89461e-08	0.317288	0.452	0.144	0.00164155	19	JAKMIP2-AS1
1.16224e-09	0.317252	0.405	0.109	3.89793e-05	19	ZFR2
1.62435e-07	0.316694	0.452	0.152	0.00544776	19	SRP72
2.30192e-10	0.316247	0.357	0.084	7.72019e-06	19	RAB3A
1.32879e-11	0.316091	0.429	0.103	4.45648e-07	19	NDN
4.14978e-14	0.315905	0.31	0.05	1.39175e-09	19	MARCH2
8.218e-08	0.315798	0.381	0.114	0.00275615	19	RAB9B
1.63438e-20	0.31516	0.214	0.019	5.48137e-16	19	LINC01901
1.44464e-09	0.315016	0.286	0.06	4.84502e-05	19	SIKE1
8.71129e-11	0.314658	0.381	0.089	2.92159e-06	19	EI24
4.0088e-09	0.31388	0.69	0.256	0.000134447	19	USP14
9.12224e-09	0.31374	0.667	0.267	0.000305942	19	TMEM59L
3.3935e-08	0.312304	0.476	0.159	0.00113811	19	RHBDD2
7.06622e-09	0.312192	0.619	0.218	0.000236987	19	STX12
7.73189e-08	0.311784	0.357	0.1	0.00259312	19	LIG4
1.17055e-08	0.31177	0.667	0.251	0.000392579	19	TMEM30A
1.55983e-12	0.311649	0.5	0.125	5.23137e-08	19	ALDH5A1
3.1701e-07	0.311532	0.262	0.066	0.0106319	19	NAAA
2.9197e-07	0.311023	0.381	0.117	0.00979209	19	CFAP161
1.55184e-08	0.310892	0.571	0.2	0.000520455	19	CDS2
4.82218e-09	0.310824	0.5	0.156	0.000161726	19	ZNF25
5.21977e-12	0.310365	0.333	0.066	1.75061e-07	19	ZNF786
1.87133e-09	0.310242	0.619	0.205	6.27608e-05	19	LINC00662
7.56043e-12	0.30993	0.405	0.092	2.53562e-07	19	RASGRF1
2.72888e-13	0.309868	0.357	0.066	9.15213e-09	19	SCPEP1
4.28877e-13	0.30922	0.524	0.129	1.43837e-08	19	ATP6V1F
1.47254e-06	0.308835	0.357	0.116	0.0493859	19	CEP68
3.6549e-10	0.308771	0.476	0.135	1.22578e-05	19	REEP2
7.45448e-08	0.307916	0.548	0.198	0.00250008	19	ARL3
8.8155e-07	0.307518	0.119	0.018	0.0295654	19	ADIRF
5.9293e-09	0.307437	0.452	0.137	0.000198857	19	C16orf87
1.32414e-09	0.307077	0.738	0.27	4.44092e-05	19	RHOT1
4.6677e-19	0.306988	0.238	0.024	1.56545e-14	19	LINC01197
1.69376e-10	0.306814	0.571	0.174	5.68052e-06	19	EIF4G2
3.26959e-09	0.306052	0.524	0.163	0.000109655	19	MTURN
1.27196e-09	0.305824	0.548	0.175	4.26591e-05	19	STK24
1.44872e-43	0.305637	0.214	0.009	4.85873e-39	19	KCNAB3
7.19951e-09	0.305448	0.238	0.048	0.000241457	19	TRO
1.1062e-10	0.305055	0.524	0.148	3.70997e-06	19	COX20
3.17579e-08	0.30422	0.619	0.226	0.0010651	19	SCRN1
1.28117e-73	0.304093	0.167	0.003	4.29678e-69	19	AL606760.1
1.5838e-07	0.30393	0.381	0.119	0.00531175	19	ELOVL4
9.46192e-12	0.303773	0.19	0.025	3.17334e-07	19	SMCO4
3.17914e-08	0.303464	0.19	0.035	0.00106622	19	AP000857.2
9.7791e-15	0.303137	0.19	0.021	3.27972e-10	19	DLGAP2-AS1
4.56176e-09	0.302977	0.595	0.207	0.000152992	19	RAB18
2.88553e-15	0.302774	0.5	0.105	9.67749e-11	19	ARL8A
2.36853e-09	0.302565	0.357	0.09	7.94358e-05	19	TRIM69
8.94224e-09	0.302394	0.357	0.094	0.000299905	19	LINC00665
2.14456e-08	0.302366	0.524	0.178	0.000719244	19	AZI2
6.65367e-10	0.302335	0.238	0.043	2.23151e-05	19	AC243964.2
1.55891e-11	0.302261	0.19	0.026	5.22828e-07	19	WFDC2
5.99913e-10	0.301834	0.381	0.096	2.01199e-05	19	RPL7L1
4.26016e-09	0.301286	0.357	0.092	0.000142877	19	ARPC5L
6.41094e-12	0.301083	0.333	0.065	2.1501e-07	19	KDELR1
8.31177e-07	0.30084	0.476	0.176	0.027876	19	KPNA6
2.5877e-11	0.300774	0.31	0.06	8.67861e-07	19	MAGEH1
4.74576e-13	0.30056	0.429	0.092	1.59163e-08	19	SLC30A10
4.76953e-10	0.300421	0.405	0.102	1.5996e-05	19	ZNF33B
3.49336e-16	0.300126	0.31	0.046	1.1716e-11	19	RTN2
3.18399e-14	0.299966	0.452	0.093	1.06785e-09	19	RAI14
3.93918e-13	0.299921	0.333	0.06	1.32112e-08	19	EMC4
4.29047e-07	0.299776	0.452	0.158	0.0143894	19	PRMT9
2.20511e-12	0.299676	0.286	0.049	7.39548e-08	19	RHBDL1
3.20374e-08	0.2996	0.31	0.079	0.00107447	19	HPCAL4
6.15268e-07	0.299582	0.286	0.079	0.0206348	19	AACS
3.83363e-11	0.298883	0.429	0.101	1.28572e-06	19	SNX7
6.93311e-09	0.298665	0.667	0.253	0.000232523	19	APLP2
1.88148e-16	0.298562	0.262	0.033	6.3101e-12	19	EHD3
1.18272e-07	0.298479	1	0.6	0.00396661	19	UNC5C
1.36452e-07	0.298295	0.405	0.127	0.00457633	19	PLEKHA3
1.48575e-06	0.298013	0.524	0.208	0.0498291	19	NAPG
1.89269e-09	0.297952	0.571	0.186	6.34769e-05	19	VKORC1L1
6.51935e-14	0.297666	0.452	0.098	2.18646e-09	19	NUP210
2.17869e-11	0.29761	0.476	0.121	7.30688e-07	19	NNT-AS1
1.56303e-08	0.297327	0.429	0.128	0.00052421	19	DNAJC18
5.88396e-08	0.297299	0.738	0.327	0.00197336	19	C8orf34
1.49221e-11	0.297155	0.452	0.111	5.00456e-07	19	BRK1
1.36508e-06	0.296977	0.5	0.19	0.045782	19	RALA
2.15114e-08	0.296941	0.476	0.151	0.00072145	19	ATXN7L3B
2.57072e-15	0.296919	0.357	0.06	8.62168e-11	19	CHP1
4.8125e-08	0.29689	0.714	0.279	0.00161402	19	JAK2
3.94204e-07	0.296662	0.238	0.057	0.0132208	19	AC079298.3
9.74472e-09	0.295682	0.643	0.234	0.000326818	19	UBR4
1.32103e-07	0.29559	0.905	0.401	0.00443047	19	STRBP
8.84206e-09	0.29538	0.571	0.194	0.000296545	19	C9orf72
2.4765e-08	0.294245	0.31	0.079	0.00083057	19	DPF1
3.16093e-07	0.294206	0.381	0.121	0.0106011	19	GIPC2
5.24612e-07	0.294097	0.429	0.144	0.0175944	19	USP7
4.93014e-11	0.293936	0.238	0.039	1.65347e-06	19	KPNA2
2.47145e-08	0.293858	0.5	0.161	0.000828875	19	PKNOX2
8.33123e-07	0.293595	0.405	0.139	0.0279413	19	GRIK5
1.82677e-12	0.29335	0.286	0.048	6.12662e-08	19	TMED3
3.25568e-14	0.293144	0.119	0.009	1.09189e-09	19	TXK
1.43485e-08	0.293082	0.357	0.094	0.000481221	19	COMMD2
9.30004e-10	0.292594	0.238	0.044	3.11905e-05	19	AC008056.2
1.34903e-06	0.292106	0.238	0.061	0.0452439	19	AC119868.2
3.02242e-09	0.291999	0.548	0.175	0.000101366	19	PAIP2
8.32218e-10	0.291416	0.571	0.181	2.79109e-05	19	VDAC3
5.28549e-08	0.291152	0.595	0.222	0.00177265	19	GSTA4
4.81582e-11	0.291009	0.476	0.124	1.61513e-06	19	CEND1
1.39757e-08	0.290558	0.595	0.211	0.000468717	19	RPL15
2.99005e-10	0.290158	0.595	0.188	1.0028e-05	19	MFSD6
2.62236e-12	0.289839	0.452	0.107	8.79487e-08	19	CNIH1
1.84435e-229	0.289143	0.238	0.002	6.18559e-225	19	LINC02347
1.28278e-10	0.288781	0.5	0.136	4.3022e-06	19	SLIT1
1.39871e-07	0.288432	0.405	0.126	0.00469101	19	HSPA13
1.49002e-06	0.288219	0.452	0.166	0.0499723	19	AL138752.2
4.35077e-11	0.288151	0.405	0.096	1.45916e-06	19	UNC50
6.84994e-08	0.28803	0.405	0.124	0.00229733	19	KRR1
1.1391e-09	0.287456	0.5	0.147	3.82032e-05	19	BBS7
2.61236e-07	0.287337	0.405	0.134	0.00876132	19	GHITM
8.14625e-09	0.286651	0.381	0.103	0.000273209	19	C2orf80
1.45331e-14	0.286353	0.238	0.031	4.87412e-10	19	RASSF5
4.44343e-09	0.286164	0.31	0.073	0.000149024	19	PNMA8A
4.22895e-10	0.285981	0.214	0.036	1.4183e-05	19	ERICH3-AS1
5.23418e-07	0.285498	0.619	0.247	0.0175544	19	ABHD18
6.70449e-07	0.285446	0.381	0.122	0.0224855	19	CNOT7
7.2039e-09	0.285161	0.31	0.072	0.000241605	19	MPP2
1.14972e-09	0.285074	0.357	0.086	3.85593e-05	19	OTUD5
9.66071e-11	0.284852	0.214	0.033	3.24001e-06	19	FAHD1
3.54756e-13	0.284511	0.333	0.061	1.18978e-08	19	PPFIA3
4.58354e-09	0.284318	0.214	0.039	0.000153723	19	C9orf129
2.38278e-12	0.283941	0.595	0.167	7.99137e-08	19	UQCRH
5.70842e-09	0.283826	0.238	0.047	0.000191449	19	AC008267.5
9.73128e-08	0.28345	0.524	0.185	0.00326368	19	SMC3
1.07868e-12	0.283307	0.571	0.151	3.61766e-08	19	TGOLN2
1.1547e-11	0.283279	0.262	0.044	3.87262e-07	19	PDGFA
2.5762e-08	0.283134	0.571	0.196	0.000864006	19	TERF1
5.48428e-15	0.282908	0.31	0.048	1.83932e-10	19	ALDH1L2
6.12208e-10	0.282595	0.262	0.051	2.05322e-05	19	ZNF250
3.80405e-11	0.282585	0.357	0.077	1.2758e-06	19	CNIH2
9.16161e-11	0.281798	0.238	0.04	3.07262e-06	19	CPSF4
3.80422e-14	0.281548	0.381	0.072	1.27586e-09	19	BLOC1S2
2.24555e-07	0.281539	0.452	0.154	0.00753112	19	PPP1R2
6.09204e-08	0.281393	0.381	0.112	0.00204315	19	ARL2BP
3.37468e-08	0.28125	0.476	0.154	0.0011318	19	DYNC1LI1
9.46268e-18	0.280832	0.286	0.036	3.17359e-13	19	ANAPC13
1.2426e-06	0.280416	0.19	0.042	0.0416745	19	POLQ
3.29631e-08	0.27969	0.31	0.077	0.00110552	19	SAV1
1.2905e-09	0.279669	0.381	0.099	4.32807e-05	19	ABCB1
5.40573e-93	0.279468	0.167	0.003	1.81297e-88	19	PCDH18
9.41088e-12	0.279414	0.357	0.075	3.15622e-07	19	ZCCHC10
3.04032e-09	0.279223	0.476	0.139	0.000101966	19	ZNF667-AS1
9.69827e-13	0.279222	0.214	0.029	3.25261e-08	19	CORO2A
1.77601e-13	0.279098	0.238	0.033	5.95639e-09	19	TCEAL6
2.87601e-10	0.278914	0.333	0.073	9.64556e-06	19	IGSF10
7.0451e-19	0.278256	0.214	0.02	2.36279e-14	19	GPX3
9.34136e-07	0.277997	0.452	0.16	0.0313291	19	DIAPH1
1.8674e-10	0.277945	0.548	0.157	6.26289e-06	19	LRP2BP
1.06707e-06	0.277888	0.786	0.355	0.0357874	19	PPIP5K2
2.14528e-08	0.277403	0.333	0.086	0.000719483	19	GCLM
2.16915e-14	0.276681	0.19	0.021	7.27491e-10	19	RAB11FIP1
3.03503e-08	0.276608	0.571	0.206	0.00101789	19	ALS2
2.28998e-09	0.276577	0.429	0.12	7.68015e-05	19	DLEU7
8.43753e-15	0.276475	0.238	0.031	2.82978e-10	19	C1orf115
6.74444e-10	0.276028	0.452	0.125	2.26195e-05	19	MBIP
1.01037e-08	0.275507	0.643	0.23	0.000338858	19	FBXO21
8.05116e-12	0.275458	0.357	0.074	2.7002e-07	19	METTL5
4.01448e-10	0.275109	0.667	0.223	1.34638e-05	19	GRK3
1.82582e-15	0.27489	0.286	0.04	6.12344e-11	19	UQCRHL
5.9838e-12	0.274524	0.31	0.057	2.00685e-07	19	AL050403.2
2.69106e-07	0.274481	0.619	0.242	0.00902528	19	ARFGEF2
6.29758e-12	0.274286	0.405	0.089	2.11208e-07	19	PLSCR1
6.29068e-09	0.274182	0.571	0.191	0.000210977	19	ORMDL1
1.41572e-08	0.274176	0.405	0.115	0.000474803	19	FOXRED1
4.25339e-09	0.273868	0.405	0.11	0.00014265	19	ASNS
4.34317e-07	0.273686	0.548	0.204	0.0145661	19	ANKRD18A
2.67054e-11	0.273561	0.738	0.259	8.95647e-07	19	SYNDIG1
6.50532e-10	0.273477	0.476	0.131	2.18175e-05	19	ANKRD6
3.63447e-10	0.273329	0.357	0.083	1.21893e-05	19	QSOX1
8.67558e-12	0.273323	0.143	0.015	2.90962e-07	19	IGLON5
1.90118e-10	0.272817	0.619	0.197	6.37618e-06	19	BRI3
3.4683e-07	0.272631	0.405	0.135	0.011632	19	DMTN
3.13713e-09	0.272194	0.238	0.046	0.000105213	19	PGD
5.93165e-13	0.271532	0.405	0.085	1.98936e-08	19	LYSMD2
2.66149e-08	0.271213	0.19	0.034	0.00089261	19	ADAM11
5.38616e-22	0.270869	0.262	0.025	1.80641e-17	19	EGFL7
5.41811e-08	0.270677	0.357	0.1	0.00181712	19	PIANP
2.81633e-17	0.270598	0.238	0.026	9.44541e-13	19	GLYATL2
1.44649e-13	0.270238	0.381	0.074	4.85122e-09	19	IMPACT
3.73884e-08	0.27013	0.357	0.097	0.00125393	19	SGCB
2.24251e-08	0.270094	0.5	0.165	0.000752092	19	TMTC3
3.91691e-11	0.270069	0.452	0.115	1.31365e-06	19	BAG4
1.69901e-13	0.270018	0.262	0.039	5.69815e-09	19	LINC00884
4.46958e-07	0.269973	0.286	0.078	0.0149901	19	CEP250
6.98462e-18	0.269456	0.452	0.082	2.3425e-13	19	DENND3
4.50083e-08	0.269029	0.524	0.178	0.00150949	19	POM121
1.48158e-06	0.26843	0.381	0.124	0.0496892	19	DEAF1
1.02788e-09	0.268405	0.19	0.03	3.44731e-05	19	LINC01776
5.64718e-10	0.268305	0.476	0.135	1.89395e-05	19	IDH3A
6.90024e-18	0.267846	0.31	0.041	2.3142e-13	19	HRH1
8.71176e-28	0.267345	0.238	0.017	2.92175e-23	19	B3GALT6
5.7514e-100	0.266179	0.262	0.006	1.9289e-95	19	AC022893.2
4.26709e-10	0.265942	0.167	0.023	1.4311e-05	19	SLC45A2
2.26735e-08	0.26555	0.286	0.067	0.000760422	19	MRI1
1.20366e-13	0.265224	0.405	0.082	4.03685e-09	19	TMEM9
2.20166e-15	0.265137	0.81	0.239	7.38392e-11	19	XYLT1
1.42754e-09	0.264992	0.19	0.03	4.78769e-05	19	RNF207
1.27852e-10	0.264845	0.476	0.128	4.2879e-06	19	FBXO44
1.18442e-19	0.264619	0.19	0.016	3.97232e-15	19	AC025211.1
1.01727e-09	0.264107	0.286	0.06	3.41172e-05	19	RAP2B
1.86413e-09	0.263693	0.643	0.225	6.25192e-05	19	USP11
1.50052e-09	0.263231	0.429	0.115	5.03246e-05	19	ZDHHC13
4.39778e-12	0.262923	0.143	0.014	1.47493e-07	19	CACNA1G
1.08186e-06	0.26271	0.405	0.138	0.0362833	19	SLC25A16
1.40205e-06	0.262539	0.476	0.179	0.047022	19	TRIM23
8.66327e-11	0.262415	0.214	0.033	2.90549e-06	19	PAFAH1B3
7.05577e-10	0.262291	0.167	0.023	2.36636e-05	19	RND2
2.07564e-07	0.262069	0.357	0.103	0.00696128	19	MKNK1
6.55696e-09	0.261895	0.31	0.072	0.000219907	19	GLOD4
6.64971e-10	0.261705	0.548	0.167	2.23018e-05	19	CNOT10
4.29197e-13	0.26156	0.286	0.046	1.43944e-08	19	NPTXR
1.16084e-07	0.261463	0.619	0.236	0.00389321	19	SHOC2
1.2248e-09	0.261458	0.381	0.096	4.10775e-05	19	ZNF711
9.10849e-12	0.261273	0.262	0.044	3.0548e-07	19	PNMA3
2.18262e-11	0.261213	0.19	0.026	7.32006e-07	19	FRMPD3
8.78555e-08	0.261194	0.476	0.156	0.0029465	19	STRADB
1.05035e-06	0.26116	0.429	0.148	0.0352267	19	SEC61A2
5.09021e-16	0.261139	0.286	0.039	1.70716e-11	19	CACNB3
6.46321e-09	0.261046	0.69	0.273	0.000216763	19	CALM3
1.52921e-08	0.260992	0.571	0.193	0.000512866	19	ARHGAP35
1.60763e-08	0.260676	0.524	0.175	0.000539166	19	MCF2L
4.97839e-09	0.260591	0.571	0.19	0.000166965	19	DSTN
2.7144e-10	0.259998	0.238	0.042	9.10357e-06	19	CBWD3
1.92024e-09	0.259892	0.643	0.226	6.44009e-05	19	GRB2
5.4187e-19	0.259749	0.262	0.029	1.81732e-14	19	HACD1
2.87735e-07	0.259524	0.286	0.074	0.00965006	19	PPP2R5B
1.06358e-10	0.259235	0.452	0.118	3.56705e-06	19	DIS3
1.19585e-17	0.258921	0.143	0.01	4.01066e-13	19	FNDC10
3.03109e-13	0.258775	0.5	0.119	1.01657e-08	19	SNU13
4.37719e-07	0.258074	0.333	0.095	0.0146802	19	MEF2C-AS2
2.56787e-08	0.258021	0.238	0.05	0.000861213	19	ACSM3
3.535e-15	0.257976	0.357	0.06	1.18557e-10	19	POLR2E
5.1354e-15	0.25789	0.381	0.067	1.72231e-10	19	TRMT112
6.57644e-13	0.257778	0.667	0.172	2.20561e-08	19	SOX2
6.17634e-09	0.257678	0.262	0.055	0.000207142	19	ZNF280B
6.16225e-61	0.257603	0.262	0.01	2.0667e-56	19	DLX1
1.27648e-08	0.257336	0.238	0.048	0.000428108	19	EPB41L4A-AS1
1.36012e-09	0.256899	0.286	0.061	4.56156e-05	19	DMKN
5.80196e-12	0.256874	0.31	0.056	1.94586e-07	19	SEC24D
8.26724e-26	0.256591	0.143	0.007	2.77267e-21	19	GMIP
3.27288e-10	0.25642	0.452	0.125	1.09766e-05	19	LDHA
1.40537e-07	0.256237	0.357	0.103	0.00471333	19	NECAP1
5.68215e-08	0.255586	0.31	0.079	0.00190568	19	CAMTA2
2.6317e-11	0.255083	0.381	0.081	8.82618e-07	19	TMCC3
1.0465e-07	0.254759	0.333	0.091	0.00350974	19	LRSAM1
1.36543e-06	0.254709	0.19	0.042	0.0457937	19	ASAH2B
1.17293e-06	0.254551	0.548	0.213	0.0393379	19	SH3PXD2A
7.85556e-09	0.254382	0.19	0.032	0.00026346	19	ZNF74
2.90316e-09	0.25408	0.357	0.088	9.73662e-05	19	RAB2B
1.01056e-07	0.253923	0.476	0.159	0.00338922	19	RNPS1
7.38823e-07	0.253808	0.333	0.098	0.0247786	19	C2orf69
5.8473e-08	0.253756	0.5	0.169	0.00196107	19	NOP58
3.88528e-10	0.253731	0.5	0.141	1.30305e-05	19	POLR2B
1.15109e-15	0.25358	0.405	0.073	3.86051e-11	19	SLC39A6
8.7776e-15	0.253516	0.286	0.042	2.94383e-10	19	LIMK1
1.35946e-11	0.25333	0.286	0.052	4.55936e-07	19	C17orf67
2.41401e-07	0.252764	0.452	0.155	0.0080961	19	ARPC5
1.48822e-06	0.252527	0.357	0.117	0.0499119	19	LRRTM2
2.37042e-08	0.252115	0.262	0.059	0.000794993	19	AXIN1
5.74049e-10	0.25204	0.452	0.121	1.92524e-05	19	THUMPD1
6.4609e-15	0.25172	0.262	0.035	2.16686e-10	19	SMYD2
6.15848e-13	0.251529	0.571	0.148	2.06543e-08	19	SPCS1
1.20613e-08	0.250855	0.476	0.147	0.000404513	19	AC012358.3
1.34593e-11	0.250632	0.405	0.092	4.51399e-07	19	AC016205.1
1.42973e-10	0.250195	0.405	0.098	4.79504e-06	19	RPS27L

## Sheet: 11
p_val	avg_log2FC	pct.1	pct.2	p_val_adj	cluster	gene
0	5.81476	1	0.052	0	11	IL1RAPL2
0	4.18457	0.997	0.13	0	11	NXPH1
0	3.9131	1	0.405	0	11	GRIP1
0	3.62828	1	0.266	0	11	GRIA4
0	3.29857	0.954	0.079	0	11	COL19A1
0	2.99641	1	0.477	0	11	DLGAP1
0	2.95201	0.964	0.134	0	11	DLX6-AS1
0	2.85576	0.959	0.151	0	11	SRRM4
0	2.74825	0.951	0.113	0	11	GRIK1
0	2.74563	0.978	0.338	0	11	CNTNAP5
0	2.71677	0.929	0.018	0	11	KCNC2
0	2.59477	0.957	0.222	0	11	KCNH7
0	2.58279	0.976	0.28	0	11	UNC5D
0	2.57013	0.864	0.034	0	11	PDGFD
0	2.48966	0.978	0.271	0	11	GRIN2A
0	2.405	0.989	0.295	0	11	MTUS2
0	2.2752	0.975	0.284	0	11	HDAC9
0	2.27416	0.934	0.2	0	11	GAD1
0	2.26313	0.987	0.397	0	11	GRIA1
0	2.2587	0.983	0.343	0	11	FRMPD4
0	2.23365	1	0.443	0	11	SYT1
0	2.18353	0.861	0.038	0	11	ELAVL2
0	2.1674	0.924	0.077	0	11	PIP5K1B
0	2.13235	0.961	0.323	0	11	CNTN4
0	2.12699	0.945	0.22	0	11	MYRIP
0	2.07747	0.864	0.147	0	11	THSD4
0	2.0579	0.931	0.172	0	11	HCN1
0	2.04403	0.975	0.325	0	11	SLC4A10
0	2.04285	0.877	0.196	0	11	SLC35F4
0	2.01938	0.929	0.253	0	11	ZMAT4
0	1.95758	0.804	0.024	0	11	OPN3
0	1.93976	0.874	0.054	0	11	KIT
0	1.93973	0.923	0.208	0	11	ETV1
8.69637e-252	1.93571	0.847	0.314	2.91659e-247	11	CNTN5
0	1.92902	0.86	0.089	0	11	VWC2
0	1.91568	0.967	0.406	0	11	INPP4B
0	1.9153	0.744	0.044	0	11	GLRA3
0	1.86485	0.912	0.117	0	11	SLC44A5
0	1.86318	0.858	0.118	0	11	ADAMTS9-AS2
0	1.86186	0.909	0.296	0	11	GALNT17
0	1.85659	0.937	0.295	0	11	SLC24A3
0	1.83878	0.946	0.29	0	11	GABRG3
0	1.83803	0.89	0.244	0	11	FGF13
4.11881e-306	1.82972	1	0.449	1.38137e-301	11	ROBO2
7.14664e-277	1.81978	0.978	0.512	2.39684e-272	11	ATP1B1
0	1.81894	0.97	0.197	0	11	PCDH15
0	1.81809	0.945	0.308	0	11	GAD2
0	1.81667	0.912	0.242	0	11	PDE3A
0	1.80971	1	0.824	0	11	ERBB4
0	1.80628	0.826	0.071	0	11	PLCXD3
0	1.79469	0.918	0.174	0	11	SEMA5A
0	1.73601	0.677	0.059	0	11	AC105411.1
0	1.73433	0.937	0.283	0	11	GNAS
0	1.73185	0.934	0.339	0	11	LGI1
0	1.72546	0.872	0.096	0	11	KCNJ3
0	1.71976	0.965	0.312	0	11	GABRB2
0	1.71933	0.773	0.038	0	11	CUX2
1.8754e-301	1.71829	0.994	0.627	6.2897e-297	11	KAZN
0	1.69833	0.874	0.131	0	11	KIAA1211
0	1.66895	0.943	0.368	0	11	SETBP1
6.41392e-273	1.66227	0.748	0.212	2.1511e-268	11	ZNF385D
0	1.65496	0.931	0.315	0	11	ATP8A2
0	1.64909	0.849	0.135	0	11	NOS1AP
8.43539e-262	1.64171	0.975	0.385	2.82906e-257	11	SGCZ
0	1.63359	0.924	0.266	0	11	PLD5
0	1.62895	0.801	0.137	0	11	MIR124-2HG
0	1.6153	0.994	0.366	0	11	DSCAM
0	1.60899	0.803	0.121	0	11	GABBR2
0	1.58302	0.634	0.019	0	11	AL356108.1
0	1.58147	0.954	0.321	0	11	SYNPR
0	1.57725	0.965	0.38	0	11	CADPS
2.80899e-243	1.57435	0.995	0.6	9.42081e-239	11	ROBO1
7.7801e-292	1.56513	0.954	0.416	2.60929e-287	11	PRKCE
0	1.54517	0.926	0.275	0	11	KLF12
6.18005e-288	1.54073	0.972	0.429	2.07267e-283	11	TIAM1
0	1.53791	0.95	0.345	0	11	AFF3
0	1.53684	0.789	0.088	0	11	NHS
3.49392e-151	1.53666	0.642	0.247	1.17179e-146	11	GULP1
1.30279e-277	1.53518	0.964	0.383	4.36931e-273	11	KCTD16
1.91221e-274	1.53261	0.991	0.416	6.41316e-270	11	OPCML
2.19008e-289	1.5298	0.888	0.272	7.34508e-285	11	TRPM3
0	1.5158	0.834	0.229	0	11	RASGRF2
1.71329e-272	1.51096	1	0.528	5.74603e-268	11	TCF4
0	1.50401	0.819	0.154	0	11	SHISA6
1.30644e-268	1.47156	0.957	0.363	4.38153e-264	11	SLC2A13
0	1.47122	0.64	0.01	0	11	KMO
3.11418e-286	1.46904	0.915	0.31	1.04443e-281	11	XKR4
2.66095e-268	1.45254	0.696	0.168	8.92429e-264	11	FAM19A2
8.78483e-255	1.45207	0.994	0.432	2.94625e-250	11	CCSER1
0	1.45065	0.797	0.165	0	11	RIMBP2
3.61766e-211	1.42664	1	0.609	1.21329e-206	11	DPP10
2.51608e-262	1.42237	0.915	0.353	8.43842e-258	11	LRFN5
0	1.42159	0.697	0.073	0	11	PKP2
6.97721e-256	1.41372	0.981	0.324	2.34002e-251	11	DLGAP2
0	1.40898	0.882	0.212	0	11	GRK3
0	1.38797	0.826	0.203	0	11	PLPPR5
0	1.37608	0.626	0.016	0	11	IGF1
3.47404e-260	1.376	0.938	0.372	1.16512e-255	11	THSD7A
0	1.36523	0.798	0.159	0	11	AMPH
0	1.36465	0.773	0.14	0	11	AC233296.1
2.78821e-222	1.35259	0.995	0.458	9.35111e-218	11	FAM155A
0	1.35042	0.642	0.02	0	11	AL445623.2
0	1.34509	0.781	0.154	0	11	ADCY1
5.18759e-272	1.3362	0.828	0.26	1.73982e-267	11	EPHA4
0	1.32571	0.744	0.084	0	11	CHD5
5.91179e-229	1.32274	0.987	0.585	1.9827e-224	11	KCNMA1
0	1.3224	0.7	0.069	0	11	ST8SIA4
1.0668e-257	1.31925	0.768	0.22	3.57782e-253	11	KCNB2
0	1.31259	0.804	0.121	0	11	OSBPL3
6.01891e-207	1.31102	0.992	0.536	2.01862e-202	11	RGS7
0	1.3093	0.726	0.136	0	11	RPH3A
2.31546e-212	1.30769	0.863	0.329	7.7656e-208	11	KIAA1217
0	1.30641	0.623	0.098	0	11	AC024901.1
1.32293e-243	1.30629	0.773	0.242	4.43685e-239	11	PTPRR
4.66739e-241	1.30252	0.8	0.26	1.56535e-236	11	PLXNA4
0	1.29247	0.746	0.155	0	11	TMEM178A
1.93429e-223	1.28726	0.956	0.492	6.48721e-219	11	AC124312.1
0	1.2724	0.62	0.023	0	11	GRIP2
0	1.26683	0.707	0.092	0	11	ANGPT2
0	1.26548	0.659	0.107	0	11	MARCH11
0	1.26438	0.809	0.136	0	11	PPM1E
3.89141e-264	1.26427	0.823	0.253	1.3051e-259	11	EGFR
1.41158e-253	1.26356	0.995	0.579	4.73414e-249	11	FRMD4A
0	1.25869	0.614	0.04	0	11	CRABP1
0	1.25217	0.85	0.139	0	11	NCALD
0	1.24933	0.642	0.045	0	11	SIAH3
0	1.24055	0.847	0.182	0	11	KLHL5
1.50995e-255	1.23346	0.885	0.317	5.06408e-251	11	EPB41L3
2.9594e-232	1.22802	0.894	0.334	9.92525e-228	11	SYT16
0	1.22088	0.729	0.067	0	11	NTN4
4.21484e-242	1.22026	0.909	0.352	1.41357e-237	11	EML6
4.14178e-249	1.21159	0.902	0.326	1.38907e-244	11	PPM1L
0	1.20795	0.519	0.005	0	11	LINC01885
0	1.19819	0.383	0.005	0	11	LINC02552
7.37228e-163	1.19696	0.997	0.535	2.47252e-158	11	FGF14
0	1.18064	0.774	0.137	0	11	RAB3IP
1.88669e-245	1.1801	0.811	0.242	6.32757e-241	11	CNR1
0	1.17677	0.957	0.236	0	11	ZNF536
1.18691e-216	1.17534	0.902	0.322	3.98067e-212	11	MEG8
1.60719e-243	1.17406	0.847	0.284	5.39019e-239	11	RAB3C
5.41438e-245	1.17198	1	0.839	1.81587e-240	11	DLG2
5.88052e-202	1.16438	0.89	0.37	1.97221e-197	11	AEBP2
4.90348e-160	1.1626	0.934	0.444	1.64453e-155	11	AC073050.1
0	1.16004	0.645	0.072	0	11	CTXND1
3.61953e-191	1.15855	0.987	0.6	1.21392e-186	11	ASTN2
2.55552e-265	1.15785	0.801	0.231	8.57071e-261	11	NYAP2
1.15247e-207	1.15149	0.812	0.297	3.86514e-203	11	SNRPN
2.33538e-188	1.14891	0.91	0.377	7.83239e-184	11	EFNA5
0	1.14304	0.509	0.037	0	11	MYRFL
0	1.1429	0.664	0.055	0	11	ARL4C
0	1.13915	0.573	0.017	0	11	SFTA3
0	1.13694	0.424	0.012	0	11	PPP1R1C
0	1.13499	0.721	0.117	0	11	RANBP17
0	1.12266	0.612	0.048	0	11	PRKG2
2.50717e-208	1.12027	0.839	0.309	8.40855e-204	11	SLC6A1
0	1.1185	0.527	0.034	0	11	GPR22
0	1.10743	0.577	0.047	0	11	GALNT14
0	1.10187	0.599	0.031	0	11	ANK1
2.29681e-163	1.09622	0.983	0.629	7.70305e-159	11	PDE4D
4.42192e-230	1.09521	0.804	0.264	1.48302e-225	11	ARID5B
1.61039e-126	1.08711	1	0.594	5.40092e-122	11	RBFOX1
0	1.08671	0.732	0.157	0	11	DCHS2
0	1.07495	0.591	0.05	0	11	LRRC39
0	1.07193	0.565	0.018	0	11	HAPLN1
0	1.06906	0.662	0.108	0	11	SRM
0	1.06816	0.699	0.137	0	11	RBMS3
6.81199e-161	1.06799	0.959	0.508	2.2846e-156	11	PTPRG
9.35717e-162	1.06609	0.994	0.621	3.13821e-157	11	AC092691.1
0	1.06205	0.418	0.024	0	11	AC019211.1
4.29594e-133	1.06059	0.994	0.499	1.44077e-128	11	CSMD1
0	1.05496	0.522	0.013	0	11	PRSS12
1.01998e-150	1.05402	0.984	0.596	3.42079e-146	11	NBEA
8.02845e-181	1.05302	0.817	0.315	2.69258e-176	11	EML5
2.78378e-200	1.04411	0.886	0.347	9.33624e-196	11	MTSS1
4.43252e-190	1.03793	0.894	0.35	1.48658e-185	11	SYT14
0	1.03153	0.647	0.129	0	11	GABRA1
1.08156e-261	1.03129	0.853	0.22	3.62734e-257	11	LHFPL6
5.70948e-165	1.02914	0.841	0.324	1.91485e-160	11	SYN2
4.74084e-175	1.02628	0.921	0.436	1.58998e-170	11	SRGAP3
0	1.02556	0.461	0.009	0	11	AP002989.1
2.96054e-149	1.02406	0.945	0.467	9.92907e-145	11	TMEM178B
3.26664e-183	1.02194	0.912	0.428	1.09557e-178	11	KIF21A
7.1758e-164	1.01714	0.94	0.455	2.40662e-159	11	NSF
2.43142e-180	1.01432	0.916	0.356	8.15449e-176	11	RAPGEF4
4.64808e-219	1.00796	0.746	0.238	1.55887e-214	11	CAP2
1.79733e-187	1.00159	0.866	0.341	6.02788e-183	11	SNAP91
2.17289e-156	0.996201	0.964	0.559	7.28745e-152	11	AHI1
1.46487e-197	0.995276	0.973	0.367	4.9129e-193	11	SOX6
5.96163e-188	0.993305	0.861	0.346	1.99941e-183	11	PWAR6
0	0.993165	0.618	0.075	0	11	FMN1
4.29718e-163	0.991975	0.872	0.36	1.44119e-158	11	AC006148.1
3.30775e-152	0.990656	0.979	0.544	1.10935e-147	11	MAP2
8.58722e-184	0.983029	0.896	0.384	2.87998e-179	11	OXR1
6.27787e-179	0.983017	0.89	0.374	2.10547e-174	11	CERS6
0	0.980609	0.655	0.046	0	11	MAF
8.74216e-190	0.97975	0.852	0.307	2.93195e-185	11	PAK3
5.25445e-150	0.979553	0.998	0.645	1.76224e-145	11	NRXN3
0	0.976714	0.599	0.103	0	11	MICAL2
6.5091e-225	0.976304	0.92	0.313	2.18302e-220	11	MIR181A1HG
0	0.973265	0.494	0.071	0	11	LINC00970
0	0.968694	0.768	0.141	0	11	SYNPO2
2.55375e-136	0.965453	0.978	0.416	8.56476e-132	11	RIMS2
5.91409e-217	0.96103	0.853	0.26	1.98347e-212	11	ZNF608
0	0.960063	0.573	0.081	0	11	AC113383.1
2.32737e-225	0.957721	0.795	0.253	7.80553e-221	11	FAM110B
1.03301e-153	0.948826	0.948	0.362	3.46452e-149	11	MYT1L
0	0.945212	0.588	0.048	0	11	GALNT8
8.38618e-159	0.944501	0.938	0.375	2.81256e-154	11	PCLO
1.09032e-191	0.942713	0.516	0.13	3.65673e-187	11	DACH2
1.15405e-305	0.94122	0.628	0.129	3.87044e-301	11	ABCA10
0	0.940615	0.483	0.016	0	11	SLC26A4
5.57185e-162	0.934767	0.97	0.412	1.86869e-157	11	FGF12
4.78234e-241	0.933256	0.612	0.149	1.6039e-236	11	TMEM196
4.03261e-122	0.932315	0.983	0.581	1.35246e-117	11	DPP6
0	0.932059	0.532	0.05	0	11	MRAP2
1.79188e-199	0.930244	0.776	0.271	6.00962e-195	11	LRRFIP1
0	0.929906	0.591	0.045	0	11	CRTAC1
8.76699e-154	0.928318	0.967	0.541	2.94027e-149	11	NRCAM
8.55835e-218	0.927214	0.672	0.195	2.8703e-213	11	ADARB1
0	0.926641	0.461	0.043	0	11	LINC02398
0	0.925962	0.461	0.019	0	11	ADAMTS20
4.09663e-153	0.92069	0.965	0.407	1.37393e-148	11	NFIB
2.16673e-278	0.919167	0.667	0.16	7.26678e-274	11	LINC00599
2.68151e-246	0.918079	0.631	0.159	8.99326e-242	11	IQSEC3
7.83905e-139	0.917057	0.951	0.471	2.62906e-134	11	RASAL2
4.06313e-221	0.91662	0.808	0.232	1.36269e-216	11	PCSK5
6.62813e-253	0.914494	0.604	0.143	2.22294e-248	11	CPLX1
9.11235e-139	0.910261	0.894	0.406	3.0561e-134	11	LINC00632
8.64358e-133	0.90738	0.991	0.524	2.89888e-128	11	CNTNAP2
7.85004e-162	0.903311	0.831	0.333	2.63274e-157	11	CDH4
8.01032e-125	0.90313	0.907	0.47	2.6865e-120	11	R3HDM1
8.20595e-130	0.900222	0.681	0.251	2.75211e-125	11	OLFM3
0	0.900049	0.571	0.103	0	11	PGM2L1
2.36999e-161	0.89904	0.83	0.302	7.94848e-157	11	NETO1
1.44072e-152	0.895634	0.861	0.372	4.83188e-148	11	SLC25A12
2.42977e-172	0.892691	0.877	0.369	8.14895e-168	11	ARL15
8.34525e-191	0.88545	0.815	0.278	2.79883e-186	11	FARP1
0	0.880646	0.511	0.043	0	11	RND3
3.27743e-133	0.878541	0.986	0.491	1.09918e-128	11	MDGA2
3.20692e-131	0.871039	0.913	0.48	1.07554e-126	11	SUPT3H
7.63306e-143	0.870765	0.774	0.293	2.55997e-138	11	EPHA7
4.57208e-168	0.870213	0.738	0.25	1.53338e-163	11	MEG3
0	0.869877	0.495	0.014	0	11	LHX6
1.30475e-140	0.864737	0.893	0.436	4.37588e-136	11	ARFGEF3
2.60802e-294	0.863659	0.595	0.122	8.74677e-290	11	KCNC1
1.34249e-201	0.860823	0.79	0.269	4.50245e-197	11	STXBP1
1.94665e-166	0.859587	0.677	0.225	6.52869e-162	11	RBFOX3
1.09682e-164	0.859217	0.819	0.307	3.6785e-160	11	SPATS2L
0	0.858162	0.532	0.073	0	11	ST8SIA5
1.7784e-135	0.848984	0.918	0.417	5.9644e-131	11	SNAP25
1.8008e-209	0.842211	0.666	0.193	6.03951e-205	11	RNF175
0	0.839463	0.472	0.046	0	11	BTBD11
6.70739e-239	0.833028	0.524	0.11	2.24952e-234	11	CFAP161
7.13359e-165	0.833008	0.603	0.185	2.39246e-160	11	LIN7A
1.22623e-134	0.831331	0.978	0.63	4.11254e-130	11	MYCBP2
8.92776e-242	0.82976	0.457	0.08	2.99419e-237	11	LINC01470
5.43562e-142	0.828615	0.869	0.336	1.823e-137	11	CACNA1B
2.12597e-159	0.826625	0.757	0.274	7.13008e-155	11	ARHGAP44
5.70557e-122	0.826057	0.931	0.507	1.91353e-117	11	RBFOX2
0	0.820452	0.478	0.05	0	11	CNTN6
0	0.820346	0.511	0.08	0	11	SLC6A17
0	0.81844	0.415	0.037	0	11	TOX3
3.72243e-177	0.816943	0.702	0.232	1.24843e-172	11	GFOD1
1.58492e-137	0.813576	0.836	0.33	5.31549e-133	11	LINC01322
5.1977e-165	0.810901	0.722	0.244	1.7432e-160	11	RGS7BP
3.62261e-149	0.806224	0.554	0.167	1.21495e-144	11	STXBP5-AS1
2.96396e-198	0.806213	0.53	0.13	9.94054e-194	11	MIR4435-2HG
1.13761e-137	0.801873	1	0.85	3.81533e-133	11	LSAMP
3.1522e-144	0.800664	0.866	0.385	1.05719e-139	11	PRICKLE2
0	0.799283	0.511	0.08	0	11	CHGB
4.73206e-145	0.794308	0.819	0.345	1.58704e-140	11	MARK1
0	0.793595	0.604	0.085	0	11	ADRA1A
1.15941e-170	0.793053	0.85	0.336	3.88842e-166	11	DAAM1
3.87207e-121	0.792398	0.95	0.382	1.29862e-116	11	PTPRN2
9.54765e-124	0.791463	0.544	0.186	3.20209e-119	11	HTR1E
1.76151e-226	0.789506	0.639	0.167	5.90776e-222	11	SV2A
0	0.787015	0.487	0.059	0	11	NRIP3
0	0.784135	0.5	0.052	0	11	MAST1
8.43685e-140	0.78382	0.886	0.39	2.82955e-135	11	SCN1A
2.56651e-190	0.780503	0.582	0.151	8.60757e-186	11	BRINP2
0	0.778737	0.459	0.028	0	11	SNCB
0	0.77577	0.308	0.015	0	11	CRH
9.69902e-162	0.774452	0.768	0.283	3.25286e-157	11	ABCA5
7.5959e-235	0.770987	0.554	0.119	2.54751e-230	11	ST6GAL2
1.18024e-181	0.770541	0.713	0.238	3.95829e-177	11	DNM1
0	0.770515	0.412	0.009	0	11	PTHLH
2.73658e-159	0.767994	0.686	0.232	9.17794e-155	11	NRSN1
1.79296e-113	0.765003	0.893	0.397	6.01323e-109	11	RCAN2
5.09911e-133	0.764204	0.774	0.312	1.71014e-128	11	CAMK2N1
1.64339e-144	0.76398	0.785	0.292	5.51159e-140	11	CELF4
2.79219e-135	0.763485	0.713	0.251	9.36445e-131	11	ANKFN1
0	0.763473	0.614	0.084	0	11	PROX1
5.42336e-126	0.762824	0.896	0.371	1.81889e-121	11	SCN2A
8.65514e-150	0.760862	0.773	0.301	2.90276e-145	11	RNF180
6.99052e-167	0.760442	0.71	0.238	2.34448e-162	11	GABRG2
2.28127e-143	0.759028	0.815	0.309	7.65091e-139	11	NMNAT2
0	0.758657	0.522	0.032	0	11	RNF144B
4.44403e-111	0.754567	0.927	0.49	1.49044e-106	11	TSC22D1
1.03504e-113	0.753168	0.88	0.371	3.47133e-109	11	ANKRD30BL
5.43575e-140	0.752897	0.519	0.158	1.82304e-135	11	AL445433.2
0	0.751431	0.426	0.023	0	11	TLL2
0	0.74882	0.647	0.119	0	11	IL1RAP
1.04249e-205	0.748275	0.565	0.135	3.49632e-201	11	GHR
1.41456e-101	0.740431	0.948	0.473	4.74416e-97	11	LARGE1
0	0.739506	0.544	0.084	0	11	RASGRF1
0	0.739392	0.39	0.014	0	11	BEST3
0	0.737446	0.323	0.02	0	11	AC067956.1
2.40609e-108	0.732849	0.412	0.125	8.06956e-104	11	AC073332.1
8.0222e-203	0.732817	0.585	0.151	2.69048e-198	11	GREB1
2.13097e-103	0.732684	0.961	0.43	7.14684e-99	11	KCNAB1
1.33951e-118	0.73268	0.771	0.312	4.49244e-114	11	KIAA1549L
1.1195e-118	0.728533	0.379	0.101	3.75457e-114	11	AC022639.1
0	0.728396	0.476	0.034	0	11	SIDT1
9.97194e-299	0.724726	0.42	0.06	3.34439e-294	11	DLGAP1-AS4
8.37526e-154	0.723891	0.519	0.149	2.80889e-149	11	AC027288.3
1.94148e-139	0.723055	0.841	0.354	6.51135e-135	11	AIG1
3.47249e-140	0.721297	0.678	0.242	1.1646e-135	11	ICA1
7.83623e-104	0.720973	0.879	0.457	2.62812e-99	11	NR3C2
1.62577e-290	0.720811	0.372	0.047	5.45249e-286	11	LINC02240
9.88161e-109	0.7198	0.864	0.422	3.31409e-104	11	ASTN1
2.88493e-106	0.718775	0.868	0.375	9.67547e-102	11	DYNC1I1
8.06351e-122	0.717299	0.781	0.312	2.70434e-117	11	ERC2
0	0.714744	0.388	0.003	0	11	AC092376.2
0	0.714716	0.492	0.035	0	11	TM6SF1
3.03112e-115	0.712676	0.856	0.42	1.01658e-110	11	AAK1
2.62677e-93	0.711706	0.992	0.506	8.80968e-89	11	LRRTM4
1.84252e-146	0.710669	0.675	0.232	6.17946e-142	11	CLVS2
1.19493e-118	0.707736	0.836	0.383	4.00757e-114	11	KIFAP3
2.32185e-121	0.707555	0.781	0.339	7.78702e-117	11	TIAM2
9.41588e-130	0.705271	0.681	0.252	3.1579e-125	11	AMMECR1
7.97493e-164	0.704818	0.759	0.271	2.67463e-159	11	JAK2
2.81857e-153	0.698603	0.549	0.164	9.4529e-149	11	SGPP2
4.41557e-94	0.697043	0.916	0.466	1.48089e-89	11	CSRNP3
1.33211e-302	0.696941	0.445	0.067	4.46763e-298	11	FGF9
7.56369e-214	0.696653	0.825	0.234	2.53671e-209	11	CABLES1
0	0.69277	0.629	0.11	0	11	RUNX2
0	0.687013	0.516	0.081	0	11	ANKS6
1.36838e-133	0.686302	0.752	0.287	4.58926e-129	11	PLPPR4
8.38421e-122	0.686142	0.798	0.312	2.8119e-117	11	KSR2
0	0.683648	0.315	0.022	0	11	CHRM2
5.32872e-168	0.683267	0.625	0.19	1.78715e-163	11	BEND6
1.04095e-120	0.682387	0.741	0.275	3.49114e-116	11	CACNB4
7.76625e-114	0.681181	0.697	0.276	2.60465e-109	11	SUSD4
1.35664e-214	0.68052	0.53	0.12	4.54991e-210	11	UBASH3B
3.25196e-305	0.677733	0.492	0.076	1.09064e-300	11	SMAD9
0	0.677691	0.402	0.043	0	11	SFRP1
4.41793e-232	0.675655	0.546	0.117	1.48169e-227	11	CEND1
2.84332e-103	0.675048	0.964	0.627	9.53594e-99	11	NAV2
1.99712e-274	0.673551	0.5	0.086	6.69793e-270	11	NAP1L3
2.11406e-145	0.672659	0.677	0.236	7.09014e-141	11	ANO5
2.21592e-165	0.67085	0.702	0.205	7.43174e-161	11	LTBP1
6.50414e-140	0.669531	0.612	0.205	2.18136e-135	11	AC010127.1
5.08062e-147	0.665109	0.457	0.124	1.70394e-142	11	PTPRB
8.62963e-221	0.663844	0.754	0.184	2.89421e-216	11	ZBTB16
4.79722e-183	0.663639	0.716	0.226	1.60889e-178	11	SH3RF3
1.10575e-110	0.6629	0.722	0.291	3.70845e-106	11	SYBU
3.7516e-116	0.661199	0.579	0.21	1.25821e-111	11	STMN2
0	0.660912	0.377	0.011	0	11	NGF
3.47956e-89	0.66091	0.978	0.64	1.16697e-84	11	DOCK3
3.43623e-102	0.660468	0.869	0.453	1.15244e-97	11	COG5
1.43001e-216	0.659398	0.535	0.121	4.79596e-212	11	NQO2
2.06315e-250	0.659186	0.397	0.063	6.9194e-246	11	DLGAP1-AS5
3.8837e-103	0.658832	0.861	0.431	1.30252e-98	11	PDS5B
7.5892e-143	0.655155	0.588	0.186	2.54527e-138	11	LMO4
9.78589e-184	0.655044	0.612	0.17	3.28199e-179	11	RNF157
1.49399e-172	0.655032	0.625	0.186	5.01054e-168	11	HSPA4L
0	0.653917	0.36	0.008	0	11	LGI2
0	0.651485	0.366	0.018	0	11	RAB3B
4.61625e-101	0.651212	0.891	0.388	1.5482e-96	11	CACNA1C
0	0.649861	0.443	0.061	0	11	CREG2
3.11121e-107	0.64976	0.68	0.266	1.04344e-102	11	RGS17
4.23506e-91	0.648208	0.927	0.424	1.42036e-86	11	PAM
1.81295e-102	0.647823	0.904	0.493	6.08028e-98	11	RTN3
6.13909e-303	0.647314	0.609	0.107	2.05893e-298	11	SIPA1L2
0	0.645182	0.379	0.008	0	11	NKX2-1
1.80898e-191	0.643183	0.549	0.134	6.06695e-187	11	PGAM1
5.49498e-252	0.638187	0.713	0.163	1.84291e-247	11	BACH1
8.31533e-299	0.638173	0.426	0.06	2.7888e-294	11	NAP1L5
4.22234e-118	0.636872	0.467	0.146	1.41609e-113	11	MARCH4
1.57054e-133	0.634771	0.79	0.286	5.26728e-129	11	DNER
9.42691e-100	0.633561	0.926	0.384	3.1616e-95	11	RIMS1
9.55401e-233	0.633112	0.472	0.089	3.20422e-228	11	KITLG
9.34871e-137	0.628228	0.544	0.17	3.13537e-132	11	SLC8A3
1.53192e-115	0.628173	0.834	0.393	5.13776e-111	11	NDFIP1
5.02214e-139	0.626462	0.662	0.23	1.68433e-134	11	HDGFL3
2.3007e-79	0.626344	0.806	0.422	7.71609e-75	11	PEBP1
1.04031e-143	0.622295	0.573	0.177	3.48899e-139	11	SCOC
2.29551e-123	0.621692	0.607	0.216	7.69869e-119	11	PRKAA2
7.06644e-59	0.621265	0.918	0.643	2.36994e-54	11	CALM1
2.5141e-108	0.620941	0.618	0.234	8.43179e-104	11	AF241726.2
2.50459e-109	0.617091	0.795	0.361	8.39989e-105	11	TRPC1
1.63275e-148	0.615149	0.533	0.156	5.47591e-144	11	TTC39B
9.12852e-133	0.614093	0.563	0.178	3.06152e-128	11	ENTPD3
8.01386e-93	0.608967	0.978	0.665	2.68769e-88	11	APP
7.75379e-115	0.607917	0.675	0.267	2.60047e-110	11	CCNI
4.68311e-195	0.607784	0.53	0.128	1.57062e-190	11	KIF5A
8.88932e-79	0.607743	0.808	0.389	2.9813e-74	11	THRB
9.91773e-130	0.60621	0.473	0.135	3.32621e-125	11	PTCHD4
2.69946e-274	0.604798	0.44	0.064	9.05346e-270	11	TENT5A
5.86162e-274	0.604072	0.448	0.072	1.96587e-269	11	ABCA6
8.95499e-202	0.603108	0.722	0.219	3.00332e-197	11	SLC4A7
1.34311e-142	0.602614	0.655	0.218	4.50452e-138	11	EPB41L5
4.3196e-143	0.602014	0.533	0.155	1.44871e-138	11	PKNOX2
2.93806e-111	0.60118	0.727	0.296	9.85368e-107	11	MEF2C-AS1
2.74697e-130	0.600122	0.972	0.467	9.21279e-126	11	EDIL3
2.88693e-100	0.59948	0.787	0.327	9.68219e-96	11	SCN8A
0	0.599	0.368	0.02	0	11	CAMK2N2
4.87794e-89	0.596408	0.814	0.393	1.63596e-84	11	C2CD5
0	0.595836	0.339	0.027	0	11	PLS1
1.95432e-211	0.594989	0.396	0.071	6.55439e-207	11	P4HA3
1.57799e-122	0.594933	0.555	0.186	5.29227e-118	11	AP001825.1
6.38146e-76	0.594924	0.981	0.593	2.14021e-71	11	SLC8A1
0	0.59431	0.361	0.04	0	11	CDC42EP3
9.01951e-160	0.593922	0.409	0.094	3.02496e-155	11	MAP3K9
0	0.593886	0.293	0.011	0	11	KLB
1.56245e-196	0.593233	0.413	0.08	5.24015e-192	11	AC104151.1
4.25867e-80	0.592863	0.868	0.406	1.42827e-75	11	UNC80
1.63914e-143	0.591864	0.558	0.174	5.49736e-139	11	SYP
4.37101e-102	0.590392	0.826	0.388	1.46595e-97	11	SCMH1
6.16164e-83	0.585177	0.915	0.485	2.06649e-78	11	RTN1
2.37221e-125	0.58501	0.543	0.177	7.95591e-121	11	GAS2
5.19963e-104	0.583753	0.519	0.182	1.74385e-99	11	ANKRD34C-AS1
4.17418e-161	0.583622	0.401	0.091	1.39993e-156	11	AC087457.1
6.38814e-217	0.5828	0.317	0.045	2.14245e-212	11	AL122019.1
2.05061e-68	0.581615	1	0.799	6.87734e-64	11	ADGRB3
9.45725e-74	0.579515	0.935	0.469	3.17177e-69	11	LRRTM3
9.51207e-81	0.578788	0.793	0.401	3.19016e-76	11	ADAM22
3.20017e-259	0.57777	0.407	0.063	1.07327e-254	11	ABCA9
4.94243e-102	0.576034	0.64	0.253	1.65759e-97	11	AC007388.1
2.3574e-97	0.574428	0.729	0.323	7.90625e-93	11	HECTD2
2.90079e-155	0.57438	0.5	0.136	9.72865e-151	11	SLC7A8
7.82149e-92	0.574216	0.779	0.341	2.62317e-87	11	CACNA1D
2.71998e-84	0.573044	0.839	0.44	9.12228e-80	11	CPEB3
7.29964e-80	0.571838	0.901	0.488	2.44815e-75	11	PRKD1
1.44754e-117	0.570576	0.697	0.276	4.85477e-113	11	PUS7L
3.88452e-102	0.567726	0.774	0.344	1.30279e-97	11	HSD17B12
1.37693e-126	0.567554	0.535	0.17	4.61795e-122	11	VSTM2A
5.55063e-70	0.567224	0.844	0.462	1.86157e-65	11	UBE3A
1.67531e-153	0.565341	0.699	0.237	5.61867e-149	11	PDE3B
3.11451e-114	0.565036	0.845	0.409	1.04455e-109	11	SPAG16
2.68376e-78	0.564767	0.774	0.381	9.00079e-74	11	UBA6-AS1
1.45289e-95	0.564719	0.946	0.569	4.87269e-91	11	REV3L
9.32416e-130	0.562843	0.64	0.225	3.12714e-125	11	BCAP29
7.01093e-186	0.562694	0.582	0.146	2.35132e-181	11	YPEL3
6.31334e-72	0.562297	0.929	0.462	2.11737e-67	11	KIRREL3
4.6589e-93	0.561457	0.822	0.33	1.5625e-88	11	ASIC2
1.57149e-83	0.56098	0.756	0.352	5.27047e-79	11	TARBP1
2.19086e-137	0.560818	0.492	0.145	7.34771e-133	11	BICDL1
3.48133e-134	0.55968	0.596	0.194	1.16757e-129	11	ATP10D
1.84098e-98	0.558475	0.868	0.367	6.17429e-94	11	PLCL2
0	0.556563	0.295	0.026	0	11	VWC2L
1.46632e-106	0.55647	0.718	0.308	4.91775e-102	11	ABAT
2.66264e-97	0.556441	0.76	0.34	8.92997e-93	11	HIVEP3
7.37514e-175	0.555322	0.191	0.02	2.47348e-170	11	NDST4
1.87506e-97	0.554454	0.88	0.438	6.28859e-93	11	HECW2
8.3251e-115	0.552652	0.724	0.298	2.79207e-110	11	IDS
3.90612e-205	0.551684	0.56	0.126	1.31003e-200	11	TMEM65
7.988e-118	0.550225	0.522	0.173	2.67902e-113	11	AJAP1
1.45869e-133	0.549808	0.498	0.149	4.89215e-129	11	RAB6B
1.0782e-72	0.548387	0.875	0.499	3.61607e-68	11	CCDC91
3.01695e-157	0.546986	0.554	0.161	1.01182e-152	11	SCAMP5
1.88402e-114	0.544804	0.92	0.393	6.31862e-110	11	DCLK1
4.99218e-71	0.544522	0.956	0.601	1.67428e-66	11	CAMTA1
3.41062e-120	0.543835	0.487	0.154	1.14386e-115	11	RNF165
6.70127e-111	0.542363	0.644	0.242	2.24747e-106	11	NDUFA4
7.49908e-119	0.541205	0.569	0.196	2.51504e-114	11	NAALAD2
1.0742e-189	0.540414	0.565	0.14	3.60265e-185	11	LY6H
1.14843e-243	0.539424	0.385	0.059	3.85159e-239	11	TSPAN9
0	0.53936	0.339	0.024	0	11	TLE2
1.54304e-122	0.539114	0.666	0.248	5.17504e-118	11	LUZP1
2.92236e-93	0.53893	0.596	0.236	9.80099e-89	11	HMGCLL1
4.43456e-261	0.537723	0.423	0.065	1.48726e-256	11	PODXL2
9.47866e-88	0.537631	0.907	0.488	3.17895e-83	11	SMARCA2
0	0.53659	0.382	0.045	0	11	KCTD12
1.81279e-95	0.535809	0.659	0.273	6.07975e-91	11	SPTBN4
1.51291e-90	0.534757	0.793	0.364	5.07399e-86	11	WWP1
3.25309e-74	0.533321	0.524	0.216	1.09102e-69	11	DIRC3
1.6497e-82	0.53324	0.749	0.314	5.53276e-78	11	SYN3
5.71122e-174	0.532576	0.481	0.109	1.91543e-169	11	ABCD2
1.89213e-85	0.532573	0.744	0.325	6.34582e-81	11	GABRA4
0	0.531539	0.282	0.008	0	11	LINC02456
1.51476e-185	0.531456	0.648	0.185	5.08021e-181	11	LRCH1
4.06869e-89	0.531321	0.7	0.309	1.36456e-84	11	MIPOL1
2.44544e-76	0.530469	0.478	0.189	8.20153e-72	11	LINC02389
4.2447e-117	0.530385	0.539	0.178	1.42359e-112	11	TMEM64
2.29032e-100	0.53031	0.972	0.405	7.68129e-96	11	SOX5
4.26161e-129	0.529587	0.618	0.211	1.42926e-124	11	C16orf45
4.74716e-95	0.529262	0.59	0.232	1.5921e-90	11	OXCT1
1.27962e-182	0.528152	0.893	0.273	4.29159e-178	11	ANO4
1.12844e-120	0.525337	0.375	0.098	3.78456e-116	11	AC139720.1
9.06655e-215	0.525001	0.393	0.067	3.04074e-210	11	LRP8
5.0157e-91	0.5247	0.833	0.428	1.68217e-86	11	MGAT5
4.73813e-101	0.523616	0.58	0.221	1.58908e-96	11	TRMT11
0	0.52243	0.312	0.021	0	11	ARX
1.60939e-221	0.52157	0.432	0.078	5.39759e-217	11	RAB3A
1.05336e-160	0.521223	0.438	0.1	3.53276e-156	11	VSNL1
3.08596e-96	0.521065	0.62	0.245	1.03497e-91	11	NEXMIF
2.52803e-99	0.519779	0.994	0.473	8.47852e-95	11	DGKB
6.56388e-128	0.519329	0.386	0.1	2.2014e-123	11	AC090709.1
1.86789e-92	0.516785	0.724	0.323	6.26453e-88	11	STAU2
3.54286e-116	0.514527	0.418	0.113	1.1882e-111	11	SPRY4-AS1
2.64326e-72	0.513653	0.41	0.144	8.86497e-68	11	CDH13
1.35177e-135	0.513132	0.5	0.141	4.53355e-131	11	ATP6V0E2
1.07185e-159	0.512266	0.505	0.129	3.59478e-155	11	CYCS
9.72521e-79	0.511731	0.505	0.195	3.26164e-74	11	CPNE8
5.85479e-80	0.510938	0.979	0.426	1.96358e-75	11	GRM5
7.49588e-103	0.510534	0.427	0.135	2.51397e-98	11	CACNG2
1.34836e-144	0.510357	0.634	0.201	4.52212e-140	11	LINC00623
1.25957e-114	0.510251	0.631	0.236	4.22435e-110	11	ARFGEF2
2.53878e-149	0.509426	0.445	0.112	8.51456e-145	11	MROH1
8.68551e-98	0.507753	0.752	0.292	2.91295e-93	11	PCSK2
9.85464e-65	0.506878	0.97	0.674	3.30505e-60	11	TNRC6A
5.64725e-173	0.506712	0.82	0.27	1.89398e-168	11	CNTNAP4
4.74964e-95	0.505602	0.659	0.265	1.59293e-90	11	KCND3
1.91688e-151	0.505227	0.479	0.126	6.42883e-147	11	STMN3
1.25598e-70	0.504792	0.483	0.201	4.2123e-66	11	CFAP61
5.57283e-220	0.504437	0.418	0.071	1.86902e-215	11	PARVA
2.12436e-140	0.504254	0.462	0.128	7.12469e-136	11	PACSIN1
5.15195e-113	0.50412	0.568	0.199	1.72786e-108	11	CAMK2A
1.72017e-223	0.5032	0.536	0.114	5.76911e-219	11	AC244021.1
3.60141e-177	0.502327	0.565	0.147	1.20784e-172	11	AES
5.79491e-39	0.501276	0.636	0.336	1.9435e-34	11	CDH8
1.60609e-123	0.500499	0.516	0.16	5.38649e-119	11	TCEAL2
1.27709e-152	0.499978	0.298	0.053	4.28312e-148	11	AL050403.2
7.49677e-60	0.499695	0.989	0.799	2.51427e-55	11	FTX
1.03551e-222	0.498555	0.45	0.077	3.47288e-218	11	DPP10-AS3
7.07137e-63	0.497905	0.861	0.49	2.3716e-58	11	VWA8
9.29991e-128	0.497038	0.852	0.309	3.119e-123	11	MAST4
6.20946e-78	0.496927	0.666	0.291	2.08253e-73	11	B3GLCT
1.01913e-102	0.496312	0.669	0.27	3.41796e-98	11	FAM19A5
2.85194e-80	0.495345	0.888	0.422	9.56484e-76	11	NECAB1
0	0.494308	0.292	0.017	0	11	FRZB
8.92171e-81	0.493923	0.809	0.405	2.99216e-76	11	BMPR2
1.93293e-90	0.493793	0.724	0.327	6.48267e-86	11	RALGPS1
1.16451e-82	0.493667	0.749	0.36	3.90553e-78	11	LMBRD1
1.12458e-73	0.492032	0.959	0.459	3.77161e-69	11	GRIK2
1.80051e-93	0.49128	0.688	0.287	6.03856e-89	11	FRRS1L
9.65015e-107	0.490116	0.445	0.142	3.23647e-102	11	SPTB
2.83861e-146	0.490026	0.56	0.167	9.52013e-142	11	SEZ6L2
7.00851e-86	0.489498	0.552	0.222	2.35051e-81	11	MAP9
2.68294e-79	0.489377	0.916	0.392	8.99805e-75	11	SORBS2
0	0.487782	0.341	0.034	0	11	CHGA
2.01053e-72	0.487547	0.823	0.438	6.74293e-68	11	SOBP
1.90072e-110	0.486657	0.65	0.253	6.37462e-106	11	TPM1
1.47836e-95	0.486252	0.509	0.186	4.95811e-91	11	LRRN2
2.30868e-69	0.482249	0.819	0.415	7.74285e-65	11	HECTD4
9.59714e-98	0.481847	0.655	0.263	3.21869e-93	11	GLRB
2.15921e-96	0.481268	0.525	0.194	7.24156e-92	11	PGBD5
6.94251e-104	0.480623	0.746	0.321	2.32838e-99	11	ANKH
3.97399e-89	0.47798	0.585	0.236	1.3328e-84	11	TCAIM
2.43898e-111	0.476733	0.711	0.287	8.17985e-107	11	CLSTN1
1.1368e-109	0.476617	0.517	0.176	3.81261e-105	11	PNMA2
0	0.47649	0.326	0.029	0	11	LURAP1L
4.57804e-181	0.476172	0.304	0.048	1.53538e-176	11	ARHGAP28
0	0.475895	0.27	0.004	0	11	SERTM1
6.90287e-160	0.475845	0.591	0.172	2.31508e-155	11	BCAT1
0	0.475525	0.368	0.041	0	11	RBMS3-AS3
1.72217e-181	0.474632	0.416	0.084	5.77581e-177	11	OLFM1
1.81828e-190	0.473042	0.282	0.039	6.09816e-186	11	TRPC5
3.10607e-109	0.472691	0.405	0.119	1.04171e-104	11	SNX10
1.60158e-98	0.472483	0.462	0.156	5.37138e-94	11	LHFPL4
4.54231e-106	0.47058	0.648	0.257	1.5234e-101	11	YWHAG
5.73245e-94	0.470019	0.656	0.273	1.92255e-89	11	NNT
0	0.469787	0.295	0.015	0	11	KANK4
1.34008e-206	0.46823	0.47	0.092	4.49438e-202	11	FAM81A
1.37652e-197	0.467246	0.42	0.078	4.61658e-193	11	MAP3K20
6.11802e-162	0.466596	0.341	0.065	2.05186e-157	11	STX3
6.79605e-130	0.465374	0.426	0.115	2.27926e-125	11	KIAA0513
7.36967e-104	0.464532	0.579	0.213	2.47164e-99	11	TRMT9B
2.32885e-71	0.464288	0.333	0.106	7.8105e-67	11	DNAH14
2.9664e-61	0.464229	0.849	0.463	9.9487e-57	11	MSRA
1.01312e-73	0.463358	0.363	0.125	3.3978e-69	11	C12orf40
9.46085e-125	0.463163	0.38	0.098	3.17298e-120	11	AC091138.1
1.71592e-99	0.462551	0.886	0.418	5.75485e-95	11	STARD13
1.40369e-130	0.461204	0.38	0.095	4.7077e-126	11	PITPNM3
1.71833e-72	0.461148	0.838	0.412	5.76293e-68	11	KIF5C
1.47219e-165	0.461133	0.448	0.101	4.93742e-161	11	MAP1LC3B
1.87653e-110	0.460838	0.42	0.124	6.29351e-106	11	PLGLB1
1.15385e-135	0.460448	0.388	0.091	3.86978e-131	11	TACR1
2.90408e-92	0.460214	0.743	0.33	9.73972e-88	11	TTBK2
5.9206e-59	0.460094	0.74	0.375	1.98565e-54	11	AC025159.1
5.12024e-71	0.45898	0.79	0.411	1.71723e-66	11	KAT6B
1.11433e-81	0.458352	0.468	0.174	3.73722e-77	11	DCX
5.8589e-91	0.458283	0.666	0.281	1.96496e-86	11	LRRC8B
1.45557e-66	0.457793	0.571	0.251	4.88169e-62	11	PAK5
0	0.457407	0.418	0.051	0	11	COTL1
7.87775e-91	0.45592	0.833	0.331	2.64204e-86	11	PTPRO
1.99126e-116	0.451286	0.491	0.151	6.67829e-112	11	EIF1B
1.94728e-77	0.45064	0.722	0.338	6.53078e-73	11	FAM49A
7.32604e-46	0.450278	0.964	0.61	2.45701e-41	11	SIPA1L1
4.24511e-99	0.449433	0.497	0.172	1.42372e-94	11	CISD1
1.17798e-91	0.449137	0.634	0.262	3.95071e-87	11	IQSEC1
1.96546e-159	0.448658	0.309	0.056	6.59175e-155	11	CLEC2L
9.13965e-73	0.447836	0.822	0.39	3.06526e-68	11	ATP2B2
2.76788e-93	0.447099	0.596	0.236	9.2829e-89	11	RTF1
3.35185e-80	0.446204	0.618	0.26	1.12414e-75	11	TMEM131L
1.92229e-100	0.446173	0.62	0.243	6.44698e-96	11	TRIM37
3.34861e-101	0.445067	0.574	0.205	1.12306e-96	11	SPRED2
0	0.444834	0.295	0.023	0	11	FBLN7
7.17202e-172	0.44474	0.358	0.068	2.40535e-167	11	PNMA8A
3.37127e-114	0.444647	0.552	0.187	1.13066e-109	11	ZYG11B
3.67018e-78	0.44458	0.617	0.268	1.23091e-73	11	BMT2
6.61841e-99	0.443858	0.509	0.179	2.21968e-94	11	TACC2
7.70624e-68	0.442699	0.86	0.487	2.58452e-63	11	HSP90AB1
9.12968e-89	0.441453	0.462	0.165	3.06191e-84	11	FAXC
1.58642e-80	0.44094	0.438	0.161	5.32053e-76	11	HOOK1
6.68953e-144	0.440173	0.481	0.128	2.24353e-139	11	NRXN2
1.77557e-120	0.440132	0.509	0.161	5.95492e-116	11	PRKAR1B
2.52083e-121	0.439135	0.484	0.143	8.45436e-117	11	ATP6V1G1
2.7598e-68	0.439129	0.833	0.446	9.25583e-64	11	TBCK
9.32258e-93	0.43866	0.618	0.246	3.12661e-88	11	SNAP25-AS1
2.33397e-96	0.437743	0.528	0.19	7.82768e-92	11	WDR19
0	0.437045	0.268	0.01	0	11	GPR83
3.6548e-121	0.436757	0.295	0.062	1.22575e-116	11	LINC00504
3.53293e-42	0.436498	0.954	0.586	1.18488e-37	11	ERC1
7.23751e-56	0.435948	0.416	0.174	2.42732e-51	11	PTPN20
9.16206e-68	0.43539	0.778	0.394	3.07277e-63	11	OSBPL6
6.79406e-72	0.434881	0.688	0.317	2.27859e-67	11	MYH10
9.68398e-125	0.433894	0.401	0.105	3.24781e-120	11	PTDSS1
1.11062e-198	0.433527	0.292	0.041	3.72481e-194	11	PCDH19
1.23654e-71	0.433016	0.781	0.396	4.14712e-67	11	L3MBTL4
7.07253e-90	0.432205	0.617	0.251	2.37199e-85	11	SERGEF
7.24615e-48	0.431613	0.18	0.05	2.43022e-43	11	COL5A2
1.12186e-67	0.430992	0.737	0.359	3.76249e-63	11	GALNT7
4.34864e-111	0.429939	0.532	0.177	1.45845e-106	11	MAP1LC3A
1.83447e-84	0.428719	0.465	0.168	6.15245e-80	11	GRK4
3.43875e-100	0.427808	0.675	0.273	1.15329e-95	11	PURA
1.42573e-103	0.427605	0.661	0.267	4.78161e-99	11	CALM3
7.87776e-90	0.42748	0.443	0.153	2.64204e-85	11	SVOP
4.20578e-100	0.427209	0.467	0.153	1.41054e-95	11	HOOK2
8.92436e-255	0.426981	0.23	0.021	2.99305e-250	11	NPTX2
5.44933e-94	0.426557	0.82	0.381	1.8276e-89	11	ABLIM1
2.86129e-122	0.425523	0.382	0.099	9.59619e-118	11	FAM84A
1.43841e-112	0.425175	0.423	0.122	4.82414e-108	11	CNRIP1
3.87178e-72	0.425005	0.703	0.337	1.29852e-67	11	TTC7B
6.72346e-149	0.424243	0.314	0.059	2.25491e-144	11	ADAM32
2.74756e-172	0.423829	0.377	0.069	9.21478e-168	11	FAT4
9.69525e-90	0.42371	0.932	0.538	3.25159e-85	11	PLCL1
8.63628e-204	0.422434	0.289	0.039	2.89644e-199	11	AC074286.1
0	0.422276	0.248	0.012	0	11	SP9
5.33195e-71	0.421653	0.655	0.299	1.78823e-66	11	GALNT11
6.58708e-72	0.421363	0.424	0.162	2.20918e-67	11	MAP7D2
3.76801e-116	0.421043	0.416	0.119	1.26372e-111	11	NECAB2
1.76373e-89	0.420457	0.457	0.161	5.9152e-85	11	UBE2O
2.38026e-97	0.41808	0.621	0.247	7.98293e-93	11	APLP2
0	0.417092	0.229	0.006	0	11	SLC26A4-AS1
2.86881e-51	0.416578	0.995	0.799	9.62142e-47	11	AUTS2
2.20686e-101	0.416374	0.371	0.106	7.40136e-97	11	CACNG8
2.38519e-105	0.41621	0.538	0.185	7.99946e-101	11	NAPB
8.09122e-285	0.414999	0.289	0.029	2.71363e-280	11	TCEAL6
5.1076e-68	0.414625	0.625	0.284	1.71299e-63	11	RIPOR2
5.14399e-134	0.414344	0.538	0.161	1.72519e-129	11	UQCRH
2.11811e-93	0.414165	0.544	0.204	7.10371e-89	11	TSPYL2
1.40955e-87	0.413826	0.479	0.175	4.72735e-83	11	GGT7
1.48799e-247	0.413637	0.304	0.036	4.99042e-243	11	IDI2-AS1
1.93248e-74	0.413534	0.767	0.381	6.48116e-70	11	HDAC8
5.53288e-79	0.412363	0.978	0.638	1.85562e-74	11	NTRK2
3.3839e-64	0.412182	0.981	0.674	1.13489e-59	11	MAPK10
9.76688e-112	0.412143	0.498	0.158	3.27562e-107	11	RNF11
7.56082e-76	0.411747	0.606	0.264	2.53575e-71	11	FAM169A
9.68052e-184	0.411425	0.394	0.072	3.24665e-179	11	ANKRD29
6.42556e-82	0.410945	0.656	0.285	2.15501e-77	11	LRRC28
4.11346e-78	0.41048	0.689	0.311	1.37957e-73	11	ZFYVE9
1.03883e-60	0.41036	0.319	0.112	3.48402e-56	11	AC006115.3
3.64341e-161	0.409758	0.368	0.074	1.22193e-156	11	CCDC136
3.09091e-143	0.409517	0.584	0.157	1.03663e-138	11	ADCY8
7.03644e-81	0.409427	0.584	0.24	2.35988e-76	11	SLC8A1-AS1
4.36157e-72	0.408887	0.574	0.247	1.46278e-67	11	REEP1
4.02369e-51	0.408272	0.809	0.433	1.34947e-46	11	ANKRD36C
2.17839e-215	0.407778	0.375	0.058	7.30588e-211	11	KCNK10
3.93643e-51	0.407683	0.92	0.494	1.3202e-46	11	SAMD12
0	0.406058	0.256	0.01	0	11	FGD5
1.63003e-161	0.404927	0.462	0.106	5.46681e-157	11	NUAK1
3.62759e-98	0.404827	0.374	0.105	1.21662e-93	11	COX5A
2.9813e-77	0.403782	0.434	0.159	9.99868e-73	11	B4GALT6
1.94369e-71	0.402688	0.891	0.364	6.51873e-67	11	GRIN2B
4.16756e-111	0.402583	0.361	0.095	1.39772e-106	11	DYNLT3
9.56605e-250	0.402273	0.284	0.031	3.20826e-245	11	NBL1
3.57415e-106	0.401603	0.505	0.165	1.1987e-101	11	SCG3
3.14871e-136	0.401027	0.397	0.098	1.05601e-131	11	SULT4A1
4.53482e-114	0.40013	0.697	0.281	1.52089e-109	11	SLC38A1
1.04824e-80	0.399736	0.557	0.226	3.5156e-76	11	ERO1B
1.44425e-84	0.399384	0.522	0.203	4.84373e-80	11	DGKE
2.02457e-77	0.398459	0.543	0.222	6.79e-73	11	FASTKD1
4.05321e-64	0.397504	0.836	0.427	1.35936e-59	11	PCNX2
8.1694e-141	0.395802	0.632	0.186	2.73985e-136	11	PARP8
6.05455e-111	0.393868	0.443	0.133	2.03057e-106	11	SYT4
2.56105e-85	0.393525	0.614	0.257	8.58923e-81	11	KIF1A
6.93046e-91	0.393069	0.525	0.19	2.32434e-86	11	EID1
8.91342e-131	0.392972	0.284	0.056	2.98938e-126	11	IGSF3
0	0.392605	0.235	0.005	0	11	CDCA7
2.58078e-129	0.3924	0.584	0.18	8.65543e-125	11	PPFIBP1
1.02222e-69	0.39238	0.73	0.348	3.42831e-65	11	PPIP5K2
8.35182e-93	0.392296	0.502	0.177	2.80103e-88	11	PGP
6.50971e-85	0.391513	0.595	0.244	2.18323e-80	11	CAND1
2.38604e-66	0.391301	0.696	0.344	8.0023e-62	11	SEC62
2.36157e-96	0.390448	0.631	0.251	7.92022e-92	11	REEP5
5.89401e-56	0.390097	0.795	0.412	1.97673e-51	11	MAN1A2
8.79476e-36	0.390053	0.918	0.565	2.94959e-31	11	TTC3
2.97425e-94	0.389888	0.595	0.225	9.97504e-90	11	GREB1L
2.53879e-51	0.389818	0.822	0.457	8.5146e-47	11	DENND5B
6.5489e-191	0.389447	0.243	0.03	2.19637e-186	11	FNDC5
3.33518e-291	0.389065	0.222	0.017	1.11855e-286	11	AC084361.1
6.51917e-104	0.388509	0.489	0.163	2.1864e-99	11	NDRG3
4.02816e-96	0.388301	0.555	0.199	1.35096e-91	11	GPX4
2.02246e-39	0.388163	0.978	0.638	6.78293e-35	11	CELF2
0	0.387728	0.207	0.004	0	11	LINC02257
2.6553e-76	0.387682	0.546	0.224	8.90533e-72	11	NCEH1
4.63904e-82	0.387268	0.502	0.189	1.55584e-77	11	SLC1A1
2.10127e-136	0.386644	0.651	0.187	7.04724e-132	11	TMEM108
2.09112e-121	0.386186	0.382	0.096	7.01319e-117	11	HOMER2
1.38916e-99	0.385251	0.479	0.158	4.65896e-95	11	ATP5MC3
0	0.384999	0.219	0.001	0	11	EXOC1L
1.23424e-58	0.384722	0.429	0.178	4.1394e-54	11	HLF
8.62031e-58	0.384335	0.453	0.196	2.89108e-53	11	CNNM1
2.40617e-191	0.383811	0.32	0.049	8.0698e-187	11	DPP10-AS1
9.77979e-251	0.383231	0.292	0.033	3.27995e-246	11	ARHGDIG
9.11065e-52	0.380736	0.875	0.505	3.05553e-47	11	HERC1
1.06429e-56	0.379623	0.86	0.49	3.5694e-52	11	NSD3
5.03455e-66	0.379557	0.639	0.273	1.68849e-61	11	RUNDC3B
6.58859e-58	0.378707	0.809	0.434	2.20968e-53	11	BABAM2
5.2045e-143	0.378465	0.185	0.023	1.74548e-138	11	AP003181.1
1.74206e-43	0.378248	0.7	0.376	5.84252e-39	11	TTTY14
6.97544e-49	0.378228	0.126	0.027	2.33942e-44	11	CCBE1
6.76791e-69	0.378152	0.38	0.132	2.26982e-64	11	SLIT1
0	0.377614	0.267	0.023	0	11	SYT13
2.3193e-103	0.377522	0.546	0.175	7.77846e-99	11	MCC
8.07107e-43	0.376484	0.995	0.73	2.70688e-38	11	ANKS1B
2.17584e-80	0.37624	0.356	0.115	7.29732e-76	11	ELOVL4
5.92045e-72	0.375869	0.653	0.3	1.9856e-67	11	SCAMP1
6.0509e-205	0.375667	0.295	0.04	2.02935e-200	11	GPR162
1.44855e-30	0.37469	0.763	0.449	4.85815e-26	11	TENM3
4.39335e-87	0.374164	0.579	0.228	1.47344e-82	11	BEX4
0	0.373722	0.218	0.013	0	11	KIAA1024
2.03606e-51	0.37335	0.721	0.347	6.82855e-47	11	TMTC1
2.3033e-60	0.373279	0.938	0.481	7.72482e-56	11	CNTN1
9.98392e-218	0.372336	0.263	0.031	3.34841e-213	11	DIRAS1
7.06366e-215	0.372004	0.267	0.032	2.36901e-210	11	UBE2QL1
2.80595e-265	0.371355	0.262	0.025	9.4106e-261	11	SCN7A
2.39866e-83	0.371177	0.549	0.217	8.04463e-79	11	GSTA4
3.87643e-94	0.371016	0.383	0.117	1.30008e-89	11	PDE4A
2.43178e-106	0.370923	0.502	0.166	8.15569e-102	11	GOT1
9.26587e-64	0.370727	0.265	0.081	3.10759e-59	11	TRPC4
9.29424e-74	0.3703	0.453	0.172	3.1171e-69	11	ZC3H8
1.22129e-102	0.370156	0.522	0.178	4.09596e-98	11	ELAVL3
8.38869e-35	0.367024	0.976	0.721	2.8134e-30	11	GPHN
1.5301e-55	0.365836	0.716	0.351	5.13166e-51	11	CDKL5
2.09287e-57	0.365143	0.574	0.271	7.01905e-53	11	KIF9-AS1
9.37002e-94	0.365128	0.565	0.21	3.14252e-89	11	ATP5PF
1.33073e-183	0.364672	0.249	0.032	4.46301e-179	11	RBMS3-AS2
2.15365e-62	0.364639	0.697	0.34	7.22291e-58	11	ZNF483
1.09495e-154	0.364199	0.268	0.044	3.67225e-150	11	NPM2
1.03381e-68	0.364035	0.651	0.302	3.4672e-64	11	MAGED1
4.65764e-187	0.363889	0.29	0.042	1.56208e-182	11	NPTXR
4.23132e-152	0.363775	0.345	0.068	1.4191e-147	11	OBSL1
1.99177e-72	0.363179	0.595	0.255	6.68e-68	11	SHC3
2.16528e-98	0.362161	0.492	0.17	7.26191e-94	11	SLC12A5
1.63849e-86	0.36188	0.634	0.263	5.49516e-82	11	SUB1
1.09635e-86	0.361782	0.393	0.125	3.67695e-82	11	DYNLL2
1.65624e-290	0.361105	0.211	0.015	5.55471e-286	11	AC021088.1
1.50589e-34	0.360936	0.943	0.596	5.05045e-30	11	FBXL17
1.53894e-56	0.360238	0.68	0.341	5.16129e-52	11	CNNM2
1.09922e-53	0.359508	0.789	0.427	3.68655e-49	11	LINC00882
5.12197e-111	0.358537	0.415	0.115	1.71781e-106	11	SLC6A15
3.11596e-75	0.356773	0.628	0.279	1.04503e-70	11	SLC23A2
0	0.356122	0.199	0.001	0	11	LMO7DN
3.58803e-81	0.355651	0.628	0.268	1.20335e-76	11	SH3BGRL
1.66887e-60	0.355256	0.784	0.351	5.59707e-56	11	SCN3A
8.59896e-111	0.355049	0.369	0.097	2.88392e-106	11	BRI3BP
3.80356e-62	0.354972	0.333	0.117	1.27564e-57	11	ZNF675
1.77024e-93	0.354803	0.421	0.136	5.93704e-89	11	ATCAY
3.23031e-99	0.354508	0.461	0.148	1.08338e-94	11	AFAP1
1.24693e-71	0.353379	0.598	0.259	4.18194e-67	11	TTC8
1.4233e-61	0.3532	0.528	0.231	4.77345e-57	11	SLC16A7
4.98108e-60	0.352832	0.956	0.421	1.67056e-55	11	SNTG1
5.83859e-99	0.351613	0.563	0.202	1.95815e-94	11	PPP2CB
1.91881e-72	0.351403	0.38	0.134	6.43531e-68	11	ZNF382
4.74926e-73	0.351375	0.562	0.238	1.59281e-68	11	SPATA7
3.67463e-106	0.351036	0.345	0.091	1.2324e-101	11	INA
4.04486e-66	0.350919	0.696	0.332	1.35656e-61	11	CHM
2.20734e-151	0.350763	0.386	0.078	7.40297e-147	11	BCHE
1.51932e-46	0.350678	0.82	0.469	5.0955e-42	11	SIK2
0	0.350136	0.207	0.001	0	11	PLSCR5
1.15633e-187	0.349737	0.298	0.045	3.87811e-183	11	RHBDL1
3.61304e-86	0.34958	0.382	0.121	1.21174e-81	11	ALDH5A1
4.65579e-200	0.348612	0.208	0.021	1.56146e-195	11	LINC01197
1.33681e-103	0.347522	0.323	0.081	4.48338e-99	11	LYSMD2
9.70044e-65	0.346236	0.784	0.395	3.25333e-60	11	STRBP
9.25643e-134	0.345836	0.371	0.085	3.10442e-129	11	SYNGR1
3.6519e-66	0.345394	0.426	0.164	1.22477e-61	11	MIAT
1.08975e-261	0.344793	0.207	0.016	3.65482e-257	11	CYYR1
1.25555e-156	0.344764	0.323	0.058	4.21086e-152	11	LAPTM4B
8.35269e-94	0.344706	0.44	0.143	2.80133e-89	11	STAMBPL1
6.21885e-62	0.344672	0.785	0.411	2.08568e-57	11	PCGF5
4.12335e-67	0.344311	0.773	0.38	1.38289e-62	11	UGGT2
3.85591e-57	0.344284	0.571	0.264	1.2932e-52	11	ADCY9
8.19321e-105	0.343189	0.451	0.136	2.74784e-100	11	MRPS6
1.05277e-55	0.342434	0.845	0.445	3.53078e-51	11	GLS
0	0.341533	0.211	0.014	0	11	HS3ST1
4.34345e-49	0.341246	0.623	0.312	1.45671e-44	11	USP9Y
3.03703e-113	0.3408	0.427	0.122	1.01856e-108	11	YWHAH
6.64566e-71	0.340445	0.279	0.083	2.22882e-66	11	CYP4X1
7.00584e-68	0.34029	0.461	0.18	2.34962e-63	11	PEG10
5.97757e-141	0.340116	0.442	0.106	2.00476e-136	11	P3H2
6.98764e-80	0.339907	0.352	0.113	2.34351e-75	11	RFPL1S
2.53534e-65	0.339408	0.517	0.218	8.50304e-61	11	RNF24
4.88005e-122	0.338717	0.374	0.093	1.63667e-117	11	PITHD1
3.87196e-50	0.338544	0.404	0.174	1.29858e-45	11	KIAA1324
4.28691e-76	0.338359	0.432	0.156	1.43774e-71	11	GFPT1
2.00745e-172	0.338346	0.271	0.04	6.73259e-168	11	IRS1
1.81595e-263	0.338237	0.197	0.014	6.09033e-259	11	AL139393.1
3.23145e-107	0.337977	0.716	0.265	1.08376e-102	11	C1orf21
3.90453e-42	0.337549	0.369	0.163	1.3095e-37	11	AC092378.1
1.91962e-129	0.337532	0.344	0.073	6.43804e-125	11	ADCYAP1R1
1.49619e-93	0.337251	0.331	0.089	5.01792e-89	11	TCEAL3
4.09447e-153	0.336522	0.211	0.028	1.3732e-148	11	PAPPA
7.54447e-88	0.336457	0.285	0.075	2.53026e-83	11	RIMS4
4.40127e-60	0.336305	0.744	0.385	1.4761e-55	11	PSPC1
4.14411e-79	0.336285	0.585	0.239	1.38985e-74	11	MAP3K4
3.16605e-59	0.33614	0.614	0.294	1.06183e-54	11	VPS45
5.46455e-92	0.33597	0.498	0.178	1.8327e-87	11	TSPYL1
1.3042e-87	0.335968	0.55	0.214	4.37402e-83	11	CHCHD10
4.43646e-81	0.335769	0.718	0.325	1.4879e-76	11	DAB1
1.71659e-63	0.335759	0.856	0.358	5.75709e-59	11	GABRB3
2.66074e-87	0.335383	0.341	0.098	8.92357e-83	11	ZNF33B
7.17213e-42	0.335164	0.913	0.543	2.40539e-37	11	RPS6KA2
2.0448e-103	0.334627	0.366	0.097	6.85784e-99	11	BNIP3
6.03266e-88	0.334163	0.844	0.42	2.02323e-83	11	LANCL1
3.14278e-38	0.333772	0.976	0.554	1.05403e-33	11	CSMD3
0	0.333624	0.192	0.002	0	11	PRLHR
3.86611e-112	0.333414	0.314	0.074	1.29661e-107	11	CACNA2D2
2.43865e-54	0.332573	0.814	0.446	8.17876e-50	11	KMT2A
9.72511e-106	0.332048	0.426	0.125	3.26161e-101	11	ATP6V1F
7.43971e-182	0.331843	0.215	0.024	2.49513e-177	11	MYO5B
2.29082e-101	0.331713	0.412	0.124	7.68295e-97	11	TMEM14A
2.14041e-54	0.331607	0.563	0.265	7.17852e-50	11	ISPD
7.2394e-304	0.330859	0.202	0.013	2.42795e-299	11	INAFM1
1.75457e-48	0.330295	0.74	0.395	5.88449e-44	11	ZNF91
4.37337e-84	0.33023	0.435	0.151	1.46674e-79	11	CLSTN3
3.33957e-231	0.330195	0.279	0.032	1.12003e-226	11	ELAVL4
6.12573e-100	0.330184	0.292	0.069	2.05445e-95	11	AP000943.3
4.15315e-94	0.329944	0.558	0.209	1.39288e-89	11	NORAD
7.42311e-57	0.329694	0.8	0.428	2.48956e-52	11	MAP2K4
1.41227e-174	0.329236	0.196	0.021	4.73648e-170	11	CALCB
1.16678e-102	0.329047	0.399	0.115	3.91315e-98	11	SNU13
8.19019e-75	0.328796	0.465	0.178	2.74683e-70	11	ZNF540
2.2264e-62	0.328701	0.658	0.311	7.46692e-58	11	TPST1
5.31204e-52	0.32829	0.528	0.252	1.78155e-47	11	PPP1R13B
8.4133e-62	0.328274	0.598	0.282	2.82165e-57	11	NDUFS1
2.31327e-131	0.325261	0.237	0.04	7.75826e-127	11	SMIM17
4.30419e-44	0.325228	0.691	0.382	1.44354e-39	11	ZNF248
1.31797e-64	0.32492	0.276	0.086	4.42021e-60	11	MAP3K21
4.84282e-69	0.324497	0.595	0.257	1.62419e-64	11	DOCK11
2.72997e-67	0.324186	0.326	0.107	9.15577e-63	11	GPR176
2.45303e-44	0.32415	0.814	0.474	8.22696e-40	11	JAKMIP2
6.83971e-54	0.323818	0.705	0.366	2.2939e-49	11	KIF3A
1.20799e-75	0.323657	0.612	0.267	4.05137e-71	11	NDRG4
8.34126e-54	0.323574	0.697	0.366	2.79749e-49	11	DNM1L
5.09635e-69	0.323447	0.677	0.313	1.70921e-64	11	BTBD8
7.91452e-149	0.323238	0.298	0.052	2.65437e-144	11	SEC24D
6.76437e-81	0.322974	0.721	0.324	2.26863e-76	11	SARAF
4.83495e-59	0.322496	0.256	0.079	1.62155e-54	11	SLC5A4-AS1
5.91334e-81	0.32241	0.289	0.078	1.98321e-76	11	AC090579.1
7.69513e-102	0.322208	0.372	0.102	2.58079e-97	11	METAP1D
2.12742e-220	0.321973	0.207	0.019	7.13493e-216	11	AC011900.1
2.70403e-45	0.321727	0.855	0.509	9.06878e-41	11	SCAPER
2.77567e-95	0.321719	0.505	0.178	9.30905e-91	11	SPOCK2
1.26207e-64	0.321428	0.311	0.104	4.23272e-60	11	C11orf87
1.60477e-49	0.321141	0.683	0.351	5.38208e-45	11	MAP3K13
1.86085e-34	0.32088	0.899	0.569	6.24091e-30	11	UBR3
6.29158e-46	0.32049	0.82	0.463	2.11007e-41	11	HERC4
2.13754e-63	0.320397	0.634	0.288	7.16887e-59	11	SHANK2
7.90874e-62	0.320201	0.413	0.163	2.65243e-57	11	GOLT1B
1.37795e-52	0.319817	0.83	0.461	4.62136e-48	11	MAP4K3
2.41042e-141	0.319803	0.344	0.071	8.08406e-137	11	PCYOX1
2.49777e-101	0.319285	0.533	0.183	8.37703e-97	11	ATP5IF1
1.4869e-63	0.318975	0.483	0.201	4.98677e-59	11	ALS2
1.30457e-55	0.318335	0.598	0.287	4.37525e-51	11	AL139260.1
1.18392e-48	0.317406	0.702	0.366	3.97065e-44	11	VEZT
6.16123e-55	0.317366	0.678	0.31	2.06635e-50	11	DOK6
6.34737e-113	0.316837	0.347	0.082	2.12878e-108	11	AMOTL1
9.84184e-48	0.31677	0.7	0.37	3.30076e-43	11	ZSWIM5
1.52202e-57	0.316714	0.5	0.222	5.10455e-53	11	UTP23
5.11398e-57	0.316663	0.789	0.426	1.71513e-52	11	BICD1
4.85304e-87	0.31642	0.491	0.17	1.62761e-82	11	SSFA2
4.23183e-78	0.316367	0.331	0.103	1.41927e-73	11	STX1B
5.39796e-57	0.316163	0.779	0.409	1.81037e-52	11	ST7
1.4677e-227	0.316062	0.229	0.022	4.92237e-223	11	FRMPD3
1.88095e-54	0.315912	0.379	0.153	6.30834e-50	11	SLC9B2
1.79819e-65	0.315482	0.413	0.156	6.03077e-61	11	HDX
2.63417e-67	0.314378	0.486	0.196	8.83447e-63	11	ELOVL6
1.0878e-171	0.313884	0.219	0.027	3.64827e-167	11	AC025809.1
2.12969e-69	0.313809	0.328	0.108	7.14256e-65	11	B3GALNT1
4.89488e-38	0.313757	0.418	0.202	1.64164e-33	11	FAM189A1
1.59596e-72	0.313126	0.421	0.156	5.35254e-68	11	TMEM130
1.69658e-95	0.31271	0.443	0.142	5.68998e-91	11	ISCU
9.55888e-74	0.312329	0.421	0.152	3.20586e-69	11	HDDC2
3.76832e-39	0.3121	0.91	0.515	1.26382e-34	11	ADK
5.26679e-85	0.311955	0.263	0.065	1.76638e-80	11	PRH1
8.26644e-64	0.311208	0.696	0.333	2.7724e-59	11	SPIRE1
3.13225e-75	0.311172	0.637	0.283	1.0505e-70	11	SERINC1
6.746e-47	0.309764	0.85	0.44	2.26247e-42	11	CACNA1A
5.42219e-56	0.309671	0.267	0.087	1.81849e-51	11	ANKRD55
2.76861e-77	0.308511	0.377	0.126	9.28536e-73	11	KIF3B
1.1885e-58	0.308356	0.424	0.173	3.986e-54	11	CDKL2
2.48341e-45	0.308312	0.729	0.378	8.32886e-41	11	MPPED2
6.73561e-51	0.308146	0.729	0.382	2.25899e-46	11	PHKB
7.73612e-84	0.308017	0.539	0.2	2.59454e-79	11	RFC1
9.54233e-47	0.307853	0.696	0.359	3.20031e-42	11	CCPG1
6.05947e-175	0.307164	0.285	0.043	2.03222e-170	11	SEPT6
2.07742e-55	0.306972	0.41	0.17	6.96724e-51	11	PPIP5K1
1.17044e-86	0.306567	0.547	0.202	3.92541e-82	11	MFN1
4.7636e-84	0.306242	0.626	0.258	1.59762e-79	11	PTPRS
2.30213e-51	0.305237	0.535	0.252	7.72088e-47	11	DZIP1
4.89084e-86	0.304779	0.404	0.131	1.64029e-81	11	IDH3A
1.82405e-83	0.30392	0.259	0.064	6.11749e-79	11	IGFL4
0	0.30363	0.208	0.008	0	11	GALNT9
2.59711e-116	0.303545	0.27	0.054	8.71018e-112	11	RFTN1
2.8396e-50	0.303171	0.516	0.238	9.52345e-46	11	NUP93
4.05728e-52	0.303139	0.754	0.409	1.36073e-47	11	DDX24
9.92854e-69	0.302539	0.498	0.201	3.32983e-64	11	EPS15L1
3.52231e-45	0.302336	0.792	0.443	1.18131e-40	11	PTPN4
3.03364e-90	0.301803	0.27	0.066	1.01742e-85	11	ATP2B3
1.1798e-96	0.30176	0.196	0.036	3.95682e-92	11	AC007405.1
8.35742e-95	0.300645	0.382	0.111	2.80291e-90	11	FEM1B
1.95599e-83	0.30041	0.341	0.1	6.55999e-79	11	MRPL57
1.95571e-74	0.300399	0.465	0.177	6.55905e-70	11	MAPK9
4.06192e-74	0.300274	0.44	0.162	1.36229e-69	11	INTS4
1.55976e-53	0.299745	0.655	0.332	5.23111e-49	11	TMOD2
1.22602e-68	0.299645	0.476	0.19	4.11184e-64	11	KIAA1841
1.3769e-54	0.299378	0.558	0.265	4.61784e-50	11	ANO10
7.81635e-103	0.299174	0.363	0.097	2.62145e-98	11	ATP6V0D1
4.10914e-136	0.298949	0.588	0.163	1.37812e-131	11	PLCB4
2.02399e-87	0.298639	0.421	0.136	6.78806e-83	11	SET
5.71294e-55	0.298569	0.431	0.183	1.91601e-50	11	BDH1
1.08579e-106	0.298406	0.375	0.096	3.64152e-102	11	SNX7
4.30079e-107	0.298392	0.396	0.106	1.4424e-102	11	SELENOM
7.50342e-52	0.298059	0.573	0.274	2.5165e-47	11	WNK2
3.99021e-46	0.297403	0.476	0.222	1.33824e-41	11	ADD2
7.45131e-37	0.297102	0.295	0.126	2.49902e-32	11	AC098864.1
2.01875e-74	0.297099	0.248	0.066	6.77047e-70	11	CAMK1G
4.81866e-65	0.296822	0.399	0.147	1.61608e-60	11	ATXN7L3B
2.55966e-180	0.29659	0.215	0.025	8.5846e-176	11	ZPBP
4.42224e-49	0.29633	0.615	0.309	1.48313e-44	11	COG6
1.80724e-110	0.296217	0.295	0.066	6.06111e-106	11	NAP1L2
2.2198e-46	0.295366	0.588	0.293	7.44478e-42	11	LARP1B
5.21868e-94	0.295033	0.388	0.115	1.75024e-89	11	PIN1
9.64632e-75	0.294953	0.394	0.136	3.23518e-70	11	TIPRL
1.6031e-59	0.294826	0.674	0.292	5.37648e-55	11	SRRM3
1.9772e-69	0.294629	0.312	0.099	6.63114e-65	11	RFK
4.29464e-53	0.29449	0.76	0.393	1.44034e-48	11	MICU3
3.38758e-46	0.293872	0.524	0.254	1.13613e-41	11	KLHL13
4.9189e-58	0.293751	0.629	0.306	1.6497e-53	11	MTX2
9.47831e-50	0.293737	0.478	0.218	3.17884e-45	11	SLC41A2
6.32992e-107	0.293693	0.338	0.079	2.12293e-102	11	ADAMTS9
1.95154e-111	0.293527	0.405	0.104	6.54509e-107	11	HFM1
5.63372e-78	0.293521	0.369	0.117	1.88944e-73	11	NNT-AS1
2.86591e-93	0.29348	0.358	0.103	9.61169e-89	11	SEPT3
5.48363e-85	0.29296	0.35	0.102	1.8391e-80	11	LINC01102
3.6812e-75	0.292714	0.475	0.18	1.2346e-70	11	NDUFA5
3.5317e-41	0.292372	0.874	0.521	1.18446e-36	11	ASAP1
9.01243e-55	0.291848	0.47	0.206	3.02259e-50	11	ORC2
1.33533e-57	0.291783	0.552	0.253	4.47843e-53	11	ARHGEF11
0	0.291749	0.185	0.009	0	11	MAFB
1.81991e-63	0.290581	0.437	0.165	6.10361e-59	11	ALK
2.34219e-88	0.290553	0.558	0.213	7.85524e-84	11	ATP5MG
1.25162e-68	0.290407	0.472	0.187	4.19769e-64	11	MRPS25
9.56445e-63	0.290272	0.555	0.246	3.20773e-58	11	ATP6V1A
1.1117e-138	0.290164	0.297	0.055	3.72842e-134	11	CERK
9.72565e-99	0.289974	0.254	0.056	3.26179e-94	11	AC008105.3
7.25889e-143	0.288817	0.18	0.022	2.43449e-138	11	DLX5
9.67616e-59	0.288745	0.588	0.271	3.24519e-54	11	EPB41L1
4.50851e-61	0.288514	0.5	0.215	1.51207e-56	11	IREB2
4.86745e-105	0.288356	0.345	0.088	1.63245e-100	11	GNG3
5.6855e-121	0.287672	0.222	0.038	1.9068e-116	11	SYNGR3
9.43596e-58	0.287643	0.326	0.117	3.16463e-53	11	GPLD1
1.45567e-70	0.287615	0.409	0.147	4.88203e-66	11	AC104827.1
1.43249e-105	0.287318	0.325	0.079	4.80428e-101	11	DELE1
0	0.287096	0.181	0.01	0	11	IL1R1
3.50602e-75	0.287018	0.188	0.04	1.17585e-70	11	HCRTR2
4.67408e-47	0.286905	0.812	0.448	1.56759e-42	11	CHCHD3
1.16331e-41	0.286687	0.546	0.277	3.9015e-37	11	UPP2
9.57702e-66	0.286664	0.431	0.166	3.21194e-61	11	USP46
4.9823e-84	0.285816	0.322	0.089	1.67096e-79	11	AC090115.1
1.39188e-253	0.285122	0.181	0.013	4.6681e-249	11	CITED2
3.13877e-92	0.285078	0.276	0.067	1.05268e-87	11	ARG2
2.15737e-130	0.284783	0.202	0.03	7.2354e-126	11	DOC2B
7.02338e-74	0.284472	0.371	0.123	2.3555e-69	11	OTUD6B-AS1
5.7373e-59	0.283168	0.621	0.298	1.92418e-54	11	LRRC37A3
1.08121e-88	0.283054	0.259	0.062	3.62617e-84	11	PCDH8
9.5639e-76	0.282965	0.544	0.22	3.20754e-71	11	USP11
1.03308e-63	0.282242	0.563	0.249	3.46473e-59	11	PRKAR1A
2.0103e-49	0.282216	0.61	0.309	6.74215e-45	11	NR6A1
1.5541e-68	0.281954	0.666	0.305	5.21213e-64	11	PPM1K
9.89793e-74	0.281391	0.694	0.316	3.31957e-69	11	SH3KBP1
2.38768e-66	0.281214	0.942	0.413	8.00779e-62	11	STXBP5L
2.66101e-87	0.280668	0.506	0.181	8.92451e-83	11	PGRMC1
2.36425e-43	0.280173	0.681	0.369	7.92921e-39	11	PIAS2
0	0.280034	0.158	0.001	0	11	LINC01705
3.47741e-45	0.279689	0.628	0.31	1.16625e-40	11	PATJ
1.65837e-44	0.279258	0.598	0.3	5.56183e-40	11	MIR29B2CHG
2.67397e-85	0.279175	0.361	0.108	8.96795e-81	11	CLTB
9.86644e-101	0.27906	0.768	0.281	3.30901e-96	11	ZNF385B
5.05023e-56	0.278937	0.582	0.275	1.69374e-51	11	ORC4
1.97147e-38	0.278879	0.379	0.177	6.61191e-34	11	AL590705.1
9.96127e-64	0.278782	0.397	0.149	3.34081e-59	11	CDS1
8.17199e-61	0.277755	0.549	0.243	2.74072e-56	11	CMC2
2.66152e-36	0.277535	0.838	0.519	8.92622e-32	11	MAP1B
6.90269e-68	0.277033	0.385	0.139	2.31502e-63	11	NCS1
1.80638e-45	0.276967	0.907	0.558	6.05823e-41	11	MAGI1
2.98414e-49	0.276569	0.226	0.072	1.00082e-44	11	KCNMA1-AS1
1.93395e-62	0.276335	0.681	0.33	6.48607e-58	11	CLCN3
9.16478e-51	0.276209	0.685	0.358	3.07368e-46	11	YTHDC2
4.58855e-65	0.2759	0.502	0.204	1.53891e-60	11	RNLS
1.19032e-101	0.275477	0.199	0.035	3.9921e-97	11	SHANK1
3.98768e-67	0.27516	0.431	0.162	1.33739e-62	11	TUBE1
2.91122e-53	0.275099	0.252	0.083	9.76365e-49	11	RIMKLA
5.26149e-52	0.274982	0.331	0.124	1.7646e-47	11	METTL24
2.63098e-50	0.274764	0.437	0.192	8.82378e-46	11	HNRNPLL
1.36171e-74	0.274471	0.446	0.165	4.5669e-70	11	UBE2V2
4.70882e-187	0.2743	0.183	0.017	1.57925e-182	11	TRIM67
1.05896e-32	0.274151	0.338	0.159	3.55155e-28	11	JPH1
2.72393e-66	0.274148	0.538	0.229	9.13553e-62	11	INPP5F
3.52009e-46	0.273693	0.432	0.183	1.18057e-41	11	SAMD5
5.16152e-41	0.273655	0.886	0.555	1.73107e-36	11	ATRX
3.78696e-96	0.273586	0.259	0.058	1.27007e-91	11	UPP1
9.41084e-150	0.273553	0.24	0.035	3.15621e-145	11	LINC00884
1.09534e-53	0.273471	0.763	0.405	3.67355e-49	11	CASC4
2.63147e-59	0.273115	0.467	0.193	8.82544e-55	11	SDC2
1.48634e-43	0.273096	0.644	0.333	4.98488e-39	11	HLCS
3.65907e-64	0.273027	0.175	0.04	1.22718e-59	11	CYYR1-AS1
6.22877e-49	0.272872	0.322	0.124	2.089e-44	11	AC015813.2
1.17837e-49	0.272264	0.535	0.254	3.952e-45	11	CAPRIN2
3.2136e-101	0.272057	0.293	0.068	1.07778e-96	11	CACNG7
3.52144e-41	0.272035	0.55	0.281	1.18102e-36	11	HCG17
4.12584e-80	0.271931	0.451	0.158	1.38372e-75	11	DHX32
4.90644e-49	0.271813	0.582	0.284	1.64552e-44	11	MTRNR2L12
6.98821e-90	0.271812	0.287	0.073	2.34371e-85	11	SCN2B
1.36279e-65	0.271669	0.61	0.276	4.57054e-61	11	C11orf58
4.02868e-59	0.271409	0.413	0.164	1.35114e-54	11	SLC7A14
4.02075e-43	0.271407	0.487	0.239	1.34848e-38	11	LMTK2
2.98355e-57	0.271302	0.303	0.106	1.00062e-52	11	ZFR2
5.01771e-86	0.27114	0.194	0.038	1.68284e-81	11	PLA2R1
1.13271e-135	0.271123	0.18	0.023	3.79887e-131	11	STAC2
1.29506e-50	0.270754	0.722	0.382	4.34336e-46	11	MICAL3
1.91209e-83	0.270726	0.347	0.103	6.41278e-79	11	CNIH1
2.28885e-66	0.270635	0.669	0.315	7.67636e-62	11	THY1
5.1569e-69	0.270529	0.323	0.105	1.72952e-64	11	C3orf14
1.368e-72	0.270437	0.344	0.11	4.58798e-68	11	WDR75
6.551e-68	0.270402	0.593	0.263	2.19707e-63	11	RAPH1
1.04852e-60	0.270208	0.407	0.161	3.51653e-56	11	GPRASP1
4.09254e-93	0.269849	0.363	0.101	1.37256e-88	11	ACYP1
2.48345e-79	0.269819	0.377	0.121	8.32898e-75	11	PRPSAP1
9.13579e-84	0.269399	0.601	0.242	3.06396e-79	11	MGST3
2.2209e-210	0.269228	0.172	0.014	7.44844e-206	11	HMCN2
3.79229e-75	0.268832	0.68	0.29	1.27186e-70	11	GARNL3
7.10502e-70	0.268761	0.445	0.165	2.38288e-65	11	MAST2
4.40059e-101	0.268564	0.251	0.054	1.47587e-96	11	SLC32A1
1.45198e-223	0.26797	0.18	0.014	4.86964e-219	11	SOX1
3.16102e-68	0.267935	0.505	0.21	1.06014e-63	11	ENO2
0	0.267928	0.158	0.005	0	11	AC092376.1
1.25586e-33	0.267576	0.833	0.488	4.21191e-29	11	MNAT1
1.66911e-51	0.26738	0.609	0.305	5.59788e-47	11	CLOCK
1.16276e-33	0.267203	0.819	0.43	3.89965e-29	11	XKR6
2.33417e-198	0.26685	0.147	0.011	7.82832e-194	11	RASGRF2-AS1
2.85981e-113	0.266804	0.322	0.074	9.59122e-109	11	RNF187
6.35717e-51	0.266495	0.279	0.096	2.13207e-46	11	KLHL1
3.83282e-117	0.266338	0.314	0.069	1.28545e-112	11	HDAC5
2.58085e-49	0.266331	0.427	0.189	8.65565e-45	11	CATSPER2
5.54442e-42	0.266269	0.713	0.347	1.85949e-37	11	AC092683.1
2.74345e-37	0.266106	0.76	0.392	9.20097e-33	11	CALN1
7.25405e-45	0.265625	0.289	0.112	2.43286e-40	11	JPH3
1.01191e-49	0.265291	0.842	0.462	3.39375e-45	11	MPDZ
6.22296e-25	0.265097	0.254	0.121	2.08706e-20	11	TSHR
1.20782e-43	0.265033	0.303	0.123	4.05079e-39	11	SCN3B
1.1665e-61	0.264576	0.497	0.213	3.9122e-57	11	PDXK
8.12112e-46	0.264568	0.614	0.288	2.72366e-41	11	ARHGAP20
2.77622e-51	0.263692	0.535	0.251	9.31087e-47	11	TMEM181
1.77096e-45	0.26363	0.784	0.419	5.93944e-41	11	DTNB
4.8434e-62	0.26339	0.688	0.33	1.62438e-57	11	ZC3H13
6.00797e-62	0.263334	0.431	0.169	2.01495e-57	11	ESCO1
8.6355e-106	0.263289	0.18	0.028	2.89618e-101	11	SCRT1
3.19314e-54	0.262945	0.345	0.134	1.07091e-49	11	KCNAB2
9.12761e-106	0.262888	0.169	0.025	3.06122e-101	11	LINC01632
1.39963e-55	0.262664	0.644	0.315	4.69408e-51	11	SMAP1
1.62941e-85	0.262643	0.191	0.037	5.46472e-81	11	RAI2
2.51739e-91	0.261597	0.472	0.157	8.44283e-87	11	TPI1
6.81156e-82	0.261524	0.319	0.09	2.28446e-77	11	ACBD5
1.69996e-66	0.260851	0.412	0.153	5.70131e-62	11	FAM3C
1.08556e-132	0.26015	0.208	0.03	3.64076e-128	11	KCNS3
2.98824e-72	0.260131	0.235	0.061	1.00219e-67	11	AC020559.1
9.32427e-49	0.260114	0.675	0.348	3.12717e-44	11	MICU2
5.41941e-63	0.25987	0.35	0.123	1.81756e-58	11	GNPDA2
2.06463e-48	0.259531	0.415	0.181	6.92435e-44	11	PHTF1
3.44506e-62	0.259445	0.295	0.094	1.1554e-57	11	AC068205.1
3.0858e-42	0.259067	0.216	0.074	1.03492e-37	11	FAM153C
4.37229e-37	0.25896	0.874	0.539	1.46638e-32	11	TRIO
1.61357e-130	0.258328	0.243	0.041	5.41158e-126	11	PNMA3
7.8777e-60	0.258292	0.202	0.053	2.64202e-55	11	AP000317.1
1.69252e-51	0.258225	0.588	0.281	5.67636e-47	11	CEP112
1.10463e-64	0.257346	0.555	0.24	3.70471e-60	11	TMEM106B
1.38149e-62	0.257325	0.372	0.133	4.63326e-58	11	WNK3
2.5899e-161	0.257302	0.199	0.023	8.68602e-157	11	TRPC3
3.82694e-77	0.257141	0.308	0.087	1.28348e-72	11	SETD7
6.12038e-66	0.256957	0.352	0.12	2.05265e-61	11	SLC35G2
4.33267e-38	0.25686	0.662	0.353	1.45309e-33	11	VPS13A
5.12037e-90	0.256824	0.292	0.074	1.71727e-85	11	MOAP1
1.96784e-48	0.256565	0.244	0.082	6.59975e-44	11	PPARG
7.38411e-26	0.256385	0.334	0.173	2.47648e-21	11	ANKRD7
5.85596e-141	0.255668	0.219	0.031	1.96397e-136	11	CSDC2
2.37417e-44	0.255656	0.405	0.183	7.96248e-40	11	UNC13A
3.66702e-52	0.255493	0.35	0.137	1.22985e-47	11	AP3B2
1.49259e-58	0.255343	0.397	0.157	5.00583e-54	11	CPLX2
5.40556e-63	0.255234	0.489	0.203	1.81292e-58	11	TXNDC16
1.99601e-47	0.255123	0.462	0.213	6.69423e-43	11	PEX3
1.91409e-47	0.255116	0.503	0.236	6.41947e-43	11	SIMC1
4.52916e-64	0.255014	0.61	0.275	1.51899e-59	11	JAK1
4.2968e-111	0.254842	0.243	0.046	1.44106e-106	11	MGST2
1.07481e-104	0.254398	0.246	0.05	3.60471e-100	11	LYSMD4
6.19119e-72	0.254395	0.487	0.189	2.0764e-67	11	KLHL42
1.18035e-57	0.254382	0.604	0.287	3.95867e-53	11	ZBTB38
4.28085e-50	0.254309	0.429	0.189	1.43571e-45	11	ADGRL1
1.90235e-109	0.254094	0.197	0.032	6.38011e-105	11	CCNJL
2.85627e-55	0.254032	0.285	0.097	9.57936e-51	11	ZNF583
6.4207e-48	0.253918	0.473	0.218	2.15337e-43	11	LCLAT1
2.02983e-50	0.253704	0.547	0.261	6.80764e-46	11	PDHX
3.49531e-84	0.253577	0.331	0.095	1.17226e-79	11	NDUFA8
1.85513e-42	0.253237	0.65	0.342	6.22172e-38	11	SACS
1.05926e-64	0.253078	0.325	0.106	3.55254e-60	11	N4BP2
7.29674e-54	0.253024	0.705	0.345	2.44718e-49	11	REPS2
2.20373e-36	0.252988	0.42	0.203	7.39088e-32	11	AC098829.1
7.82882e-57	0.252984	0.604	0.289	2.62563e-52	11	SEC14L1
2.05749e-42	0.252973	0.224	0.077	6.9004e-38	11	SLCO5A1
4.14769e-128	0.252956	0.328	0.067	1.39105e-123	11	VEGFB
5.29318e-89	0.252912	0.47	0.158	1.77523e-84	11	MTURN
3.42548e-40	0.252653	0.53	0.263	1.14884e-35	11	TRERF1
2.87379e-46	0.25237	0.781	0.427	9.63813e-42	11	PREPL
1.84944e-60	0.252332	0.565	0.257	6.20264e-56	11	LARP1
5.23959e-44	0.252198	0.703	0.374	1.75725e-39	11	OLA1
2.19515e-41	0.251952	0.762	0.446	7.36208e-37	11	TRIM44
6.66316e-50	0.25141	0.571	0.276	2.23469e-45	11	ANAPC10
3.41981e-82	0.251302	0.719	0.322	1.14694e-77	11	CALY
2.92133e-42	0.25096	0.24	0.085	9.79757e-38	11	TEX15
2.43557e-81	0.25059	0.487	0.178	8.16842e-77	11	MAP1A
8.09022e-43	0.250312	0.77	0.442	2.7133e-38	11	MAPK8
6.76833e-55	0.250272	0.3	0.105	2.26996e-50	11	MRS2
2.44809e-84	0.250109	0.298	0.08	8.21042e-80	11	NDUFAF4

## Sheet: 13
p_val	avg_log2FC	pct.1	pct.2	p_val_adj	cluster	gene
0	3.9074	0.99	0.235	0	13	LINGO2
0	3.238	0.927	0.085	0	13	NELL1
0	2.83547	0.99	0.385	0	13	KCTD16
0	2.79131	0.902	0.041	0	13	ELAVL2
0	2.77457	0.985	0.33	0	13	LINC01322
0	2.67652	0.927	0.262	0	13	PRR16
0	2.51041	0.9	0.221	0	13	KCNB2
0	2.36709	0.769	0.017	0	13	CHRM2
0	2.36073	0.89	0.139	0	13	DLX6-AS1
0	2.3168	0.919	0.238	0	13	GRM8
6.40735e-263	2.27278	0.875	0.299	2.1489e-258	13	GALNT17
0	2.24642	0.963	0.134	0	13	NXPH1
6.60476e-268	2.20396	0.979	0.445	2.2151e-263	13	AC073050.1
0	2.15317	0.769	0.089	0	13	CPNE4
0	2.13747	0.971	0.269	0	13	GRIA4
3.10508e-295	2.1281	0.963	0.383	1.04138e-290	13	CADPS
2.30305e-283	2.08763	0.973	0.4	7.72398e-279	13	GRIA1
0	2.07121	0.76	0.133	0	13	PTCHD4
3.61152e-284	2.05136	0.998	0.423	1.21123e-279	13	SNTG1
0	2.05131	0.883	0.246	0	13	GULP1
0	1.96363	0.777	0.08	0	13	CLSTN2
0	1.95693	0.902	0.233	0	13	PCSK5
1.29532e-272	1.95617	0.985	0.337	4.34425e-268	13	NRG1
0	1.93648	0.825	0.168	0	13	VSTM2A
1.80327e-254	1.936	0.99	0.405	6.0478e-250	13	PDE1C
1.00939e-257	1.92952	0.99	0.598	3.38528e-253	13	NBEA
4.04007e-225	1.92496	0.992	0.602	1.35496e-220	13	ROBO1
1.36896e-283	1.90223	0.938	0.274	4.59121e-279	13	TRPM3
0	1.89142	0.694	0.02	0	13	TAC3
2.64529e-272	1.8792	0.912	0.299	8.87177e-268	13	SLC24A3
9.68188e-249	1.85771	0.912	0.298	3.24711e-244	13	MTUS2
8.39865e-245	1.84619	0.994	0.461	2.81674e-240	13	GRIK2
2.81733e-279	1.82818	0.846	0.227	9.44876e-275	13	KCNH7
5.64013e-239	1.82742	1	0.581	1.89159e-234	13	FRMD4A
5.80606e-261	1.81452	0.935	0.348	1.94724e-256	13	AFF3
1.92538e-251	1.80188	0.915	0.328	6.45735e-247	13	PPM1L
0	1.79582	0.779	0.138	0	13	RPH3A
0	1.79421	0.654	0.008	0	13	NXPH2
3.26013e-224	1.77728	0.942	0.43	1.09338e-219	13	ZDHHC21
9.85733e-199	1.74529	0.906	0.342	3.30595e-194	13	CNTNAP5
3.78869e-251	1.73543	0.842	0.262	1.27065e-246	13	EPHA4
0	1.73239	0.823	0.142	0	13	AC233296.1
7.93526e-264	1.72697	0.99	0.369	2.66133e-259	13	DSCAM
7.11594e-221	1.72455	0.985	0.542	2.38654e-216	13	NRCAM
5.52999e-237	1.71319	0.887	0.293	1.85465e-232	13	GABRG3
0	1.71199	0.708	0.088	0	13	TACR1
0	1.69463	0.669	0.021	0	13	SCN7A
5.48522e-236	1.69342	0.996	0.435	1.83963e-231	13	CCSER1
1.21475e-249	1.69105	0.871	0.286	4.07402e-245	13	RAB3C
0	1.68808	0.656	0.042	0	13	CRABP1
1.9956e-243	1.68461	0.875	0.293	6.69285e-239	13	CELF4
0	1.68209	0.783	0.125	0	13	GABBR2
0	1.66374	0.698	0.102	0	13	DNAH14
7.43751e-223	1.66288	0.921	0.357	2.49439e-218	13	STXBP6
3.51586e-227	1.65495	0.985	0.409	1.17915e-222	13	NFIB
6.62143e-219	1.64796	0.9	0.354	2.22069e-214	13	EML6
5.88941e-241	1.64741	0.856	0.256	1.97519e-236	13	ZMAT4
2.11349e-183	1.61493	0.902	0.374	7.08821e-179	13	AC025159.1
0	1.57834	0.604	0.029	0	13	ADAMTS18
0	1.56444	0.548	0.009	0	13	AC007614.1
3.91908e-211	1.52719	0.894	0.318	1.31438e-206	13	ATP8A2
3.13429e-187	1.52341	0.992	0.538	1.05118e-182	13	RGS7
7.91312e-188	1.52262	0.99	0.623	2.6539e-183	13	AC092691.1
0	1.51223	0.558	0.024	0	13	AL445623.2
1.32711e-273	1.50833	0.631	0.122	4.45087e-269	13	THSD7B
3.46824e-210	1.50675	0.921	0.371	1.16318e-205	13	ARL15
0	1.49779	0.762	0.119	0	13	RANBP17
1.82229e-211	1.48882	0.988	0.369	6.11159e-207	13	SOX6
2.75666e-233	1.48093	0.779	0.213	9.24529e-229	13	ETV1
8.21238e-302	1.48079	0.735	0.157	2.75427e-297	13	SRRM4
1.50087e-177	1.4756	0.879	0.356	5.03362e-173	13	LRFN5
2.71935e-209	1.46339	0.879	0.308	9.12015e-205	13	PAK3
0	1.45839	0.588	0.045	0	13	ARHGAP28
0	1.44797	0.579	0.037	0	13	TRPC5
2.30048e-173	1.44135	0.985	0.463	7.71535e-169	13	KIRREL3
5.62266e-128	1.41761	0.667	0.25	1.88573e-123	13	FGF13
1.13192e-171	1.41703	0.881	0.347	3.79624e-167	13	TMTC1
6.7735e-217	1.41317	0.9	0.286	2.2717e-212	13	GNAS
4.50401e-174	1.40859	0.929	0.494	1.51055e-169	13	AC124312.1
2.53875e-194	1.40324	0.881	0.343	8.51445e-190	13	SNAP91
1.1661e-170	1.38976	0.981	0.493	3.91085e-166	13	MDGA2
3.84388e-171	1.38076	0.963	0.469	1.28916e-166	13	TMEM178B
4.23792e-209	1.37821	0.775	0.222	1.42131e-204	13	KCNQ1OT1
2.87379e-188	1.37703	0.783	0.266	9.63811e-184	13	RGS17
1.05302e-134	1.37082	0.827	0.376	3.53163e-130	13	THSD7A
0	1.3702	0.575	0.084	0	13	ANKRD30B
0	1.3616	0.365	0.018	0	13	RERGL
8.17371e-132	1.35568	0.923	0.472	2.7413e-127	13	GPC6
1.56561e-248	1.35013	0.646	0.124	5.25075e-244	13	SLC44A5
0	1.3457	0.544	0.013	0	13	CALB2
3.16688e-183	1.32439	0.99	0.419	1.06211e-178	13	OPCML
1.17744e-293	1.32382	0.731	0.14	3.94888e-289	13	PPM1E
6.64603e-194	1.30891	0.875	0.279	2.22895e-189	13	KLF12
0	1.3049	0.598	0.092	0	13	KLHL1
6.33628e-197	1.29583	0.785	0.253	2.12506e-192	13	TPM1
2.72707e-209	1.28098	0.69	0.17	9.14606e-205	13	TMEM163
1.97494e-144	1.27769	0.846	0.333	6.62356e-140	13	PTPRO
0	1.27503	0.477	0.037	0	13	HCRTR2
0	1.27387	0.475	0.001	0	13	CER1
0	1.2684	0.571	0.076	0	13	CTXND1
2.18028e-145	1.26485	0.977	0.46	7.31223e-141	13	FAM155A
0	1.26259	0.512	0.008	0	13	GFRA2
1.07322e-151	1.26163	0.848	0.325	3.59938e-147	13	MEG8
1.38342e-195	1.26065	0.738	0.221	4.6397e-191	13	SLC4A7
1.16603e-140	1.24938	0.99	0.508	3.91063e-136	13	LRRTM4
0	1.24894	0.627	0.093	0	13	NHS
1.89071e-162	1.23965	0.871	0.329	6.34105e-158	13	SLC4A10
0	1.23022	0.54	0.068	0	13	LINC02223
5.40715e-152	1.22783	1	0.638	1.81345e-147	13	NRG3
1.98041e-177	1.22102	0.731	0.234	6.64189e-173	13	NRSN1
4.44012e-146	1.21681	0.806	0.34	1.48913e-141	13	ZNF483
2.61604e-153	1.21086	0.819	0.312	8.77366e-149	13	NMNAT2
1.87252e-124	1.20954	0.856	0.424	6.28006e-120	13	FLRT2
2.06015e-143	1.18484	0.996	0.452	6.90934e-139	13	ROBO2
0	1.1822	0.469	0.037	0	13	SLC22A3
0	1.18133	0.471	0.044	0	13	CHRNA7
3.18279e-186	1.17804	0.594	0.141	1.06744e-181	13	RBMS3
5.22114e-160	1.17588	0.979	0.469	1.75107e-155	13	SPOCK1
0	1.1725	0.415	0.022	0	13	ADAMTS20
4.05115e-44	1.17101	0.462	0.218	1.35867e-39	13	ZNF385D
0	1.1696	0.573	0.062	0	13	KIT
4.08129e-135	1.16252	0.938	0.387	1.36878e-130	13	RIMS1
2.77244e-142	1.15915	0.967	0.561	9.29819e-138	13	AHI1
1.38323e-128	1.15696	0.981	0.622	4.63907e-124	13	AL589740.1
1.6018e-185	1.15322	0.625	0.164	5.37213e-181	13	AMPH
0	1.15293	0.6	0.067	0	13	FAT4
1.29932e-240	1.15291	0.744	0.162	4.35766e-236	13	PLCB4
3.97064e-145	1.1442	0.956	0.364	1.33167e-140	13	MYT1L
0	1.13434	0.583	0.061	0	13	PLPP4
0	1.12519	0.55	0.059	0	13	ARL4C
6.16123e-159	1.12418	0.998	0.85	2.06635e-154	13	LSAMP
0	1.10579	0.392	0.018	0	13	NDST4
1.7775e-120	1.10417	0.735	0.3	5.96139e-116	13	SNRPN
2.28341e-93	1.10337	0.55	0.203	7.65809e-89	13	AC098829.1
1.87292e-134	1.1032	0.713	0.266	6.2814e-130	13	KCND3
3.41727e-145	1.10253	0.446	0.102	1.14608e-140	13	AC024901.1
4.14346e-147	1.10141	0.806	0.312	1.38963e-142	13	SLC6A1
0	1.09656	0.477	0.02	0	13	SFTA3
0	1.09497	0.594	0.083	0	13	SEL1L3
2.627e-127	1.08908	0.981	0.531	8.81043e-123	13	TCF4
1.04202e-222	1.07796	0.575	0.114	3.49471e-218	13	MB21D2
1.4092e-125	1.07689	0.965	0.602	4.72617e-121	13	GRID1
2.57615e-121	1.07416	0.887	0.39	8.63988e-117	13	CACNA1C
2.43014e-222	1.0719	0.477	0.078	8.1502e-218	13	ADAMTS6
4.33052e-249	1.07093	0.525	0.089	1.45237e-244	13	CHD5
6.09129e-121	1.06584	0.967	0.547	2.0429e-116	13	MAP2
5.22749e-108	1.065	0.981	0.629	1.75319e-103	13	KAZN
3.79237e-125	1.05734	0.998	0.646	1.27189e-120	13	NRXN3
1.28296e-115	1.05626	0.723	0.275	4.30278e-111	13	NETO2
8.01031e-120	1.05552	0.877	0.377	2.6865e-115	13	DYNC1I1
4.45224e-87	1.05294	0.75	0.377	1.49319e-82	13	TTTY14
0	1.05244	0.515	0.043	0	13	SFRP1
1.01956e-189	1.05135	0.721	0.206	3.41941e-185	13	GAD1
5.83305e-95	1.04746	0.531	0.18	1.95629e-90	13	HCN1
3.18854e-142	1.0474	0.74	0.257	1.06937e-137	13	EGFR
6.07451e-117	1.04678	0.938	0.465	2.03727e-112	13	PTPRK
4.23045e-102	1.04139	0.783	0.374	1.41881e-97	13	AEBP2
8.80833e-100	1.04131	0.535	0.188	2.95414e-95	13	HTR1E
6.07929e-91	1.03935	0.775	0.341	2.03887e-86	13	KHDRBS2
4.82875e-111	1.03686	0.833	0.397	1.61947e-106	13	L3MBTL4
2.70051e-110	1.03476	0.74	0.318	9.05697e-106	13	EML5
7.0015e-183	1.03287	0.694	0.174	2.34816e-178	13	MCC
0	1.03177	0.465	0.016	0	13	LHX6
9.95222e-122	1.03087	0.825	0.372	3.33778e-117	13	SETBP1
9.6041e-208	1.02855	0.465	0.082	3.22102e-203	13	PXDNL
6.29593e-126	1.02157	0.812	0.349	2.11153e-121	13	PWAR6
6.27731e-114	1.02119	0.535	0.169	2.10529e-109	13	STXBP5-AS1
4.09377e-121	1.01703	0.81	0.337	1.37297e-116	13	SYT16
4.06658e-108	1.01511	0.892	0.52	1.36385e-103	13	MAP1B
1.26763e-147	1.01497	0.585	0.174	4.25137e-143	13	AJAP1
3.37817e-104	1.0096	0.912	0.493	1.13297e-99	13	GALNT13
5.48125e-129	1.00782	0.713	0.27	1.8383e-124	13	BASP1
9.45274e-118	1.00303	0.658	0.246	3.17026e-113	13	NEXMIF
4.73641e-180	1.00078	0.494	0.097	1.5885e-175	13	VWC2
1.46062e-119	0.999825	0.637	0.227	4.89862e-115	13	RBFOX3
1.29262e-121	0.994323	0.738	0.274	4.3352e-117	13	RUNDC3B
1.98316e-131	0.990211	0.725	0.277	6.65112e-127	13	PUS7L
1.24263e-79	0.989921	0.396	0.126	4.16752e-75	13	AC073332.1
0	0.989855	0.473	0.053	0	13	MRAP2
2.35791e-103	0.986773	0.858	0.347	7.90797e-99	13	FRMPD4
7.68162e-90	0.983412	0.981	0.611	2.57626e-85	13	NEGR1
6.56513e-167	0.983331	0.644	0.168	2.20181e-162	13	ARHGAP6
4.2816e-110	0.97342	0.877	0.374	1.43596e-105	13	ANKRD30BL
6.36258e-116	0.969648	0.881	0.373	2.13388e-111	13	SCN2A
2.5874e-119	0.969301	0.848	0.347	8.67761e-115	13	LRRN1
6.03525e-97	0.962684	0.906	0.513	2.0241e-92	13	STXBP5
1.82635e-117	0.96193	0.823	0.332	6.12521e-113	13	BRINP3
1.70508e-140	0.958842	0.6	0.181	5.71851e-136	13	SV2B
3.55041e-118	0.957191	0.921	0.419	1.19074e-113	13	SNAP25
4.1987e-230	0.956032	0.581	0.108	1.40816e-225	13	FABP5
4.40159e-108	0.951044	0.767	0.314	1.47621e-103	13	KIAA1549L
4.82724e-169	0.948685	0.592	0.141	1.61896e-164	13	NOS1AP
7.82039e-84	0.948195	0.99	0.596	2.6228e-79	13	RBFOX1
5.08771e-180	0.946335	0.785	0.202	1.70632e-175	13	PDE1A
3.96476e-105	0.944827	0.848	0.431	1.3297e-100	13	KIF21A
1.82032e-118	0.93917	0.792	0.312	6.10498e-114	13	GAD2
7.31719e-109	0.937177	0.865	0.425	2.45404e-104	13	CASK
1.31141e-84	0.934574	0.902	0.469	4.39822e-80	13	KALRN
4.33532e-94	0.922708	0.698	0.311	1.45398e-89	13	MIPOL1
9.02122e-194	0.921512	0.456	0.079	3.02554e-189	13	AF279873.3
4.62134e-126	0.921409	0.535	0.162	1.54991e-121	13	IQSEC3
4.40589e-152	0.918021	0.535	0.131	1.47765e-147	13	SLIT1
1.03848e-106	0.917044	0.64	0.241	3.48286e-102	13	GABRG2
4.03487e-107	0.915677	0.977	0.675	1.35321e-102	13	TNRC6A
1.09446e-203	0.913319	0.533	0.104	3.6706e-199	13	N4BP2
6.30321e-212	0.911969	0.431	0.068	2.11397e-207	13	AP000943.3
4.71232e-91	0.911325	0.838	0.439	1.58042e-86	13	ARFGEF3
4.94261e-109	0.910725	0.515	0.166	1.65765e-104	13	CDON
8.25582e-217	0.910171	0.575	0.103	2.76884e-212	13	KCNJ3
4.2924e-99	0.905787	0.777	0.355	1.43959e-94	13	NOL4
3.63342e-106	0.897163	0.84	0.338	1.21858e-101	13	CACNA1B
3.27074e-91	0.896633	0.59	0.235	1.09694e-86	13	GFOD1
2.21183e-172	0.891646	0.875	0.241	7.41804e-168	13	ZNF536
2.74809e-81	0.887035	0.944	0.643	9.21654e-77	13	CALM1
1.8099e-96	0.886783	0.863	0.439	6.07003e-92	13	SRGAP3
9.37388e-150	0.886072	0.696	0.189	3.14381e-145	13	TMEM108
1.81109e-92	0.881483	0.777	0.386	6.07402e-88	13	KIFAP3
1.27402e-221	0.879806	0.529	0.087	4.27281e-217	13	PROX1
7.35634e-112	0.873869	0.948	0.355	2.46717e-107	13	SLC35F3
1.55891e-75	0.87005	0.802	0.41	5.22827e-71	13	INPP4B
7.05116e-93	0.869791	0.9	0.492	2.36482e-88	13	TSC22D1
3.5651e-102	0.869506	0.931	0.415	1.19566e-97	13	FGF12
1.34263e-245	0.866711	0.537	0.086	4.50291e-241	13	PIP5K1B
5.25554e-107	0.865674	0.677	0.225	1.7626e-102	13	LHFPL6
6.41915e-138	0.86426	0.421	0.095	2.15286e-133	13	LINC01902
7.52174e-100	0.863363	0.992	0.722	2.52264e-95	13	GPHN
7.08323e-94	0.860756	0.892	0.487	2.37557e-89	13	RTN1
1.59816e-192	0.858827	0.385	0.061	5.35992e-188	13	GLT8D2
3.70054e-219	0.855506	0.494	0.083	1.24109e-214	13	ANKS6
8.26998e-193	0.853671	0.54	0.106	2.77359e-188	13	P3H2
5.37711e-93	0.853604	0.61	0.237	1.80337e-88	13	HMGCLL1
4.19911e-137	0.851387	0.573	0.16	1.4083e-132	13	DSEL
2.30605e-120	0.850994	0.56	0.177	7.73404e-116	13	PNMA2
6.01613e-88	0.849351	0.733	0.315	2.01769e-83	13	KSR2
1.1824e-81	0.843777	0.871	0.458	3.96554e-77	13	NSF
0	0.832303	0.362	0.023	0	13	AC009264.1
4.39384e-84	0.829276	0.675	0.304	1.47361e-79	13	RNF180
1.19875e-80	0.827819	0.665	0.299	4.02037e-76	13	PLXNA2
1.92594e-127	0.827782	0.423	0.099	6.45922e-123	13	ANGPT2
5.62523e-84	0.826933	0.973	0.501	1.88659e-79	13	KCND2
2.08368e-87	0.813686	0.971	0.433	6.98826e-83	13	CACNA2D3
5.35344e-80	0.812992	0.646	0.278	1.79544e-75	13	ARHGAP44
2.37828e-82	0.809737	0.871	0.483	7.97626e-78	13	SUPT3H
1.6016e-81	0.804923	0.869	0.408	5.37144e-77	13	UNC80
3.43781e-52	0.801288	0.946	0.631	1.15297e-47	13	PDE4D
7.31178e-79	0.797982	0.775	0.39	2.45223e-74	13	SCMH1
5.93227e-182	0.79084	0.465	0.088	1.98957e-177	13	NAP1L3
9.59439e-92	0.7905	0.727	0.321	3.21777e-87	13	EPB41L3
1.21087e-247	0.787076	0.433	0.06	4.06103e-243	13	PCDH8
6.49257e-65	0.785901	0.785	0.394	2.17748e-60	13	CALN1
7.57507e-91	0.782757	0.933	0.483	2.54053e-86	13	CNTN1
1.13669e-95	0.777412	0.746	0.326	3.81224e-91	13	SARAF
0	0.7712	0.342	0.006	0	13	NPR3
2.27003e-206	0.766244	0.404	0.061	7.61324e-202	13	NAP1L5
4.05291e-72	0.763813	0.725	0.354	1.35926e-67	13	TARBP1
2.18659e-83	0.759106	0.554	0.211	7.3334e-79	13	STMN2
6.71298e-105	0.758528	0.477	0.142	2.2514e-100	13	PCBP3
3.10394e-81	0.75821	0.625	0.254	1.041e-76	13	MEG3
8.96662e-70	0.757262	0.931	0.603	3.00723e-65	13	CAMTA1
1.12788e-89	0.754208	0.59	0.221	3.78269e-85	13	EPB41L5
6.45002e-168	0.752805	0.592	0.131	2.16321e-163	13	PDZRN4
2.18747e-100	0.751459	0.508	0.16	7.33634e-96	13	ADCY1
1.08505e-76	0.750176	0.66	0.29	3.63905e-72	13	PLPPR4
5.79171e-76	0.74839	0.827	0.44	1.94242e-71	13	SOBP
6.20374e-107	0.747399	0.644	0.239	2.08061e-102	13	PDE3B
1.11863e-111	0.746516	0.471	0.135	3.75167e-107	13	AC019205.1
8.52534e-143	0.74468	0.425	0.089	2.85923e-138	13	SEMA5B
3.74623e-76	0.74419	0.713	0.315	1.25641e-71	13	ERC2
4.7246e-260	0.742338	0.373	0.042	1.58454e-255	13	NPTXR
1.22903e-119	0.741715	0.525	0.141	4.12191e-115	13	ASXL3
1.9332e-90	0.740075	0.654	0.273	6.48358e-86	13	STXBP1
1.0949e-73	0.734895	0.75	0.344	3.67207e-69	13	CACNA1D
2.95155e-81	0.729015	0.662	0.289	9.89891e-77	13	FRRS1L
1.41044e-85	0.726241	0.979	0.8	4.73033e-81	13	FTX
8.75936e-120	0.724338	0.527	0.153	2.93772e-115	13	FAM3C
0	0.723821	0.3	0.002	0	13	CBLN1
1.64666e-154	0.721761	0.306	0.047	5.52255e-150	13	LINC02398
4.46933e-81	0.721737	0.483	0.172	1.49892e-76	13	SLC8A3
1.05623e-67	0.719718	0.983	0.556	3.54239e-63	13	CSMD3
1.40497e-84	0.718329	0.508	0.179	4.71197e-80	13	SCOC
8.68873e-44	0.717605	0.698	0.382	2.91403e-39	13	EFNA5
1.50688e-73	0.717519	0.573	0.239	5.05376e-69	13	ANO5
3.95562e-89	0.717073	0.531	0.189	1.32664e-84	13	HSPA4L
2.37574e-216	0.714103	0.331	0.039	7.96777e-212	13	LRFN2
2.26948e-65	0.712091	0.848	0.501	7.61138e-61	13	CCDC91
3.38363e-80	0.710523	0.756	0.357	1.1348e-75	13	AIG1
1.09713e-54	0.708285	0.708	0.364	3.67957e-50	13	AC006148.1
9.51316e-99	0.707634	0.442	0.129	3.19052e-94	13	PARM1
6.76865e-87	0.707263	0.777	0.35	2.27007e-82	13	MTSS1
8.48723e-62	0.705733	0.883	0.51	2.84645e-57	13	RBFOX2
2.07721e-72	0.705177	0.94	0.632	6.96655e-68	13	MYCBP2
0	0.704893	0.296	0.009	0	13	NANOS1
5.44243e-70	0.704519	0.762	0.348	1.82528e-65	13	AC092683.1
1.19648e-66	0.704512	0.756	0.378	4.01277e-62	13	CERS6
3.10435e-69	0.703121	0.86	0.51	1.04114e-64	13	SCAPER
8.41147e-64	0.702963	0.783	0.42	2.82104e-59	13	PRKCE
2.08146e-102	0.700061	0.442	0.122	6.98081e-98	13	ST6GAL2
1.83045e-220	0.699373	0.352	0.043	6.13897e-216	13	RBMS3-AS3
8.2082e-73	0.698829	0.9	0.386	2.75287e-68	13	PTPRN2
3.53009e-73	0.69857	0.706	0.339	1.18392e-68	13	CASD1
7.40036e-148	0.697764	0.402	0.075	2.48193e-143	13	PRELID2
2.33442e-135	0.696603	0.565	0.138	7.82918e-131	13	KIAA1211
6.39653e-59	0.69349	0.74	0.383	2.14527e-54	13	UBA6-AS1
4.90726e-42	0.690316	0.225	0.07	1.6458e-37	13	AC114689.3
1.31671e-188	0.688355	0.369	0.056	4.41597e-184	13	MAST1
1.78706e-305	0.683459	0.235	0.014	5.99343e-301	13	PIK3C2G
1.30551e-179	0.682364	0.377	0.058	4.37842e-175	13	GNG2
5.93782e-130	0.681747	0.477	0.111	1.99143e-125	13	SIPA1L2
0	0.681704	0.275	0.008	0	13	CHRNA3
2.10608e-60	0.681151	0.896	0.459	7.06336e-56	13	UNC79
5.31279e-160	0.68089	0.448	0.085	1.7818e-155	13	LINC00886
3.50525e-179	0.680063	0.335	0.047	1.17559e-174	13	CUX2
9.68701e-58	0.679334	0.804	0.465	3.24883e-53	13	UBE3A
5.74884e-224	0.677925	0.402	0.052	1.92804e-219	13	ANTXR2
6.61808e-79	0.675855	0.467	0.161	2.21957e-74	13	TMX4
1.10484e-68	0.674567	0.825	0.448	3.70542e-64	13	KMT2A
4.05105e-59	0.672871	0.798	0.41	1.35864e-54	13	LINC00632
5.76145e-89	0.67242	0.556	0.205	1.93227e-84	13	TSPYL2
0	0.671299	0.273	0.002	0	13	LINC01193
1.88986e-76	0.669162	0.767	0.382	6.33821e-72	13	PTEN
1.61896e-69	0.667197	0.71	0.342	5.42968e-65	13	HIVEP3
9.27897e-80	0.665077	0.298	0.071	3.11198e-75	13	ZNF208
6.42489e-73	0.663779	0.873	0.496	2.15478e-68	13	RTN3
5.85036e-67	0.66277	0.958	0.599	1.96209e-62	13	ATP8A1
3.09815e-72	0.662469	0.742	0.367	1.03906e-67	13	KIF3A
1.01766e-163	0.660784	0.388	0.069	3.41303e-159	13	PNMA8A
1.90264e-48	0.660395	0.606	0.313	6.38107e-44	13	USP9Y
2.76108e-79	0.659368	0.688	0.291	9.26013e-75	13	GARNL3
3.74309e-69	0.659227	0.731	0.364	1.25536e-64	13	TRPC1
5.01551e-102	0.658323	0.333	0.072	1.6821e-97	13	LINC01411
1.69645e-134	0.656913	0.442	0.096	5.68956e-130	13	COL21A1
6.14397e-55	0.655878	0.942	0.588	2.06057e-50	13	ERC1
5.86797e-90	0.655753	0.535	0.187	1.968e-85	13	NAPB
4.60688e-64	0.653825	0.694	0.315	1.54506e-59	13	XKR4
9.67309e-82	0.652805	0.554	0.204	3.24416e-77	13	LINC00623
2.00396e-55	0.652794	0.617	0.295	6.72088e-51	13	SYBU
2.86726e-62	0.651267	0.544	0.236	9.61623e-58	13	AF241726.2
7.74638e-71	0.651166	0.473	0.179	2.59798e-66	13	ZNF540
2.2718e-72	0.65094	0.533	0.205	7.61916e-68	13	RNLS
1.67852e-83	0.650663	0.933	0.363	5.6294e-79	13	KCNQ5
4.03159e-83	0.650415	0.467	0.161	1.35211e-78	13	GPRASP1
7.72683e-56	0.648535	0.65	0.321	2.59142e-51	13	RALGPS2
1.26793e-58	0.648258	0.867	0.468	4.25238e-54	13	CSRNP3
2.28981e-75	0.64424	0.606	0.252	7.67958e-71	13	SERGEF
6.83751e-61	0.642309	0.725	0.36	2.29316e-56	13	CCPG1
2.12309e-64	0.642242	0.35	0.114	7.12042e-60	13	CFAP161
6.39115e-69	0.641035	0.402	0.137	2.14346e-64	13	FAAH2
1.04257e-60	0.639291	0.477	0.198	3.49656e-56	13	RNF175
1.16528e-57	0.638923	0.833	0.489	3.90811e-53	13	EHBP1
2.53821e-68	0.636924	0.85	0.378	8.51263e-64	13	PCLO
3.03685e-51	0.636339	0.667	0.356	1.0185e-46	13	ICA1L
0	0.636261	0.227	0.006	0	13	DGKK
8.99645e-47	0.634122	0.575	0.279	3.01723e-42	13	CACNB4
1.36166e-77	0.633415	0.335	0.091	4.56675e-73	13	COL19A1
3.38696e-69	0.632388	0.602	0.266	1.13592e-64	13	FAM169A
9.06345e-74	0.632199	0.475	0.163	3.0397e-69	13	DCHS2
2.27864e-58	0.63179	0.512	0.214	7.6421e-54	13	CACNG3
4.30327e-98	0.631373	0.425	0.117	1.44323e-93	13	SLC6A15
9.68543e-70	0.629485	0.771	0.382	3.2483e-65	13	UGGT2
7.38735e-52	0.628225	0.502	0.219	2.47757e-47	13	AL359710.1
6.62103e-140	0.627669	0.39	0.076	2.22056e-135	13	BTG1
1.17125e-178	0.627652	0.346	0.05	3.92813e-174	13	CRTAC1
3.573e-174	0.627599	0.615	0.129	1.19831e-169	13	SMOC1
8.80228e-69	0.625485	0.462	0.172	2.95211e-64	13	RIMBP2
1.93637e-119	0.625325	0.302	0.057	6.49421e-115	13	IGSF3
6.98904e-56	0.623435	0.777	0.434	2.34399e-51	13	PDS5B
5.49804e-117	0.62197	0.602	0.173	1.84393e-112	13	STMN1
4.00057e-56	0.621428	0.6	0.286	1.34171e-51	13	RIPOR2
1.53061e-104	0.619043	0.392	0.09	5.13338e-100	13	ADRA1A
3.82257e-49	0.616069	0.685	0.377	1.28201e-44	13	SLC25A12
3.49307e-88	0.615352	0.465	0.145	1.1715e-83	13	ATP6V1G1
3.37895e-61	0.611944	0.879	0.557	1.13323e-56	13	ATRX
2.01187e-62	0.61175	0.95	0.419	6.74741e-58	13	RIMS2
3.79435e-30	0.611581	0.267	0.108	1.27255e-25	13	PCDH11Y
7.63824e-64	0.610056	0.675	0.33	2.56171e-59	13	RALGPS1
8.00701e-71	0.609251	0.654	0.3	2.68539e-66	13	IDS
1.17556e-76	0.607127	0.417	0.138	3.9426e-72	13	ATCAY
4.0408e-56	0.60541	0.921	0.48	1.3552e-51	13	DLGAP1
1.02766e-66	0.605136	0.577	0.248	3.44656e-62	13	SNAP25-AS1
6.50635e-150	0.605121	0.373	0.067	2.1821e-145	13	PODXL2
6.96432e-110	0.60327	0.402	0.098	2.33569e-105	13	ZNF33B
1.21859e-123	0.602534	0.356	0.074	4.08692e-119	13	CACNA2D2
5.41182e-55	0.601689	0.625	0.313	1.81502e-50	13	TPST1
9.30069e-59	0.600842	0.817	0.434	3.11927e-54	13	TIAM1
1.84657e-127	0.599689	0.402	0.088	6.19304e-123	13	RASGRF1
5.76085e-63	0.599239	0.75	0.334	1.93207e-58	13	PWRN1
2.40153e-293	0.594698	0.279	0.021	8.05424e-289	13	RAB3B
1.41787e-65	0.593849	0.671	0.32	4.75524e-61	13	TERF2IP
2.02487e-79	0.592642	0.329	0.086	6.79102e-75	13	AC113383.1
4.78957e-172	0.591988	0.346	0.05	1.60633e-167	13	PRTG
1.96077e-74	0.589625	0.608	0.259	6.57604e-70	13	YWHAG
4.94837e-113	0.588245	0.281	0.051	1.65958e-108	13	BTBD11
2.00993e-104	0.588235	0.427	0.105	6.74089e-100	13	HFM1
4.44826e-92	0.587858	0.333	0.081	1.49186e-87	13	AC016723.1
5.50893e-69	0.587414	0.567	0.239	1.84759e-64	13	G3BP2
4.07065e-53	0.585625	0.492	0.219	1.36521e-48	13	PRKAA2
2.08995e-63	0.584807	0.61	0.277	7.00928e-59	13	C11orf58
2.36375e-146	0.584224	0.248	0.033	7.92754e-142	13	TRPC7
6.14844e-77	0.584149	0.442	0.149	2.06206e-72	13	PLXNC1
9.37146e-53	0.583806	0.406	0.162	3.143e-48	13	TMEM178A
1.11915e-65	0.583715	0.688	0.333	3.75341e-61	13	PSIP1
1.37277e-50	0.582138	0.783	0.435	4.604e-46	13	ANKRD36C
1.07075e-54	0.581801	0.565	0.265	3.59107e-50	13	FBXL2
1.6566e-81	0.581405	0.519	0.182	5.5559e-77	13	PGRMC1
1.4648e-61	0.580866	0.742	0.383	4.91266e-57	13	PHKB
1.4236e-49	0.580166	0.794	0.43	4.77446e-45	13	ANKRD36
2.7109e-86	0.57897	0.475	0.153	9.09183e-82	13	EIF1B
1.826e-90	0.578926	0.483	0.144	6.12402e-86	13	ZMIZ1
0	0.578835	0.265	0.014	0	13	ST8SIA2
1.06463e-80	0.577569	0.558	0.201	3.57056e-76	13	RFC1
1.14131e-85	0.57747	0.765	0.328	3.82773e-81	13	SLCO3A1
1.09826e-74	0.576759	0.594	0.241	3.68335e-70	13	HACD3
1.35629e-78	0.575979	0.84	0.409	4.54872e-74	13	SLC35F1
0	0.575487	0.265	0.011	0	13	NKX2-1
3.09657e-132	0.572038	0.423	0.091	1.03853e-127	13	SKAP2
1.76393e-56	0.571199	0.706	0.372	5.91586e-52	13	MPHOSPH8
1.21458e-58	0.569458	0.542	0.237	4.07347e-54	13	SIMC1
4.18079e-36	0.569129	0.269	0.102	1.40215e-31	13	SYT10
3.9955e-46	0.568765	0.925	0.567	1.34001e-41	13	TTC3
1.074e-51	0.568746	0.41	0.167	3.60199e-47	13	FAXC
2.78711e-53	0.568005	0.683	0.359	9.34743e-49	13	YTHDC2
4.22491e-45	0.567088	0.585	0.29	1.41695e-40	13	ZNF804A
8.08348e-83	0.566445	0.331	0.087	2.71104e-78	13	ANKRD55
3.05692e-25	0.566262	0.402	0.219	1.02523e-20	13	DIRC3
2.5233e-121	0.565236	0.354	0.072	8.46265e-117	13	PCYOX1
1.61662e-57	0.564771	0.779	0.353	5.42184e-53	13	SCN3A
2.35852e-35	0.564494	0.7	0.415	7.90999e-31	13	NLGN4Y
4.96968e-56	0.563787	0.69	0.316	1.66673e-51	13	HECW1
5.25798e-100	0.563665	0.552	0.16	1.76342e-95	13	ADCY8
8.112e-72	0.563497	0.488	0.18	2.7206e-67	13	TSPYL1
8.39002e-73	0.562848	0.448	0.153	2.81384e-68	13	WDR11-AS1
4.71945e-76	0.562242	0.658	0.284	1.58281e-71	13	SERINC1
1.5994e-123	0.561337	0.469	0.117	5.36407e-119	13	AC244021.1
7.17221e-54	0.560892	0.598	0.288	2.40542e-49	13	ABCA5
2.46764e-58	0.559365	0.51	0.219	8.27597e-54	13	GSTA4
5.14015e-78	0.558981	0.198	0.036	1.7239e-73	13	AC068633.1
9.88381e-50	0.558483	0.396	0.16	3.31483e-45	13	B4GALT6
6.83953e-60	0.558372	0.331	0.108	2.29384e-55	13	MICAL2
2.0197e-54	0.558249	0.381	0.145	6.77366e-50	13	MIR124-2HG
2.10013e-52	0.557271	0.819	0.492	7.04343e-48	13	NSD3
0	0.556749	0.194	0.007	0	13	AL096799.1
3.78266e-134	0.55571	0.406	0.079	1.26863e-129	13	BCHE
1.19786e-51	0.553654	0.621	0.314	4.01737e-47	13	ZFYVE9
2.38368e-62	0.553361	0.727	0.362	7.9944e-58	13	LMBRD1
4.00699e-76	0.553116	0.571	0.219	1.34386e-71	13	GRK3
9.1845e-65	0.552508	0.685	0.327	3.0803e-60	13	DAB1
6.66771e-58	0.552381	0.433	0.166	2.23622e-53	13	SCN9A
2.97713e-50	0.552132	0.371	0.148	9.98469e-46	13	BICDL1
3.96603e-52	0.551012	0.452	0.188	1.33013e-47	13	PRICKLE1
4.92772e-53	0.549663	0.738	0.411	1.65266e-48	13	DDX24
1.07859e-49	0.549094	0.562	0.274	3.61738e-45	13	FAM19A5
3.32914e-43	0.548827	0.462	0.219	1.11653e-38	13	SLC41A2
8.6425e-73	0.548736	0.265	0.064	2.89852e-68	13	MYO1B
5.33142e-64	0.545958	0.542	0.23	1.78805e-59	13	INPP5F
6.99282e-49	0.543616	0.731	0.396	2.34525e-44	13	C2CD5
2.17667e-50	0.543528	0.496	0.224	7.30013e-46	13	TRMT11
2.01468e-49	0.543465	0.456	0.199	6.75684e-45	13	NAALAD2
5.66939e-76	0.542313	0.41	0.13	1.9014e-71	13	NRXN2
2.89709e-48	0.541551	0.433	0.182	9.71626e-44	13	PEG10
3.55267e-55	0.541386	0.829	0.489	1.1915e-50	13	HSP90AB1
1.17912e-46	0.537145	0.35	0.137	3.95454e-42	13	CACNG2
2.71735e-47	0.536408	0.683	0.328	9.11346e-43	13	SYN2
2.96183e-70	0.536075	0.467	0.171	9.93338e-66	13	SV2A
1.06391e-46	0.535662	0.773	0.449	3.56814e-42	13	TBCK
1.43905e-79	0.535329	0.319	0.084	4.8263e-75	13	SLC6A17
1.00607e-58	0.534858	0.602	0.273	3.37415e-54	13	EEA1
6.80647e-166	0.533727	0.279	0.036	2.28275e-161	13	LINC00884
5.46488e-42	0.533221	0.592	0.289	1.83281e-37	13	ARHGAP20
2.64276e-80	0.533107	0.735	0.326	8.86327e-76	13	PCSK1N
1.68012e-60	0.531695	0.515	0.215	5.63477e-56	13	C16orf45
6.58201e-48	0.53022	0.65	0.347	2.20748e-43	13	CDK8
9.89869e-42	0.529579	0.637	0.35	3.31982e-37	13	MARK1
1.46927e-185	0.528832	0.308	0.038	4.92763e-181	13	SIDT1
1.71715e-49	0.528475	0.887	0.575	5.75897e-45	13	TBL1XR1
2.40518e-48	0.528162	0.773	0.425	8.0665e-44	13	ASTN1
1.16498e-112	0.527648	0.288	0.053	3.90711e-108	13	ARL4D
9.37211e-50	0.526461	0.823	0.491	3.14322e-45	13	TUT4
1.59256e-50	0.526347	0.321	0.111	5.34112e-46	13	TTTY10
1.43666e-37	0.525593	0.756	0.445	4.81828e-33	13	AC096711.2
3.04769e-56	0.523984	0.356	0.127	1.02213e-51	13	KCNC1
2.98012e-64	0.523984	0.423	0.157	9.99473e-60	13	TMEM130
5.8364e-115	0.523362	0.444	0.107	1.95741e-110	13	SELENOM
1.8452e-64	0.522848	0.379	0.13	6.18842e-60	13	PACSIN1
4.71461e-42	0.522511	0.533	0.271	1.58119e-37	13	BMT2
9.5198e-75	0.522378	0.262	0.06	3.19275e-70	13	ADAM32
1.66062e-51	0.522346	0.406	0.158	5.5694e-47	13	PKNOX2
7.49092e-45	0.52042	0.377	0.158	2.5123e-40	13	LHFPL4
7.17982e-35	0.518353	0.896	0.551	2.40797e-30	13	DANT2
5.3394e-32	0.516697	0.892	0.599	1.79073e-27	13	FBXL17
4.22419e-41	0.515888	0.742	0.443	1.41671e-36	13	CPEB3
2.41396e-73	0.515641	0.488	0.179	8.09595e-69	13	SPOCK2
3.53875e-44	0.514726	0.375	0.154	1.18682e-39	13	TMEM196
4.24246e-36	0.514688	0.385	0.175	1.42284e-31	13	PTPN20
3.39218e-33	0.513949	0.479	0.246	1.13767e-28	13	POT1-AS1
4.84325e-43	0.513699	0.677	0.387	1.62433e-38	13	PSPC1
3.44964e-43	0.513476	0.529	0.255	1.15694e-38	13	KLHL13
3.92787e-40	0.51343	0.51	0.249	1.31733e-35	13	RGS7BP
1.74097e-45	0.51295	0.521	0.254	5.83885e-41	13	DZIP1
6.46771e-43	0.512285	0.537	0.273	2.16914e-38	13	KIF9-AS1
5.2143e-64	0.512152	0.271	0.072	1.74877e-59	13	AL158055.1
8.77401e-43	0.511635	0.704	0.41	2.94263e-38	13	RFX7
1.63876e-49	0.511173	0.79	0.415	5.49606e-45	13	KIF5C
7.24793e-63	0.510972	0.319	0.092	2.43081e-58	13	MEF2C-AS2
5.84818e-175	0.510824	0.273	0.032	1.96136e-170	13	NBL1
8.3813e-45	0.509966	0.64	0.347	2.81092e-40	13	SEC62
2.61095e-54	0.50981	0.527	0.234	8.7566e-50	13	HDGFL3
6.45017e-49	0.50943	0.906	0.597	2.16326e-44	13	NOVA1
3.9702e-37	0.509249	0.777	0.467	1.33152e-32	13	GDAP1
2.70103e-44	0.509159	0.412	0.166	9.05872e-40	13	ALK
2.34033e-47	0.508386	0.673	0.341	7.84899e-43	13	EPHB1
1.32236e-40	0.507768	0.544	0.276	4.43494e-36	13	SPTBN4
9.22596e-94	0.507361	0.269	0.055	3.0942e-89	13	CDH22
1.16912e-68	0.507175	0.56	0.229	3.92099e-64	13	BEX4
2.0754e-52	0.506515	0.581	0.277	6.96046e-48	13	ORC4
4.16149e-65	0.504338	0.344	0.109	1.39568e-60	13	B3GALNT1
4.37345e-195	0.503939	0.26	0.027	1.46677e-190	13	AC025809.1
5.76389e-64	0.503215	0.519	0.204	1.93309e-59	13	MFN1
6.3609e-60	0.501071	0.475	0.19	2.13332e-55	13	ZYG11B
3.83517e-56	0.500823	0.79	0.421	1.28624e-51	13	STARD13
1.87399e-76	0.500706	0.344	0.096	6.28499e-72	13	DYNLT3
1.23324e-46	0.500526	0.75	0.429	4.13603e-42	13	PREPL
7.50804e-90	0.500239	0.565	0.171	2.51805e-85	13	DPF3
7.15861e-56	0.499938	0.442	0.177	2.40085e-51	13	SYP
1.89914e-50	0.499917	0.392	0.154	6.36932e-46	13	SLC9B2
3.43341e-111	0.499815	0.279	0.05	1.1515e-106	13	TSHZ3
2.66019e-36	0.499234	0.944	0.642	8.92175e-32	13	DOCK3
1.66233e-112	0.498973	0.26	0.045	5.57511e-108	13	NPM2
2.84274e-34	0.497679	0.529	0.284	9.53397e-30	13	CEP112
2.66574e-70	0.494691	0.348	0.106	8.94035e-66	13	ZFR2
1.09944e-78	0.493527	0.546	0.189	3.68731e-74	13	KLHL5
8.10402e-54	0.493278	0.735	0.396	2.71793e-49	13	NDFIP1
3.93871e-92	0.491834	0.335	0.074	1.32096e-87	13	AL133346.1
6.06962e-48	0.491205	0.404	0.167	2.03563e-43	13	PTGR1
1.48849e-51	0.491136	0.431	0.175	4.99209e-47	13	CROCC
6.69326e-70	0.491086	0.404	0.128	2.24479e-65	13	ANKRD6
0	0.490953	0.233	0.003	0	13	GLP1R
9.73787e-37	0.490891	0.871	0.517	3.26589e-32	13	ADK
9.23672e-36	0.489128	0.76	0.415	3.09781e-31	13	FOCAD
2.58499e-51	0.488927	0.765	0.428	8.66953e-47	13	BICD1
6.06949e-27	0.488789	0.331	0.162	2.03559e-22	13	AL445433.2
1.99494e-68	0.488704	0.558	0.225	6.69064e-64	13	USP22
5.70149e-87	0.488086	0.575	0.189	1.91216e-82	13	PARP8
2.60093e-38	0.487754	0.365	0.164	8.72301e-34	13	MAP7D2
3.85778e-62	0.486812	0.523	0.214	1.29382e-57	13	ZNF33A
3.62002e-65	0.486275	0.644	0.268	1.21408e-60	13	C1orf21
1.29983e-56	0.486035	0.435	0.167	4.35937e-52	13	MAST2
1.09335e-260	0.485608	0.219	0.014	3.66689e-256	13	KIAA1024
1.62466e-72	0.484923	0.317	0.086	5.44877e-68	13	DIRAS2
1.27678e-87	0.484778	0.292	0.066	4.28205e-83	13	SYT6
5.41109e-233	0.484477	0.265	0.024	1.81477e-228	13	SYT13
5.27991e-58	0.484398	0.608	0.277	1.77078e-53	13	RCN2
3.71208e-27	0.482607	0.385	0.202	1.24496e-22	13	C11orf80
1.85168e-104	0.48219	0.369	0.082	6.21018e-100	13	AMOTL1
4.30181e-60	0.482041	0.283	0.084	1.44274e-55	13	CYP4X1
6.18887e-53	0.481449	0.383	0.14	2.07562e-48	13	NINL
1.39812e-51	0.48119	0.619	0.306	4.68903e-47	13	CLOCK
4.51123e-59	0.480715	0.756	0.369	1.51298e-54	13	NSG2
1.38684e-48	0.480645	0.794	0.361	4.6512e-44	13	GABRB3
9.25872e-46	0.479522	0.429	0.188	3.10519e-41	13	LRRN2
1.44502e-40	0.479234	0.71	0.412	4.84632e-36	13	ST7
1.04656e-61	0.478569	0.36	0.118	3.50997e-57	13	MCFD2
7.74924e-40	0.477718	0.415	0.19	2.59894e-35	13	CATSPER2
1.88361e-29	0.477363	0.321	0.15	6.31726e-25	13	MARCH4
2.13854e-49	0.475783	0.44	0.188	7.17225e-45	13	HPRT1
1.01868e-51	0.475727	0.427	0.174	3.41644e-47	13	CISD1
6.34757e-61	0.474938	0.431	0.16	2.12885e-56	13	RNF11
0	0.474458	0.242	0.011	0	13	GPR83
0	0.473652	0.217	0.011	0	13	AC092652.2
1.72686e-224	0.473613	0.256	0.023	5.79156e-220	13	CAMK2N2
1.0831e-63	0.473443	0.385	0.128	3.63249e-59	13	GOLM1
3.66029e-91	0.473181	0.31	0.07	1.22759e-86	13	OBSL1
1.81532e-39	0.472354	0.604	0.326	6.0882e-35	13	STAU2
3.55907e-147	0.471516	0.256	0.033	1.19364e-142	13	ELAVL4
6.48485e-76	0.470767	0.425	0.129	2.17489e-71	13	TMEM65
1.26118e-47	0.46713	0.598	0.295	4.22975e-43	13	CAPN7
2.04178e-39	0.4668	0.569	0.3	6.84772e-35	13	CORO2B
9.03198e-33	0.46611	0.742	0.46	3.02914e-28	13	DENND5B
3.36925e-34	0.465973	0.715	0.439	1.12998e-29	13	CDH2
7.64072e-36	0.465877	0.44	0.215	2.56254e-31	13	AC104806.2
2.14588e-45	0.465731	0.456	0.204	7.19685e-41	13	TXNDC16
1.43195e-45	0.465441	0.994	0.501	4.80247e-41	13	CSMD1
4.81972e-46	0.462994	0.383	0.155	1.61644e-41	13	GREB1
2.51093e-111	0.462133	0.221	0.033	8.42117e-107	13	SLC9A2
3.80567e-41	0.461937	0.713	0.389	1.27635e-36	13	TFDP2
1.27704e-39	0.461591	0.681	0.383	4.28293e-35	13	ZNF248
5.03196e-54	0.461242	0.342	0.118	1.68762e-49	13	ZNF675
1.40287e-76	0.461215	0.469	0.143	4.70494e-72	13	KCNT2
5.37537e-56	0.461161	0.367	0.13	1.80279e-51	13	PXYLP1
7.96839e-99	0.46106	0.394	0.099	2.67244e-94	13	NDN
6.22069e-39	0.460847	0.417	0.194	2.08629e-34	13	BEND6
5.07747e-46	0.460653	0.579	0.288	1.70288e-41	13	LRRC28
2.58077e-52	0.460449	0.41	0.164	8.65539e-48	13	PRKAR1B
8.08755e-46	0.459809	0.45	0.2	2.7124e-41	13	ZNF273
1.00015e-39	0.459717	0.721	0.43	3.3543e-35	13	MAP2K4
3.73694e-46	0.459143	0.731	0.4	1.25329e-41	13	DOPEY1
2.1265e-34	0.45873	0.562	0.311	7.13186e-30	13	COG6
4.50913e-53	0.458679	0.431	0.177	1.51227e-48	13	CRMP1
5.1864e-43	0.458626	0.59	0.312	1.73941e-38	13	ABAT
1.00881e-43	0.45855	0.617	0.327	3.38335e-39	13	COA1
5.11378e-33	0.458246	0.512	0.278	1.71506e-28	13	AL357153.2
3.88141e-44	0.458114	0.667	0.338	1.30175e-39	13	LONRF2
5.95129e-43	0.457781	0.446	0.205	1.99594e-38	13	DGKE
3.22301e-99	0.457421	0.233	0.04	1.08093e-94	13	MIR7-3HG
2.64829e-38	0.456247	0.965	0.583	8.88185e-34	13	DPP6
4.89793e-62	0.455868	0.308	0.093	1.64267e-57	13	INA
5.92589e-37	0.455074	0.652	0.376	1.98742e-32	13	OLA1
2.12154e-41	0.455067	0.392	0.171	7.11522e-37	13	PPIP5K1
1.90574e-45	0.454667	0.425	0.182	6.39146e-41	13	TMEM64
1.18605e-35	0.45462	0.331	0.142	3.97778e-31	13	AC008056.1
2.26382e-87	0.454127	0.24	0.044	7.59241e-83	13	ITGA8
9.51298e-41	0.45336	0.331	0.133	3.19046e-36	13	MTCL1
5.1274e-43	0.452548	0.525	0.258	1.71963e-38	13	CACUL1
1.51248e-35	0.452482	0.838	0.515	5.07255e-31	13	PHF14
2.14887e-40	0.451304	0.462	0.21	7.20687e-36	13	AL662796.1
7.41138e-38	0.450306	0.71	0.404	2.48563e-33	13	ADAM22
0	0.450061	0.183	0.002	0	13	TRH
1.35775e-51	0.449934	0.358	0.132	4.55362e-47	13	KIF5A
1.0534e-102	0.449752	0.217	0.033	3.5329e-98	13	RBMS3-AS2
1.8544e-77	0.449263	0.45	0.143	6.21929e-73	13	ATP6V0E2
1.11151e-45	0.448024	0.529	0.254	3.72779e-41	13	ARHGEF11
4.81616e-28	0.447994	0.356	0.178	1.61524e-23	13	AL590705.1
1.77537e-55	0.446199	0.421	0.154	5.95423e-51	13	LRP2BP
4.83708e-46	0.444049	0.417	0.176	1.62226e-41	13	FAM117B
3.86996e-63	0.443342	0.398	0.135	1.29791e-58	13	TM2D3
8.38233e-34	0.442853	0.658	0.353	2.81127e-29	13	NPAS2
1.72509e-42	0.442681	0.59	0.312	5.7856e-38	13	SLC39A10
1.60174e-130	0.442506	0.185	0.02	5.37193e-126	13	LINC02008
1.00534e-34	0.441485	0.498	0.253	3.37171e-30	13	PAK5
3.67629e-44	0.441412	0.744	0.428	1.23295e-39	13	MARCH6
4.22545e-34	0.44126	0.715	0.418	1.41713e-29	13	HECTD4
8.63437e-74	0.43973	0.26	0.061	2.8958e-69	13	FLRT3
1.36043e-62	0.439548	0.969	0.476	4.5626e-58	13	DGKB
4.09294e-85	0.439441	0.583	0.184	1.37269e-80	13	NFIX
2.2179e-33	0.438821	0.342	0.156	7.43839e-29	13	SVOP
4.79291e-42	0.438114	0.662	0.368	1.60745e-37	13	DNM1L
3.6873e-43	0.438045	0.744	0.36	1.23665e-38	13	RAPGEF4
2.05056e-35	0.436622	0.358	0.163	6.87717e-31	13	HOOK1
1.08899e-40	0.436391	0.542	0.277	3.65226e-36	13	PPIG
1.60994e-46	0.43622	0.515	0.243	5.39943e-42	13	DNM1
1.10543e-50	0.435534	0.394	0.156	3.7074e-46	13	CADM3
2.70261e-56	0.434906	0.613	0.29	9.06403e-52	13	CLSTN1
1.10246e-37	0.434746	0.671	0.384	3.69743e-33	13	HDAC8
6.52889e-61	0.434496	0.515	0.211	2.18966e-56	13	NORAD
1.16028e-38	0.433859	0.546	0.283	3.89135e-34	13	YAF2
1.95054e-36	0.43369	0.475	0.239	6.54173e-32	13	RTF1
1.52373e-40	0.433239	0.61	0.325	5.11028e-36	13	ANKH
4.98923e-41	0.433039	0.719	0.408	1.67329e-36	13	BMPR2
1.25523e-47	0.433001	0.885	0.572	4.20979e-43	13	REV3L
4.83149e-95	0.432884	0.283	0.059	1.62039e-90	13	UPP1
1.55712e-30	0.432729	0.31	0.139	5.22226e-26	13	AP3B2
3.42042e-62	0.432676	0.292	0.083	1.14714e-57	13	CBX1
4.32373e-42	0.432643	0.752	0.449	1.45009e-37	13	MAPT
1.31776e-38	0.432192	0.575	0.31	4.41949e-34	13	REV1
3.32835e-43	0.431488	0.288	0.103	1.11626e-38	13	KHDC1
6.90457e-57	0.431463	0.36	0.124	2.31566e-52	13	CNRIP1
4.53301e-43	0.430972	0.642	0.345	1.52028e-38	13	URI1
5.46499e-40	0.43095	0.567	0.295	1.83285e-35	13	HLTF
4.16104e-67	0.430805	0.252	0.062	1.39553e-62	13	TNFRSF25
1.65602e-47	0.430528	0.744	0.42	5.55396e-43	13	CMSS1
3.5291e-34	0.430261	0.721	0.39	1.18359e-29	13	DAPK1
2.05691e-29	0.429888	0.933	0.667	6.89847e-25	13	MBD5
1.34786e-43	0.429585	0.412	0.179	4.52045e-39	13	MAPK9
6.84974e-30	0.429504	0.996	0.8	2.29727e-25	13	ADGRB3
3.92182e-62	0.428959	0.615	0.284	1.3153e-57	13	SLC38A1
2.33493e-58	0.428006	0.325	0.104	7.83089e-54	13	SEPT3
9.92897e-121	0.427855	0.248	0.038	3.32998e-116	13	SYNGR3
1.76054e-31	0.427428	0.24	0.093	5.9045e-27	13	GLIS1
8.08287e-39	0.427056	0.925	0.629	2.71083e-34	13	NAV2
4.24564e-50	0.426837	0.579	0.276	1.4239e-45	13	PURA
1.20977e-31	0.425819	0.623	0.354	4.05733e-27	13	VPS13A
3.27729e-80	0.424729	0.288	0.068	1.09914e-75	13	MLLT11
9.56028e-68	0.423381	0.198	0.04	3.20633e-63	13	AC068722.1
4.84797e-37	0.423162	0.271	0.1	1.62591e-32	13	BASP1-AS1
1.71102e-26	0.422796	0.462	0.248	5.73842e-22	13	PTPRR
6.04418e-61	0.422597	0.323	0.099	2.0271e-56	13	BRI3BP
6.76083e-47	0.422373	0.448	0.193	2.26745e-42	13	WDR19
5.0579e-61	0.421388	0.496	0.192	1.69632e-56	13	EID1
4.76112e-33	0.421074	0.633	0.368	1.59679e-28	13	VEZT
9.02272e-39	0.420292	0.504	0.252	3.02604e-34	13	KIAA0586
1.06811e-38	0.420199	0.812	0.481	3.58221e-34	13	SPIDR
[truncated: 750 more rows]

## Sheet: 14
p_val	avg_log2FC	pct.1	pct.2	p_val_adj	cluster	gene
[truncated: 1,069 more rows]

[truncated: 11 more sheets: 2, 3, 12, 10, 9, 15, 18, 6, 17, 1, 5]
