# Supplementary material for: Single-Nucleus RNA-Seq Characterizes the Cell Types Along the Neuronal Lineage in the Adult Human Subependymal Zone and Reveals Reduced Oligodendrocyte Progenitor Abundance with Age
Source: eNeuro. 2024 Mar 1;11(3):ENEURO.0246-23.2024. doi: 10.1523/ENEURO.0246-23.2024 (PMC10913050; doi:10.1523/ENEURO.0246-23.2024)
Supplement: Extended Data table 1-4 — Quality measurements of the clusters. Download Extended Data table 1-4, XLS file. [file eneuro-11-ENEURO.0246-23.2024-s013.xls]

## Sheet: Extended Data table 1-4
cluster	numb_expressed_genes	numb_transcripts	percent_mito	percent_ribo
0	1751.7	3552.33	0.275	0.491
1	924.732	1461.43	0.391	0.728
2	3827.7	12426	0.367	0.479
3	3538.32	11002.2	0.434	0.472
4	1554.51	2930.19	0.275	0.558
5	1555.06	3019.58	0.407	0.567
6	793.109	1182.39	0.531	0.992
7	1104.3	1838.98	0.329	0.669
8	1487.66	2517.84	0.599	0.583
9	757.374	990.584	0.998	3.933
10	3545.3	10628.1	0.414	0.469
11	3403.85	8642.07	0.636	0.489
12	3133.29	9333.98	0.297	0.455
13	2946.75	6318.87	0.539	0.571
14	2723.55	7543.91	0.568	0.472
15	1118.49	1893.64	0.716	1.486
16	2055.47	3934.16	0.224	0.683
17	1352.97	2253.55	0.35	0.633
18	683	979.461	0.603	1.397
19	3925.74	10442.8	0.486	0.492
