# Supplementary material for: Single-Nucleus RNA-Seq Characterizes the Cell Types Along the Neuronal Lineage in the Adult Human Subependymal Zone and Reveals Reduced Oligodendrocyte Progenitor Abundance with Age
Source: eNeuro. 2024 Mar 1;11(3):ENEURO.0246-23.2024. doi: 10.1523/ENEURO.0246-23.2024 (PMC10913050; doi:10.1523/ENEURO.0246-23.2024)
Supplement: Extended Data table 3-1 — Differentially expressed genes in middle-age as compared to youth in each cluster. Download Extended Data table 3-1, XLS file. [file eneuro-11-ENEURO.0246-23.2024-s014.xls]

## Sheet: 16
cluster	primerid	Pr..Chisq.	coef	ci.hi	ci.lo	fdr
16	CRYAB	0.000362019	0.760304	1.01249	0.508116	0.182436
16	LRRC3B	0.00124128	-0.495183	-0.237475	-0.752891	0.182436
16	PREX2	0.00126839	-0.471529	-0.277793	-0.665265	0.182436
16	RPL10	0.000592397	0.602375	0.83107	0.37368	0.182436
16	RPS24	0.00125943	0.590701	0.903157	0.278244	0.182436
16	TPT1	0.000760526	0.512678	0.722031	0.303324	0.182436
16	RBFOX2	0.00185134	-0.473985	-0.203053	-0.744918	0.199713
16	TENM2	0.00175386	0.716533	1.01112	0.421946	0.199713
16	ABLIM1	0.0344068	-0.351681	-0.0998813	-0.60348	0.210587
16	AC092691.1	0.0110298	-0.341337	-0.137427	-0.545246	0.210587
16	ACIN1	0.0315147	-0.261986	-0.0703209	-0.453651	0.210587
16	ACTG1	0.0263792	0.376966	0.624645	0.129287	0.210587
16	ACTR3B	0.0342198	-0.16993	0.0109352	-0.350796	0.210587
16	ADK	0.0287527	-0.364674	-0.104898	-0.624451	0.210587
16	AK4	0.0309514	-0.23636	-0.0808183	-0.391902	0.210587
16	ALDH7A1	0.0130696	-0.365344	-0.143777	-0.58691	0.210587
16	APBA1	0.0295076	-0.291221	-0.0673979	-0.515044	0.210587
16	ATG5	0.0396743	-0.118671	0.058965	-0.296306	0.210587
16	ATP5PF	0.0280803	0.241995	0.438992	0.0449994	0.210587
16	BDP1	0.0151525	-0.230282	-0.0145788	-0.445985	0.210587
16	BMPER	0.03534	-0.256065	-0.0727176	-0.439413	0.210587
16	BOD1L1	0.0203412	-0.277933	-0.0643389	-0.491526	0.210587
16	C6orf62	0.0037057	-0.338976	-0.120456	-0.557496	0.210587
16	CACNA1A	0.00672226	-0.633061	-0.340382	-0.925741	0.210587
16	CALY	0.0197433	0.30983	0.53776	0.0819006	0.210587
16	CD55	0.0352715	0.193084	0.348579	0.0375877	0.210587
16	CD81	0.0378558	0.374273	0.691046	0.0575002	0.210587
16	CD9	0.035153	0.26217	0.439094	0.0852462	0.210587
16	CDC73	0.0349854	0.173348	0.392038	-0.0453425	0.210587
16	CLU	0.0234227	0.341074	0.591401	0.0907464	0.210587
16	COX7A2	0.0204647	0.314067	0.483666	0.144469	0.210587
16	COX7C	0.0245632	0.259406	0.438789	0.0800216	0.210587
16	CPB2-AS1	0.0139879	-0.11911	0.0709934	-0.309213	0.210587
16	CPSF7	0.0300958	-0.224007	-0.0466073	-0.401407	0.210587
16	CSTB	0.0183981	0.240711	0.394367	0.0870545	0.210587
16	CYP4V2	0.0270748	-0.263337	-0.0820917	-0.444583	0.210587
16	DENND2A	0.0225065	-0.28948	-0.111185	-0.467774	0.210587
16	DIP2C	0.0184355	-0.391623	-0.118868	-0.664378	0.210587
16	DNAJC7	0.0149305	-0.175193	1.27102e-05	-0.3504	0.210587
16	DOK5	0.00438218	-0.437065	-0.227544	-0.646587	0.210587
16	EEF1A1	0.0146965	0.331969	0.544378	0.11956	0.210587
16	EIF1	0.0276274	0.305888	0.526096	0.085681	0.210587
16	EIF4G3	0.0105989	-0.471572	-0.173628	-0.769516	0.210587
16	ELOVL5	0.0199918	-0.225077	-0.0328482	-0.417306	0.210587
16	ENTPD1	0.0155958	-0.263558	-0.06099	-0.466126	0.210587
16	EPB41L2	0.0402215	-0.286199	-0.0192944	-0.553105	0.210587
16	EPM2A	0.0316354	0.225804	0.456115	-0.00450723	0.210587
16	ESRRG	0.0233877	-0.548863	-0.246198	-0.851528	0.210587
16	FAM184A	0.0141283	-0.441548	-0.190207	-0.69289	0.210587
16	FAM66C	0.0386225	-0.231975	-0.0560621	-0.407887	0.210587
16	FBXO22	0.0347869	0.187915	0.332199	0.0436312	0.210587
16	FGD4	0.0209044	-0.408842	-0.147744	-0.66994	0.210587
16	FGFR3	0.0313793	0.427883	0.67312	0.182647	0.210587
16	FHOD3	0.00872897	-0.314245	-0.122031	-0.50646	0.210587
16	FLRT2	0.0303777	-0.387295	-0.127741	-0.646849	0.210587
16	FMN2	0.00988805	-0.314428	-0.118835	-0.51002	0.210587
16	FOXN3	0.0344516	-0.37801	-0.0954084	-0.660611	0.210587
16	FRMD4A	0.0206591	-0.411	-0.151056	-0.670944	0.210587
16	FRS2	0.0124215	0.0450889	0.280292	-0.190114	0.210587
16	FYN	0.0138891	-0.328694	-0.0807753	-0.576613	0.210587
16	GABRG1	0.0231903	0.132429	0.467592	-0.202735	0.210587
16	GAPDH	0.0113675	0.493829	0.793571	0.194088	0.210587
16	GNA14	0.0311628	-0.395551	-0.124194	-0.666909	0.210587
16	GPSM2	0.016528	-0.272698	-0.056807	-0.48859	0.210587
16	HLCS	0.0284715	0.247548	0.436496	0.0586001	0.210587
16	HSPA2	0.016071	0.227996	0.378898	0.0770949	0.210587
16	HTRA1	0.0241552	-0.215093	0.00953672	-0.439722	0.210587
16	IFT43	0.0399909	-0.149916	0.0279707	-0.327802	0.210587
16	INPP1	0.0367648	-0.129633	0.105589	-0.364855	0.210587
16	ITM2C	0.0402629	0.282652	0.482623	0.0826818	0.210587
16	ITPR2	0.00676974	-0.482461	-0.255277	-0.709644	0.210587
16	JAK1	0.0143272	-0.34144	-0.13067	-0.55221	0.210587
16	JARID2	0.00945676	-0.384835	-0.117266	-0.652403	0.210587
16	JUND	0.0356711	0.293379	0.497076	0.089683	0.210587
16	KAT2B	0.0220025	-0.368488	-0.12669	-0.610285	0.210587
16	KIF21A	0.00646405	0.300445	0.543521	0.0573683	0.210587
16	KLHL3	0.0182176	-0.208638	-0.0535385	-0.363738	0.210587
16	LINC01572	0.0192966	-0.293973	-0.103104	-0.484842	0.210587
16	MAGI1	0.0077373	-0.429132	-0.176705	-0.681558	0.210587
16	MARCKSL1	0.00560724	0.38024	0.615407	0.145073	0.210587
16	MARK3	0.0322102	-0.217481	0.02379	-0.458753	0.210587
16	MDGA2	0.00585789	-0.685284	-0.428867	-0.941701	0.210587
16	MECP2	0.0286727	0.22129	0.363441	0.0791391	0.210587
16	MED12L	0.0270636	-0.382933	-0.113677	-0.65219	0.210587
16	MED13	0.0246557	-0.321149	-0.0952291	-0.547068	0.210587
16	MERTK	0.00723711	-0.560005	-0.301045	-0.818965	0.210587
16	MGAT4A	0.0142684	-0.313694	-0.108712	-0.518676	0.210587
16	MKL1	0.0401172	-0.117254	0.0632985	-0.297807	0.210587
16	MSRA	0.0378914	-0.519588	-0.240307	-0.798869	0.210587
16	MT-ND2	0.0293477	0.39099	0.63664	0.14534	0.210587
16	MTREX	0.0257735	-0.120691	0.113498	-0.354879	0.210587
16	MYO9A	0.00528067	-0.457841	-0.208247	-0.707435	0.210587
16	NACA	0.0256697	0.344471	0.575794	0.113148	0.210587
16	NAT8L	0.0283284	0.24327	0.420992	0.0655467	0.210587
16	NCOA6	0.00412394	-0.371489	-0.168312	-0.574666	0.210587
16	NDRG4	0.0292856	0.222597	0.398313	0.0468822	0.210587
16	NSMF	0.028471	0.269487	0.478066	0.0609071	0.210587
16	OGA	0.0241335	0.300295	0.521066	0.0795236	0.210587
16	ORC4	0.00360533	0.245392	0.434551	0.056233	0.210587
16	OSBPL6	0.0178036	-0.357399	-0.12721	-0.587588	0.210587
16	PCSK1N	0.0233725	0.225508	0.477723	-0.0267067	0.210587
16	PDE9A	0.0155356	-0.276672	-0.100574	-0.45277	0.210587
16	PDK4	0.0183073	0.279491	0.486206	0.0727764	0.210587
16	PER3	0.0390089	-0.280717	-0.0543654	-0.50707	0.210587
16	PHYHIPL	0.0361277	0.282653	0.554539	0.0107673	0.210587
16	PITPNB	0.0182763	-0.204485	-0.0258269	-0.383143	0.210587
16	PLA2G16	0.0396943	0.240568	0.423726	0.057409	0.210587
16	PLEKHA5	0.0389567	0.262188	0.464898	0.0594784	0.210587
16	PPARA	0.0122962	-0.263179	-0.108659	-0.417698	0.210587
16	PPM1H	0.0285208	-0.170401	0.0456291	-0.386431	0.210587
16	PPP1R10	0.0323106	-0.184898	-0.00304472	-0.366752	0.210587
16	PPP6R2	0.040211	-0.180979	0.0229086	-0.384866	0.210587
16	PRDX1	0.0318955	0.226268	0.37572	0.0768166	0.210587
16	PRICKLE2	0.0389619	-0.678093	-0.180328	-1.17586	0.210587
16	PSAP	0.0316249	0.303582	0.549743	0.0574221	0.210587
16	PTMA	0.0157618	0.386715	0.640897	0.132533	0.210587
16	PTPN2	0.0201526	0.214197	0.362301	0.0660927	0.210587
16	PTPRA	0.017463	-0.233459	0.0044407	-0.471359	0.210587
16	PUS7L	0.0224979	0.214314	0.367921	0.0607069	0.210587
16	RC3H1	0.0345339	0.139573	0.353243	-0.0740979	0.210587
16	RCOR3	0.0351642	0.286989	0.520884	0.053094	0.210587
16	ROCK2	0.00694455	-0.236004	-0.0228801	-0.449128	0.210587
16	RPL11	0.0287276	0.423143	0.700099	0.146187	0.210587
16	RPL14	0.0266096	0.366021	0.627152	0.104891	0.210587
16	RPL15	0.0214953	0.259681	0.422154	0.0972075	0.210587
16	RPL29	0.0239487	0.243487	0.462934	0.0240392	0.210587
16	RPL35A	0.0156717	0.255144	0.426338	0.0839489	0.210587
16	RPL37A	0.00497547	0.278518	0.453394	0.103641	0.210587
16	RPL7A	0.0264173	0.297776	0.510319	0.0852322	0.210587
16	RPS12	0.0157072	0.486014	0.773266	0.198763	0.210587
16	RPS13	0.0220596	0.326737	0.54397	0.109503	0.210587
16	RPS19	0.0262193	0.220478	0.391251	0.0497049	0.210587
16	RPS23	0.0185493	0.333258	0.552736	0.11378	0.210587
16	RPS25	0.0135067	0.41525	0.600946	0.229555	0.210587
16	RPS3	0.0247317	0.288376	0.478061	0.0986905	0.210587
16	RPS7	0.0206641	0.326901	0.589623	0.0641798	0.210587
16	RYR3	0.00368188	0.401787	0.636714	0.166859	0.210587
16	SAMD12	0.0348978	-0.339236	-0.0884185	-0.590054	0.210587
16	SAT2	0.0365808	0.241864	0.411076	0.0726527	0.210587
16	SEC62	0.00953243	0.437486	0.634486	0.240486	0.210587
16	SERPINE2	0.0280032	0.330807	0.559406	0.102207	0.210587
16	SETBP1	0.0172512	-0.389843	-0.172049	-0.607638	0.210587
16	SGCE	0.0216867	-0.310322	-0.0940731	-0.52657	0.210587
16	SLC6A1-AS1	0.0103093	0.267338	0.424653	0.110023	0.210587
16	SMARCA2	0.0171076	-0.565538	-0.203891	-0.927184	0.210587
16	SMC5	0.0355237	-0.212675	-0.0383094	-0.38704	0.210587
16	SNX1	0.0196037	-0.324133	-0.131488	-0.516779	0.210587
16	SRGAP3	0.0180908	-0.407587	-0.142637	-0.672537	0.210587
16	ST6GAL1	0.0275281	-0.292382	0.00709563	-0.59186	0.210587
16	STAT5B	0.0355955	-0.196156	-0.0377936	-0.354519	0.210587
16	TAOK3	0.00740371	-0.424753	-0.183447	-0.666059	0.210587
16	TBCA	0.00551688	0.347269	0.555321	0.139217	0.210587
16	TLK1	0.0245375	-0.360757	-0.107596	-0.613919	0.210587
16	TNRC6C	0.0115583	0.429692	0.65279	0.206594	0.210587
16	TTLL11	0.0114483	-0.238142	-0.0638594	-0.412425	0.210587
16	UBB	0.0359558	0.283753	0.49855	0.0689559	0.210587
16	ULK4	0.0124082	-0.235544	-0.041336	-0.429752	0.210587
16	UNC80	0.0231686	-0.248483	-0.0684425	-0.428524	0.210587
16	WIF1	0.0116735	-0.542167	-0.267449	-0.816885	0.210587
16	XRN1	0.0386841	-0.329781	-0.10652	-0.553042	0.210587
16	XRRA1	0.0236435	0.305292	0.498249	0.112336	0.210587
16	YPEL3	0.0151543	0.279814	0.442364	0.117264	0.210587
16	ZBTB1	0.0298014	-0.228283	-0.0690371	-0.387529	0.210587
16	ZNF365	0.0121394	-0.160686	0.0507049	-0.372077	0.210587
16	ZNF608	0.0389664	-0.412874	-0.163461	-0.662288	0.210587
16	AL078639.1	0.0409212	0.223424	0.386646	0.0602025	0.211362
16	AL359915.2	0.0406924	-0.24391	-0.0586742	-0.429145	0.211362
16	PHF21B	0.041376	-0.225383	-0.000985167	-0.44978	0.211362
16	UBE2H	0.0413907	-0.21171	0.072864	-0.496283	0.211362
16	PLCH1	0.0423243	-0.186703	0.0419842	-0.415389	0.214858
16	RTTN	0.0429469	-0.325038	-0.0607312	-0.589345	0.216744
16	AC006059.1	0.0444375	0.322398	0.577837	0.0669596	0.222963
16	C12orf76	0.0455335	-0.171506	0.0899391	-0.432951	0.226999
16	GPATCH8	0.046031	-0.260492	-0.0156309	-0.505352	0.226999
16	U2SURP	0.0460253	0.303693	0.540591	0.0667945	0.226999
16	CSNK1G3	0.0467784	-0.200926	-0.0328849	-0.368967	0.227695
16	NUTM2A-AS1	0.0469638	-0.485399	-0.146554	-0.824244	0.227695
16	ZC3H6	0.0467491	-0.269102	-0.0848912	-0.453313	0.227695
16	FAM213A	0.0473999	-0.227498	-0.0666517	-0.388345	0.228526
16	KPNA3	0.0477291	-0.207538	-0.024536	-0.390539	0.228834
16	AZIN1-AS1	0.0480537	0.202195	0.389662	0.0147284	0.229118
16	CALM1	0.0492806	0.34879	0.618977	0.0786028	0.231348
16	CHD9	0.0498291	-0.333215	-0.108838	-0.557591	0.231348
16	DIAPH2	0.0491395	-0.267876	-0.0352856	-0.500467	0.231348
16	FAM169A	0.0498618	0.253515	0.436245	0.0707845	0.231348
16	LYPLAL1	0.0494524	-0.224543	0.0451576	-0.494244	0.231348
16	GRM3	0.050287	-0.226583	0.00332663	-0.456492	0.232073
16	CSAD	0.0508857	-0.206888	-0.0407325	-0.373043	0.232482
16	PLPP3	0.0509144	-0.25869	-0.0206511	-0.496728	0.232482
16	NKX6-2	0.0518082	0.137434	0.341708	-0.0668401	0.235037
16	RPTOR	0.0520186	-0.244201	-0.0624943	-0.425908	0.235037
16	OSBPL11	0.0529733	0.0879678	0.260133	-0.0841975	0.238104
16	ADAM22	0.0540386	0.237697	0.431367	0.0440271	0.239464
16	CPE	0.0541082	0.254146	0.461411	0.0468815	0.239464
16	MNAT1	0.0536845	-0.19706	0.0477998	-0.441919	0.239464
16	NHLRC2	0.0546975	0.157123	0.350059	-0.0358125	0.240836
16	KLF12	0.05502	-0.327155	-0.069582	-0.584728	0.241027
16	CRTC3	0.0572818	0.173798	0.384174	-0.0365773	0.244724
16	PDE10A	0.0568969	-0.651882	-0.186594	-1.11717	0.244724
16	PICALM	0.056318	-0.353526	0.0547046	-0.761756	0.244724
16	REV3L	0.057018	0.336679	0.592046	0.0813114	0.244724
16	SUN1	0.0568699	0.232356	0.444139	0.0205727	0.244724
16	SPOP	0.0582685	-0.263656	-0.0664971	-0.460815	0.247713
16	ATL1	0.0604135	-0.253403	-0.0563934	-0.450412	0.250019
16	CBFB	0.0605493	-0.149143	0.0277313	-0.326018	0.250019
16	NAP1L4	0.0595263	0.238654	0.445045	0.0322626	0.250019
16	RPL34	0.0593564	0.303419	0.50424	0.102599	0.250019
16	RPS4X	0.0602337	0.236536	0.43414	0.0389307	0.250019
16	RPS8	0.059899	0.254209	0.464053	0.0443653	0.250019
16	LAMA4	0.061026	0.296424	0.529516	0.063332	0.250788
16	ASTN1	0.0645445	-0.287414	-0.0279181	-0.546909	0.253857
16	ATP5MPL	0.0630118	0.209299	0.39307	0.0255268	0.253857
16	GABBR1	0.0650087	0.282051	0.525755	0.0383466	0.253857
16	MTR	0.0642776	0.166481	0.400256	-0.0672939	0.253857
16	PCDH9-AS2	0.0622908	0.342855	0.645358	0.0403515	0.253857
16	PDE5A	0.0643426	0.224443	0.422881	0.0260053	0.253857
16	RERE	0.0642928	-0.305989	-0.0548704	-0.557108	0.253857
16	SPAG16	0.0640033	0.289071	0.522399	0.0557433	0.253857
16	STMN1	0.0643132	0.201971	0.36041	0.0435327	0.253857
16	STOX1	0.0635891	0.208874	0.395755	0.0219927	0.253857
16	TXNIP	0.064727	#N/A	#N/A	#N/A	0.253857
16	ENTPD1-AS1	0.0653305	-0.564439	-0.137786	-0.991092	0.253965
16	CADPS	0.0683773	-0.33643	-0.0791162	-0.593745	0.254284
16	GABARAPL2	0.0689484	0.213895	0.387942	0.0398493	0.254284
16	GDAP1	0.0684675	0.262574	0.498564	0.0265842	0.254284
16	GRID1	0.068634	-0.365711	-0.0730264	-0.658395	0.254284
16	MBTPS1	0.0686129	0.160395	0.341585	-0.0207958	0.254284
16	MRAS	0.067633	0.263252	0.499606	0.0268986	0.254284
16	NSMCE2	0.0687028	-0.27188	-0.018553	-0.525207	0.254284
16	PLEKHM3	0.0661182	0.229922	0.411396	0.0484475	0.254284
16	SLK	0.068722	0.195999	0.361484	0.030514	0.254284
16	SORBS1	0.0686531	-0.277002	-0.0745309	-0.479473	0.254284
16	WDPCP	0.065838	0.233763	0.495344	-0.0278174	0.254284
16	ZMYM4	0.0680796	-0.276525	-0.0437388	-0.509312	0.254284
16	LINC00513	0.0705073	0.30745	0.633008	-0.0181076	0.254593
16	MYO10	0.0697691	-0.299558	-0.0499257	-0.54919	0.254593
16	SEL1L3	0.0703505	0.149779	0.323626	-0.0240689	0.254593
16	SSX2IP	0.0704542	0.206265	0.387773	0.0247564	0.254593
16	ZDHHC21	0.069401	-0.29959	-0.050588	-0.548591	0.254593
16	AC239809.3	0.0708533	-0.215786	-0.0176791	-0.413892	0.254777
16	ANKFN1	0.0715123	-0.338338	-0.0446592	-0.632018	0.255021
16	SEMA4B	0.0712191	0.226426	0.388221	0.0646315	0.255021
16	SLC38A2	0.0721421	-0.00659534	0.175653	-0.188844	0.256208
16	APPL1	0.0729575	0.190489	0.353623	0.0273548	0.258042
16	DYNC1I2	0.0734503	0.165352	0.331449	-0.000744449	0.258725
16	DACH1	0.0743871	-0.254989	-0.0397483	-0.47023	0.25912
16	MT-CYB	0.0746622	0.442106	0.875315	0.00889663	0.25912
16	PWAR6	0.0747635	0.27661	0.460004	0.093216	0.25912
16	RPLP2	0.0740971	0.223664	0.417378	0.0299507	0.25912
16	MKLN1	0.0753645	-0.409779	-0.0979928	-0.721566	0.259122
16	SRSF6	0.0753009	0.141354	0.301531	-0.0188241	0.259122
16	AC027644.4	0.089244	-0.186502	-0.0188888	-0.354114	0.259406
16	AC091948.1	0.0880066	-0.202297	0.00507098	-0.409666	0.259406
16	ANKRD11	0.0869351	-0.281037	-0.0130291	-0.549046	0.259406
16	ANXA4	0.0843108	-0.202275	-0.0216134	-0.382937	0.259406
16	AP002991.1	0.0877677	0.186879	0.347425	0.0263328	0.259406
16	ARFGEF2	0.0809505	0.216794	0.397776	0.0358114	0.259406
16	BCLAF1	0.0858065	0.18267	0.384182	-0.0188427	0.259406
16	CDK5RAP2	0.0860853	0.276808	0.484579	0.0690369	0.259406
16	CIR1	0.0758422	0.152689	0.289652	0.0157264	0.259406
16	CTNNA2	0.0779454	0.777247	1.22124	0.333256	0.259406
16	CTTNBP2	0.0836026	-0.294465	-0.0446039	-0.544325	0.259406
16	DHX32	0.0881536	-0.180338	-0.0152679	-0.345409	0.259406
16	DISC1	0.0817004	-0.222747	0.0358321	-0.481327	0.259406
16	ESYT2	0.0890839	0.101069	0.27023	-0.0680933	0.259406
16	FAM171B	0.0798831	0.150632	0.406123	-0.104859	0.259406
16	HPSE2	0.0830905	-0.0669136	0.588583	-0.72241	0.259406
16	KIAA0586	0.0884388	-0.183767	-0.000424567	-0.36711	0.259406
16	KLHL24	0.0801766	-0.23417	-0.0162274	-0.452112	0.259406
16	MGA	0.0895748	0.234843	0.442702	0.0269839	0.259406
16	MT-CO3	0.0798822	0.527865	0.923538	0.132191	0.259406
16	NAV3	0.0853885	-0.274189	0.00224621	-0.550624	0.259406
16	PAK1	0.0829779	0.21978	0.377521	0.0620396	0.259406
16	PELI2	0.089557	0.0645753	0.276648	-0.147498	0.259406
16	PLP1	0.0853219	0.483551	1.36544	-0.39834	0.259406
16	PPA2	0.0823384	-0.304361	-0.0508761	-0.557845	0.259406
16	PTN	0.0864307	-0.312766	-0.0418429	-0.58369	0.259406
16	PTPRM	0.0845282	-0.307922	-0.0444378	-0.571407	0.259406
16	RAB1A	0.0891134	-0.195933	0.00204626	-0.393913	0.259406
16	RHOB	0.088961	0.227018	0.412581	0.0414558	0.259406
16	RPL28	0.0795539	0.585775	0.950795	0.220755	0.259406
16	RPL30	0.0808182	0.216641	0.430121	0.00316144	0.259406
16	RPL8	0.0814551	0.350916	0.604186	0.0976471	0.259406
16	RPRD2	0.0865011	-0.27059	-0.0537919	-0.487388	0.259406
16	S100B	0.082381	0.300643	0.56699	0.034295	0.259406
16	SERINC1	0.0810855	0.156648	0.342742	-0.0294463	0.259406
16	SLC1A4	0.0809354	0.127736	0.325262	-0.0697905	0.259406
16	SPCS2	0.0805519	0.158425	0.352972	-0.0361211	0.259406
16	SRP14	0.0808431	0.263744	0.491281	0.0362062	0.259406
16	SYNRG	0.081354	0.202738	0.383751	0.0217252	0.259406
16	TANC1	0.0839827	-0.205954	-0.0233907	-0.388518	0.259406
16	TENM4	0.0860428	-0.381931	-0.121959	-0.641903	0.259406
16	TMEM132C	0.0796186	-0.46479	-0.0525369	-0.877042	0.259406
16	TNS1	0.0895276	0.134209	0.277819	-0.00940222	0.259406
16	TULP3	0.088424	-0.148221	0.047234	-0.343676	0.259406
16	UBR2	0.0871121	-0.272146	-0.0353975	-0.508895	0.259406
16	UTRN	0.085912	-0.233419	0.0457185	-0.512558	0.259406
16	UVRAG	0.0857278	-0.273347	-0.0248583	-0.521835	0.259406
16	PEX3	0.0904483	0.175489	0.335469	0.0155102	0.26106
16	BEX4	0.0913737	0.188402	0.346947	0.0298557	0.262748
16	MTF2	0.0916421	-0.21683	-0.0329734	-0.400687	0.262748
16	CYP2J2	0.0925295	0.194747	0.376824	0.0126702	0.262802
16	HECTD4	0.0925746	-0.315772	-0.07356	-0.557983	0.262802
16	MT-ND4	0.092555	0.439987	0.760853	0.11912	0.262802
16	GPX4	0.0930022	0.24156	0.428554	0.0545656	0.263151
16	ANOS1	0.0936179	-0.272031	0.0301711	-0.574233	0.264027
16	OMG	0.0942167	0.273689	0.472708	0.0746694	0.26485
16	KDM5B	0.0951932	0.352094	0.654481	0.0497078	0.265416
16	LINC01170	0.0959558	-0.292545	-0.03421	-0.55088	0.265416
16	RGS20	0.095724	-0.295601	-0.00247006	-0.588733	0.265416
16	RPS6KA3	0.0955622	-0.166249	-0.00507415	-0.327424	0.265416
16	SMARCAD1	0.0956188	-0.159608	0.0350597	-0.354275	0.265416
16	TMEM144	0.0963379	0.349363	0.628309	0.0704168	0.265622
16	APBA2	0.0974419	-0.144008	0.0479654	-0.335981	0.266291
16	BMP7	0.0980032	-0.172501	0.000724674	-0.345727	0.266291
16	CRYL1	0.0980507	0.196335	0.386136	0.00653494	0.266291
16	KALRN	0.0981236	-0.294117	-0.0425795	-0.545655	0.266291
16	MEF2C-AS1	0.0978777	0.0735209	0.393088	-0.246046	0.266291
16	ACTB	0.0994685	0.415386	0.713459	0.117312	0.267596
16	CYB5R4	0.099564	-0.175319	0.0125081	-0.363145	0.267596
16	LRRC1	0.0990528	-0.177503	0.0252847	-0.380291	0.267596
16	TBC1D22A	0.0998446	-0.348866	-0.0936873	-0.604044	0.267596
16	FTH1	0.100829	0.504527	0.988965	0.0200885	0.269398
16	AC124854.1	0.10272	-0.211387	0.224198	-0.646972	0.269663
16	ADARB2	0.103428	-0.241195	-0.017327	-0.465063	0.269663
16	BAALC	0.101712	-0.213043	0.0314	-0.457485	0.269663
16	CRYBG3	0.101943	0.157541	0.361924	-0.0468409	0.269663
16	FAN1	0.103043	0.165817	0.319374	0.0122596	0.269663
16	PRDM5	0.101641	0.211194	0.387097	0.0352914	0.269663
16	RNPC3	0.1027	-0.184275	0.0562583	-0.424809	0.269663
16	TMEM47	0.103399	0.153112	0.326636	-0.0204112	0.269663
16	LGR4	0.103994	-0.282193	-0.0177357	-0.546651	0.270321
16	CELF2	0.105971	-0.332576	-0.0482542	-0.616897	0.271715
16	NR6A1	0.105228	-0.141129	0.0563531	-0.33861	0.271715
16	NRXN1	0.106104	-0.366504	-0.0242526	-0.708755	0.271715
16	RPL32	0.1059	0.360351	0.63027	0.0904325	0.271715
16	SLC38A6	0.10519	0.153326	0.31038	-0.00372789	0.271715
16	ADD1	0.112821	-0.101735	0.156703	-0.360173	0.272297
16	AIG1	0.110287	0.2614	0.501902	0.0208972	0.272297
16	APLP1	0.110452	0.193596	0.385307	0.00188542	0.272297
16	ATF6	0.107614	-0.164261	0.0564628	-0.384984	0.272297
16	CADM1	0.11196	-0.240739	0.0329853	-0.514464	0.272297
16	CCDC50	0.112306	-0.17421	6.62732e-05	-0.348487	0.272297
16	CLDND1	0.107687	0.269618	0.485325	0.0539108	0.272297
16	CNTRL	0.112957	0.173552	0.338729	0.00837534	0.272297
16	DYNC1LI2	0.108409	-0.145887	0.0313296	-0.323103	0.272297
16	EMC2	0.111189	0.245136	0.445591	0.0446814	0.272297
16	FNBP1	0.110846	-0.163638	0.0737272	-0.401004	0.272297
16	LINC01184	0.111061	-0.149458	0.0727409	-0.371658	0.272297
16	PAN3	0.111716	-0.113122	0.122364	-0.348608	0.272297
16	PPM1G	0.107927	0.309883	0.585738	0.0340277	0.272297
16	RERG	0.112815	-0.212241	0.0879515	-0.512433	0.272297
16	RLF	0.111821	-0.160968	0.0167219	-0.338658	0.272297
16	SFPQ	0.10823	-0.225484	0.0273415	-0.47831	0.272297
16	SLC4A4	0.108286	-0.309484	-0.0523973	-0.56657	0.272297
16	STPG2	0.10963	0.208166	0.455957	-0.0396245	0.272297
16	WWP2	0.108685	0.149967	0.302403	-0.0024678	0.272297
16	ZFAND3	0.111022	-0.191703	0.0321666	-0.415572	0.272297
16	REPS2	0.114477	-0.289578	-0.112223	-0.466932	0.275191
16	ATP10B	0.115671	-0.279732	0.0069716	-0.566436	0.275487
16	GNAO1	0.116196	-0.216715	0.046444	-0.479875	0.275487
16	PPFIA1	0.116183	-0.247212	-0.00873819	-0.485686	0.275487
16	RPS14	0.116063	0.215959	0.59939	-0.167473	0.275487
16	TTBK2	0.115425	-0.211472	0.0153473	-0.43829	0.275487
16	MT-ND1	0.116662	0.247783	0.508273	-0.0127073	0.275722
16	SYNPO2	0.116934	-0.2433	-0.0204981	-0.466102	0.275722
16	PSMG2	0.117497	0.10354	0.271969	-0.0648888	0.276295
16	STXBP6	0.118203	0.235163	0.480345	-0.010019	0.277199
16	RPL18	0.118545	0.215605	0.571612	-0.140401	0.277246
16	BPTF	0.119	-0.227589	0.0736679	-0.528846	0.27756
16	WRN	0.119682	-0.16118	0.0519751	-0.374335	0.278398
16	RPLP1	0.120877	0.327764	0.61512	0.0404069	0.280422
16	TMEM117	0.122081	-0.219867	0.000310816	-0.440046	0.282456
16	YWHAB	0.122758	0.219133	0.394319	0.043947	0.283263
16	PREPL	0.123713	0.182287	0.397624	-0.0330506	0.284706
16	DTNB	0.125499	-0.157441	0.0595953	-0.374478	0.284854
16	RGS7	0.124618	-0.492425	-0.0796105	-0.90524	0.284854
16	SRCIN1	0.125613	-0.149093	0.0212571	-0.319443	0.284854
16	SUGT1	0.12437	0.198116	0.41462	-0.0183883	0.284854
16	UBE2R2	0.125758	-0.231547	-0.0333781	-0.429717	0.284854
16	WASL	0.125195	0.0745614	0.30128	-0.152158	0.284854
16	FTL	0.126766	0.374418	0.730603	0.018234	0.286385
16	COX4I1	0.127878	0.173162	0.478834	-0.132509	0.286885
16	DLG2	0.128436	-0.406566	-0.0314838	-0.781649	0.286885
16	SERF2	0.128064	0.171649	0.36124	-0.0179423	0.286885
16	SLC25A18	0.128569	-0.330886	-0.065119	-0.596652	0.286885
16	TTC37	0.128649	0.190127	0.424237	-0.0439822	0.286885
16	MT-CO1	0.129779	0.392627	0.685861	0.0993924	0.287917
16	NRIP1	0.129502	-0.00469907	#N/A	#N/A	0.287917
16	RPL5	0.130847	0.156848	0.350785	-0.0370902	0.289112
16	USP32	0.130988	-0.236598	0.0881522	-0.561348	0.289112
16	RGS12	0.13165	0.0134243	0.336683	-0.309834	0.289831
16	BCAP29	0.132301	0.112845	0.30185	-0.0761602	0.290372
16	CALM3	0.133366	0.308214	0.536498	0.0799309	0.290372
16	CLTC	0.133407	0.209589	0.417396	0.00178224	0.290372
16	PTAR1	0.133578	-0.361443	-0.0263743	-0.696512	0.290372
16	PTEN	0.13327	-0.182144	0.044987	-0.409276	0.290372
16	BRAF	0.134564	-0.271862	-0.0110464	-0.532679	0.291781
16	RPL19	0.135653	0.221439	0.438198	0.00467915	0.293406
16	KCNAB1	0.136364	-0.182221	0.0210558	-0.385498	0.294205
16	CDKL5	0.137692	-0.216009	-0.0242546	-0.407764	0.295593
16	STXBP3	0.137521	-0.207783	0.000567751	-0.416134	0.295593
16	LARGE1	0.138546	-0.258366	-0.0234484	-0.493284	0.296688
16	MFF	0.139124	0.21388	0.417272	0.0104884	0.297189
16	DOCK10	0.140007	-0.335981	0.137652	-0.809614	0.297514
16	NIN	0.140311	0.186434	0.432107	-0.0592385	0.297514
16	SH3KBP1	0.13996	-0.175965	0.000939901	-0.352871	0.297514
16	PLCL2	0.141143	-0.175212	0.00430576	-0.35473	0.298545
16	HS2ST1	0.142535	-0.2015	0.0180137	-0.421014	0.300752
16	CBR4	0.14393	-0.0360176	0.193765	-0.265801	0.301485
16	KIAA1755	0.143374	0.194344	0.390335	-0.00164663	0.301485
16	PLSCR4	0.143783	0.164833	0.357741	-0.0280747	0.301485
16	JAZF1	0.145003	-0.233509	0.00968266	-0.4767	0.302292
16	KIF27	0.145016	0.170232	0.343078	-0.00261398	0.302292
16	CDYL	0.145485	0.0413716	0.23598	-0.153237	0.30254
16	CREM	0.147511	-0.15782	0.0278045	-0.343444	0.30275
16	FOLH1	0.147302	-0.214193	0.0117846	-0.440171	0.30275
16	MYO1D	0.146338	-0.210893	0.0157356	-0.437522	0.30275
16	OCIAD1	0.147591	0.225741	0.453286	-0.00180412	0.30275
16	SLITRK2	0.146633	0.166399	0.336896	-0.00409808	0.30275
16	ZHX2	0.147692	-0.275517	0.0156248	-0.566658	0.30275
16	LPAR6	0.148304	-0.168229	0.415963	-0.752421	0.303285
16	COX6C	0.149423	0.283252	0.514408	0.0520966	0.304852
16	AC079760.1	0.150605	-0.0966038	0.0854449	-0.278653	0.305817
16	MT-CO2	0.150383	0.608148	1.07363	0.142667	0.305817
16	BMT2	0.152413	-0.188415	-0.02402	-0.35281	0.305838
16	CBR1	0.151843	0.189039	0.387569	-0.00949146	0.305838
16	COX5B	0.151968	0.194469	0.390965	-0.00202736	0.305838
16	CRLF3	0.152324	-0.213888	-0.0203962	-0.407379	0.305838
16	DENND4C	0.152742	0.210541	0.422858	-0.00177591	0.305838
16	DSCAML1	0.151443	-0.207389	0.0636167	-0.478395	0.305838
16	C1GALT1	0.155451	-0.193451	0.00619924	-0.393101	0.307324
16	CTBP2	0.155528	-0.179361	0.0516082	-0.41033	0.307324
16	DAPK1	0.155818	-0.129369	0.111622	-0.37036	0.307324
16	DYNC2LI1	0.15448	0.0625998	0.264756	-0.139556	0.307324
16	EPHB1	0.154745	-0.308102	-0.0492692	-0.566934	0.307324
16	H2AFY	0.154812	0.165565	0.332682	-0.00155192	0.307324
16	SBF2	0.156301	-0.268499	0.00686308	-0.54386	0.307324
16	ST8SIA1	0.156333	0.313254	0.526521	0.0999874	0.307324
16	SORL1	0.157244	-0.25813	0.0387284	-0.554988	0.307713
16	TEAD1	0.156908	-0.239463	0.00703049	-0.485957	0.307713
16	HNRNPA3	0.158345	0.181845	0.371391	-0.00770147	0.309167
16	GABPB1-AS1	0.159133	-0.125892	0.0621032	-0.313886	0.310003
16	SPATA7	0.159739	0.177289	0.35406	0.000518258	0.310484
16	CLTA	0.160927	0.157853	0.320259	-0.00455302	0.311963
16	RASSF8	0.161223	-0.258897	0.0198731	-0.537668	0.311963
16	WDFY2	0.162093	-0.227512	0.0362053	-0.491229	0.312945
16	DUT	0.163006	0.154445	0.313359	-0.00446786	0.314005
16	KTN1	0.163822	-0.24031	-0.00770262	-0.472917	0.314874
16	QSER1	0.16446	0.174846	0.337637	0.0120562	0.315397
16	TUBA1A	0.165039	0.152274	0.380256	-0.0757091	0.315806
16	EEPD1	0.167033	-0.2224	-0.0226315	-0.422169	0.316893
16	MINDY2	0.166164	-0.166153	0.00510086	-0.337408	0.316893
16	MTSS1L	0.166784	-0.197133	0.053588	-0.447854	0.316893
16	URI1	0.167076	-0.196642	0.0169318	-0.410216	0.316893
16	SCARB2	0.168227	0.195868	0.438646	-0.0469114	0.318376
16	PPP2R5C	0.169242	-0.194324	0.145745	-0.534394	0.319597
16	CACNA2D3	0.171235	0.158937	0.435304	-0.117429	0.320885
16	CAPZB	0.170929	-0.112188	0.102069	-0.326446	0.320885
16	CASTOR3	0.172472	-0.182465	0.00965604	-0.374586	0.320885
16	DDX3X	0.172527	0.160492	0.321702	-0.000718095	0.320885
16	MFAP3L	0.171618	-0.214765	0.00789793	-0.437428	0.320885
16	PLCG1	0.171893	-0.220778	0.00278037	-0.444336	0.320885
16	SUMF1	0.172372	0.211395	0.466302	-0.0435126	0.320885
16	ADHFE1	0.174911	-0.177225	0.0148399	-0.36929	0.320953
16	ATG10	0.174983	0.124238	0.346236	-0.0977607	0.320953
16	ATP13A3	0.174982	-0.103234	0.073765	-0.280233	0.320953
16	FTCDNL1	0.174612	-0.197782	0.0122872	-0.407852	0.320953
16	LINC00299	0.173506	-0.298647	-0.00966489	-0.587629	0.320953
16	MEF2C	0.17418	-0.262455	0.0365442	-0.561455	0.320953
16	REEP3	0.175166	0.0843287	0.281558	-0.112901	0.320953
16	C3orf58	0.176977	0.236332	0.460095	0.0125686	0.321714
16	RPL24	0.177032	0.220149	0.42418	0.0161183	0.321714
16	SLC25A48	0.177073	-0.152049	0.076373	-0.380472	0.321714
16	SPIRE1	0.17632	-0.21403	0.0309389	-0.458998	0.321714
16	HNRNPK	0.177489	0.124637	0.29885	-0.0495766	0.321792
16	PEBP1	0.177897	0.141871	0.384677	-0.100934	0.321855
16	AC116366.3	0.17932	-0.19293	0.0632216	-0.449082	0.321932
16	CC2D2A	0.179432	-0.182484	0.0106451	-0.375614	0.321932
16	CKB	0.178489	0.242658	0.521278	-0.0359619	0.321932
16	PRKDC	0.178997	0.195398	0.40446	-0.013664	0.321932
16	AL591686.2	0.180107	-0.416804	0.027082	-0.860691	0.322474
16	NDUFA4	0.181059	0.194185	0.390327	-0.0019583	0.322911
16	PID1	0.1811	-0.23255	0.0126302	-0.477729	0.322911
16	DOCK8	0.182298	-0.437536	0.132388	-1.00746	0.323204
16	EHMT1	0.183511	-0.236995	0.0162944	-0.490285	0.323204
16	FAM204A	0.183139	-0.1268	0.0952138	-0.348814	0.323204
16	FRMPD2	0.182704	-0.213852	-0.02532	-0.402385	0.323204
16	LRRC7	0.181774	0.380037	0.679706	0.0803681	0.323204
16	MICU2	0.18318	0.059619	0.259113	-0.139875	0.323204
16	AGBL4	0.187445	-0.316063	-0.0258113	-0.606314	0.324205
16	B4GALNT4	0.188054	0.140589	0.293873	-0.0126957	0.324205
16	CWC27	0.19007	0.128637	0.337337	-0.0800638	0.324205
16	FAM155A	0.189299	-0.469902	0.0230442	-0.962849	0.324205
16	GRID2	0.187934	-0.517042	0.0020257	-1.03611	0.324205
16	ITPKB	0.188571	0.264226	0.549388	-0.020935	0.324205
16	KPNA1	0.18794	0.186718	0.38682	-0.0133842	0.324205
16	MLLT3	0.190111	-0.310992	0.062593	-0.684578	0.324205
16	MTRNR2L12	0.186894	0.108522	0.446063	-0.229018	0.324205
16	NACC2	0.18538	-0.233467	0.0666959	-0.53363	0.324205
16	RPL13	0.185858	0.233177	0.479953	-0.013599	0.324205
16	SGMS1	0.18954	-0.195969	0.0631602	-0.455099	0.324205
16	SRSF4	0.185316	-0.236801	-0.0033955	-0.470206	0.324205
16	TLN2	0.1893	0.209811	0.437985	-0.0183623	0.324205
16	TRAPPC10	0.184594	-0.159537	0.0265743	-0.345648	0.324205
16	UBE2E3	0.187181	0.264762	0.553878	-0.0243549	0.324205
16	ZNF827	0.190466	-0.20858	0.013361	-0.430522	0.324205
16	CRIM1	0.193632	-0.184536	0.0289685	-0.39804	0.328299
16	GJA1	0.193504	0.197911	0.596055	-0.200232	0.328299
16	FGFR2	0.194134	-0.231369	0.0306544	-0.493392	0.328505
16	DIS3L2	0.195985	-0.212101	0.0177084	-0.441911	0.330294
16	EPB41L4A	0.197105	-0.215494	0.0357657	-0.466754	0.330294
16	MGAT5	0.196458	-0.223227	0.0260198	-0.472474	0.330294
16	MIPEP	0.196652	-0.15235	0.0164737	-0.321175	0.330294
16	TSPAN7	0.196991	0.220539	0.453276	-0.0121985	0.330294
16	C1orf21	0.198568	0.311025	0.642265	-0.0202136	0.3321
16	USP40	0.200262	0.165137	0.362739	-0.0324643	0.334286
16	AC012593.1	0.202287	-0.113947	0.15544	-0.383333	0.334432
16	ACER3	0.201074	-0.232618	0.0256444	-0.49088	0.334432
16	ARL17B	0.201869	0.263589	0.592701	-0.0655233	0.334432
16	DPP6	0.20218	-0.206121	0.0161052	-0.428347	0.334432
16	USP33	0.202122	0.191885	0.413237	-0.0294664	0.334432
16	MTHFD1L	0.203108	-0.235537	-0.0426207	-0.428454	0.335148
16	GNA14-AS1	0.204302	-0.151723	0.0343849	-0.337831	0.336475
16	MED14	0.205132	0.165604	0.348793	-0.0175836	0.337197
16	KANSL1L	0.206698	0.140052	0.386951	-0.106847	0.339126
16	MSRB3	0.207837	-0.179738	0.018441	-0.377917	0.340348
16	EXT1	0.21077	-0.215043	0.0417823	-0.471869	0.340828
16	FAM198B	0.208807	0.139555	0.293601	-0.0144902	0.340828
16	FAXDC2	0.209562	-0.187579	-3.84473e-05	-0.37512	0.340828
16	KCTD1	0.2107	-0.167644	0.0408811	-0.376169	0.340828
16	MGLL	0.210296	-0.156861	0.0446106	-0.358333	0.340828
16	PRDM16	0.210121	-0.0925953	0.152449	-0.337639	0.340828
16	STXBP4	0.210895	0.10334	0.360846	-0.154167	0.340828
16	NSF	0.212414	0.196502	0.410775	-0.0177718	0.342487
16	PSIP1	0.213206	0.175227	0.369987	-0.0195322	0.342487
16	PURA	0.21324	-0.163468	0.0200123	-0.346949	0.342487
16	RTN1	0.213508	0.153222	0.401915	-0.0954707	0.342487
16	HNRNPDL	0.214317	0.237889	0.516088	-0.0403102	0.343146
16	RGMA	0.215315	-0.112728	0.0962851	-0.321742	0.344105
16	TMEM132B	0.215786	-0.201074	0.139466	-0.541613	0.344221
16	CDHR3	0.216399	-0.239332	0.0386173	-0.517282	0.344393
16	TTL	0.216692	0.141998	0.30905	-0.0250545	0.344393
16	CMC2	0.217243	0.151391	0.323575	-0.0207927	0.344401
16	METTL15	0.217875	0.226313	0.486531	-0.0339056	0.344401
16	PAM	0.217894	0.148965	0.341914	-0.0439843	0.344401
16	AAK1	0.219126	-0.247753	0.00823487	-0.503741	0.344455
16	RPL6	0.21833	0.375553	0.761128	-0.0100218	0.344455
16	SPOCK1	0.219048	0.12937	0.539741	-0.281001	0.344455
16	SHPRH	0.219587	0.256028	0.532962	-0.0209057	0.344552
16	WLS	0.22263	0.22118	0.477726	-0.0353662	0.348692
16	GPR37L1	0.223273	0.143786	0.304546	-0.0169751	0.349067
16	FGF14	0.225949	-0.0143307	0.193436	-0.222097	0.351341
16	LGI1	0.225883	-0.243208	0.0219191	-0.508334	0.351341
16	MCC	0.225896	0.206149	0.444063	-0.0317639	0.351341
16	ZNF280D	0.227958	-0.199768	0.0334106	-0.432947	0.353827
16	NUP153	0.228542	-0.173902	0.0266057	-0.37441	0.354097
16	ATAD1	0.230239	0.108063	0.289751	-0.0736244	0.354815
16	HMGN1	0.2302	-0.129524	0.0489602	-0.308009	0.354815
16	LRRTM4	0.22981	0.215258	0.420198	0.0103182	0.354815
16	GARNL3	0.233861	-0.218429	0.0483121	-0.48517	0.359754
16	AK3	0.235052	0.125637	0.392112	-0.140838	0.360942
16	ANKRD36	0.237235	0.165618	0.383566	-0.0523292	0.36266
16	ITGB3BP	0.237244	0.0780801	0.30416	-0.147999	0.36266
16	TNKS	0.237431	-0.267692	0.0613524	-0.596737	0.36266
16	ARHGAP35	0.238106	-0.14981	0.0525933	-0.352213	0.363048
16	KNDC1	0.239552	-0.106115	0.0875347	-0.299765	0.364609
16	MRPS21	0.242171	0.15213	0.330483	-0.0262232	0.367947
16	AL592183.1	0.242936	0.193379	0.39428	-0.00752236	0.36846
16	ARHGAP12	0.244449	-0.273102	0.0889469	-0.635151	0.369456
16	MAP3K5	0.244416	-0.386877	0.0051268	-0.77888	0.369456
16	OLFM2	0.244882	-0.16029	0.0482001	-0.36878	0.369463
16	CA2	0.248608	0.153644	0.354895	-0.0476074	0.369495
16	CGGBP1	0.248432	-0.139967	0.0525683	-0.332503	0.369495
16	MMD2	0.247117	-0.476316	0.00743597	-0.960069	0.369495
16	PNN	0.248756	-0.133835	0.0455851	-0.313255	0.369495
16	SLC30A9	0.247059	0.107138	0.296309	-0.082032	0.369495
16	SNAP23	0.246096	0.147026	0.302825	-0.00877318	0.369495
16	SNX29	0.245883	0.184896	0.439144	-0.0693509	0.369495
16	SPATS2L	0.248031	0.165073	0.409589	-0.079443	0.369495
16	SUZ12	0.248074	0.163753	0.361576	-0.03407	0.369495
16	SACS	0.2496	0.12475	0.316343	-0.066843	0.370112
16	FNBP1L	0.250711	0.209257	0.434196	-0.0156829	0.370486
16	SNX9	0.250678	-0.171649	0.0305412	-0.373839	0.370486
16	FBXW11	0.251739	-0.131079	0.0576782	-0.319836	0.370522
16	SYT11	0.251769	-0.175856	0.0535646	-0.405276	0.370522
16	WDR60	0.252024	-0.135584	0.0964577	-0.367626	0.370522
16	FAU	0.253023	0.367862	0.758723	-0.0229988	0.371207
16	PLEKHG1	0.25335	-0.187313	0.0437913	-0.418418	0.371207
16	SNTB1	0.254153	-0.109273	0.147912	-0.366458	0.371752
16	CENPC	0.256158	0.159644	0.351927	-0.03264	0.374051
16	CTDSPL	0.256917	-0.303562	0.0837073	-0.69083	0.374527
16	SRRM1	0.258117	-0.184178	0.035483	-0.403838	0.375641
16	TMED10	0.26099	0.094005	0.270752	-0.0827422	0.379183
16	AUH	0.263341	0.0648248	0.29102	-0.16137	0.379749
16	IDH2	0.262672	-0.143115	0.0178225	-0.304053	0.379749
16	PRKACB	0.263106	0.173406	0.567105	-0.220292	0.379749
16	TMBIM6	0.261825	0.113676	0.390056	-0.162703	0.379749
16	ZIC1	0.26358	0.180749	0.400775	-0.0392761	0.379749
16	EFEMP1	0.268576	0.325694	0.784796	-0.133407	0.385659
16	PCCB	0.268188	0.18059	0.415678	-0.0544979	0.385659
16	CACNA1B	0.270841	0.114874	0.304459	-0.0747121	0.388105
16	R3HDM1	0.271179	0.0411747	0.499003	-0.416654	0.388105
16	GINS3	0.2721	-0.254857	0.0394943	-0.549209	0.388136
16	NAV2	0.271993	-0.28042	-0.00463602	-0.556205	0.388136
16	TOM1L2	0.273153	-0.257828	0.0968842	-0.61254	0.388995
16	FAM172A	0.274232	-0.00152341	0.262834	-0.265881	0.389864
16	FRYL	0.274667	0.282274	0.605518	-0.0409692	0.389864
16	POT1-AS1	0.27571	0.145629	0.347304	-0.0560454	0.390702
16	ATL2	0.27629	0.154855	0.37176	-0.0620493	0.390882
16	BORCS5	0.276763	0.119724	0.310612	-0.0711644	0.390911
16	GPRC5B	0.277914	0.214255	0.453791	-0.0252814	0.391693
16	PIP5K1A	0.278618	-0.135679	0.0563	-0.327659	0.391693
16	RABEP1	0.278679	-0.158368	0.0355939	-0.352331	0.391693
16	CMIP	0.279492	-0.193684	0.0209001	-0.408268	0.392198
16	TAC1	0.281045	0.0347101	0.460626	-0.391206	0.393737
16	EFR3B	0.283074	-0.168311	0.0518087	-0.388431	0.395427
16	MAPRE2	0.283723	0.249251	0.616562	-0.118061	0.395427
16	PTPRE	0.284084	0.13439	0.313763	-0.0449828	0.395427
16	RAB8B	0.283202	0.131534	0.301136	-0.0380681	0.395427
16	NPAS2	0.285742	0.134338	0.330578	-0.0619009	0.397094
16	IQCJ-SCHIP1	0.286455	0.00187406	0.231482	-0.227734	0.397139
16	SMARCC1	0.286695	-0.165629	0.0464431	-0.377701	0.397139
16	CKAP5	0.289482	-0.0931033	0.0807473	-0.266954	0.399462
16	CNTN1	0.28976	0.174764	0.394732	-0.045203	0.399462
16	MAG	0.28945	0.16379	0.350201	-0.0226213	0.399462
16	RAP1B	0.292254	0.113499	0.281453	-0.0544548	0.402257
16	C11orf58	0.293945	0.0833283	0.254064	-0.0874077	0.40394
16	HDLBP	0.294476	0.175101	0.409259	-0.0590576	0.404027
16	HINT1	0.29598	0.202658	0.500949	-0.0956326	0.405445
16	AUTS2	0.296863	0.116902	0.276762	-0.0429566	0.40576
16	TTN-AS1	0.297149	-0.180543	0.047256	-0.408342	0.40576
16	ABHD18	0.299325	0.102208	0.297294	-0.0928793	0.406215
16	ATP5F1E	0.300136	0.179972	0.418208	-0.0582627	0.406215
16	CNTLN	0.300307	0.211369	0.436188	-0.0134506	0.406215
16	ETV6	0.299986	-0.227315	0.2109	-0.66553	0.406215
16	FRMD4B	0.299229	-0.265828	0.103108	-0.634763	0.406215
16	MSH3	0.298298	-0.141042	0.0466584	-0.328741	0.406215
16	MOK	0.300834	-0.145392	0.0311893	-0.321974	0.406291
16	CAPRIN2	0.302761	0.12525	0.284145	-0.0336459	0.406349
16	CSGALNACT1	0.301684	-0.234552	0.0465427	-0.515646	0.406349
16	CYFIP2	0.302351	-0.180581	0.0549796	-0.416142	0.406349
16	NLK	0.301849	0.309242	0.543996	0.0744871	0.406349
16	NUFIP2	0.30381	0.203744	0.453413	-0.045924	0.407124
16	RORB	0.305973	-0.0621016	0.199158	-0.323361	0.408122
16	SEMA6A	0.305591	-0.234057	0.0653224	-0.533437	0.408122
16	STAT3	0.30583	-0.140033	0.0408769	-0.320942	0.408122
16	ZNF736	0.30759	0.122509	0.291627	-0.0466088	0.409645
16	CEP126	0.308881	-0.142915	0.0402815	-0.326111	0.410731
16	LDHB	0.310676	0.134767	0.348643	-0.0791091	0.412149
16	PPP1R3C	0.31138	0.24797	0.571621	-0.0756805	0.412149
16	SLC25A26	0.311017	0.121932	0.28579	-0.0419253	0.412149
16	FAM133B	0.3124	-0.118336	0.0597199	-0.296391	0.412866
16	KIAA1328	0.314255	-0.168927	0.0527179	-0.390572	0.4129
16	KLHL5	0.313267	-0.0755047	0.288592	-0.439602	0.4129
16	MTRNR2L8	0.31434	0.17745	0.334314	0.0205865	0.4129
16	PTPN4	0.313727	-0.284218	-0.0307997	-0.537636	0.4129
16	AF279873.3	0.317527	0.274973	0.579826	-0.0298796	0.414811
16	AP003086.2	0.316555	-0.196961	0.0431695	-0.437092	0.414811
16	CACNB2	0.317717	0.226992	0.515098	-0.0611134	0.414811
16	SORCS2	0.317502	-0.166835	0.0813196	-0.41499	0.414811
16	BTBD3	0.319581	-0.13329	0.0598626	-0.326443	0.416614
16	KIF13B	0.321064	-0.177093	0.0526743	-0.40686	0.417148
16	PTCHD1-AS	0.320965	0.18019	0.486101	-0.125722	0.417148
16	WDR17	0.321441	-0.195324	0.0417198	-0.432369	0.417148
16	AGPAT4	0.323654	-0.097066	0.122302	-0.316434	0.418161
16	CYP7B1	0.323675	-0.185522	0.0543005	-0.425345	0.418161
16	UBA6-AS1	0.322923	0.16873	0.493995	-0.156535	0.418161
16	PLD5	0.32643	-0.306492	0.0242954	-0.637279	0.42109
16	CSNK1A1	0.327361	-0.174441	0.0606939	-0.409575	0.42166
16	SPTBN4	0.329197	0.125225	0.298672	-0.0482221	0.423393
16	ARHGAP22	0.330946	-0.130764	0.0469629	-0.30849	0.425009
16	UQCRB	0.331685	0.190565	0.402016	-0.020886	0.425326
16	CNDP1	0.333298	0.0444128	0.267622	-0.178796	0.425498
16	DOPEY1	0.333012	0.12812	0.356981	-0.100742	0.425498
16	TNIK	0.332684	-0.190382	-0.0151348	-0.365629	0.425498
16	PTPRS	0.334568	0.192873	0.442634	-0.0568877	0.425858
16	SEM1	0.334348	0.210708	0.485066	-0.0636494	0.425858
16	FBXO42	0.338796	-0.133136	0.0580481	-0.324321	0.430605
16	PHIP	0.341632	-0.177068	0.0795892	-0.433725	0.433195
16	PLCB1	0.341838	-0.334238	0.114573	-0.78305	0.433195
16	SLC8A1	0.342524	0.225098	0.527164	-0.0769675	0.433428
16	GRK3	0.343149	0.152141	0.341882	-0.0375992	0.433584
16	COG5	0.346454	-0.21423	0.136748	-0.565209	0.434961
16	DHFR	0.347263	0.0954322	0.383614	-0.192749	0.434961
16	FUBP1	0.34514	-0.0696914	0.123063	-0.262446	0.434961
16	HNRNPH1	0.346424	0.190405	0.450522	-0.0697121	0.434961
16	MEF2A	0.346804	-0.246211	0.0624438	-0.554867	0.434961
16	RPS27A	0.346906	0.21065	0.48436	-0.0630609	0.434961
16	ATF7IP	0.349162	0.184019	0.433554	-0.0655156	0.436706
16	LNPEP	0.350776	0.182812	0.460429	-0.0948052	0.437456
16	VPS45	0.350358	-0.154208	0.0518177	-0.360233	0.437456
16	PMS1	0.351687	0.164413	0.373085	-0.0442601	0.43796
16	ABCD2	0.352489	-0.145646	0.0693235	-0.360616	0.438325
16	TTN	0.354335	0.149586	0.351993	-0.0528208	0.439987
16	MTMR1	0.357607	-0.111362	0.0745792	-0.297304	0.443413
16	LONRF2	0.358278	0.207938	0.499001	-0.0831243	0.443607
16	RSBN1L	0.360982	-0.133677	0.0716796	-0.339034	0.446314
16	CCNH	0.366285	0.140035	0.445892	-0.165823	0.449678
16	GAB2	0.366307	-0.172601	0.091777	-0.436979	0.449678
16	PLOD2	0.364433	-0.101746	0.17953	-0.383023	0.449678
16	RECK	0.364853	-0.12586	0.0498407	-0.301561	0.449678
16	TCF7L1	0.365614	-0.122119	0.0720445	-0.316282	0.449678
16	AC007566.1	0.367387	-0.130554	0.0416211	-0.302729	0.450362
16	LAMA1	0.368794	-0.108109	0.0925632	-0.30878	0.451445
16	IQCK	0.371807	-0.128451	0.216386	-0.473288	0.454489
16	CNTNAP2	0.375793	0.390847	0.946655	-0.164962	0.455604
16	FP671120.1	0.37585	0.153581	0.39183	-0.0846683	0.455604
16	KIF6	0.376843	0.135586	0.357365	-0.0861924	0.455604
16	LINC00486	0.376741	0.218373	0.504614	-0.0678675	0.455604
16	NPTN	0.37372	0.191291	0.453429	-0.070848	0.455604
16	PPP1R14A	0.375256	0.175974	0.545196	-0.193247	0.455604
16	SH3RF3	0.374036	-0.130546	0.071899	-0.332991	0.455604
16	YTHDC1	0.376943	-0.137547	0.0589008	-0.333995	0.455604
16	RIF1	0.380389	-0.168116	0.0614317	-0.397664	0.459127
16	SCD	0.385701	0.1963	0.473016	-0.0804156	0.464888
16	SUCLA2	0.386378	0.126868	0.293403	-0.0396668	0.465055
16	SEMA6D	0.388541	0.145533	0.357106	-0.0660406	0.467007
16	ATP1B1	0.396472	0.188994	0.46806	-0.090072	0.475877
16	SLC25A37	0.398162	-0.138487	0.0558109	-0.332785	0.477241
16	ARRB1	0.399912	0.130296	0.310948	-0.050356	0.478011
16	TDRD3	0.399467	0.183394	0.448487	-0.081699	0.478011
16	LRP6	0.402094	-0.182586	0.0691537	-0.434325	0.479955
16	APOC1	0.403949	-0.144088	0.064049	-0.352225	0.481503
16	FEZ1	0.406401	0.0881244	0.347682	-0.171433	0.483086
16	HDAC4	0.405839	-0.155939	0.0723252	-0.384203	0.483086
16	TSHZ1	0.406957	0.131934	0.285942	-0.022074	0.483086
16	PRKCB	0.409225	-0.127267	0.0785772	-0.333111	0.485112
16	IBTK	0.413606	-0.101263	0.0854723	-0.287999	0.489633
16	HSP90AB1	0.415125	-0.0464171	0.465548	-0.558382	0.490086
16	SARAF	0.415027	0.0983745	0.270285	-0.0735357	0.490086
16	CAMK2B	0.417138	0.132999	0.340595	-0.0745964	0.491643
16	PARN	0.417583	0.118842	0.298191	-0.0605081	0.491643
16	MVB12B	0.41942	-0.113928	0.110921	-0.338778	0.492461
16	PURG	0.419126	0.128141	0.314999	-0.058717	0.492461
16	AC007495.1	0.422118	-0.121292	0.061982	-0.304566	0.494956
16	LINC00320	0.423141	0.136358	0.349249	-0.0765329	0.495482
16	ANGPTL4	0.425805	0.0849239	0.516246	-0.346399	0.497926
16	EDNRB	0.429378	0.260773	0.583891	-0.0623444	0.500748
16	FRMD6	0.429304	-0.147563	0.0321412	-0.327267	0.500748
16	STRN3	0.431267	0.208727	0.515558	-0.0981036	0.502272
16	MLH3	0.438339	0.0693923	0.242012	-0.103228	0.509272
16	TENM1	0.438956	-0.168871	0.0781526	-0.415895	0.509272
16	TMEM106B	0.439048	0.0899764	0.230225	-0.0502717	0.509272
16	PPARGC1A	0.443428	-0.135169	0.0903971	-0.360736	0.512589
16	SKP1	0.443689	0.135168	0.381085	-0.110749	0.512589
16	THADA	0.443085	-0.105581	0.118614	-0.329776	0.512589
16	GALNT1	0.446803	0.140663	0.388244	-0.106918	0.515496
16	ARL6IP5	0.449796	-0.0762477	0.121354	-0.27385	0.517565
16	KIAA0825	0.449273	0.101209	0.302959	-0.100541	0.517565
16	KANTR	0.454573	-0.130788	0.0725348	-0.33411	0.522365
16	LHFPL2	0.457112	-0.269602	0.36568	-0.904885	0.523888
16	STXBP5	0.457719	0.140699	0.400458	-0.11906	0.523888
16	TMEM164	0.457441	0.119795	0.32211	-0.0825197	0.523888
16	RNF13	0.458502	0.113831	0.423779	-0.196117	0.524089
16	LINC01608	0.465309	0.260983	0.538398	-0.0164316	0.531167
16	YWHAE	0.467049	0.173082	0.430961	-0.0847966	0.532449
16	PRDM2	0.468819	0.101456	0.299602	-0.0966902	0.533761
16	ANKDD1A	0.471299	0.165872	0.407227	-0.0754836	0.535877
16	CSRP1	0.472372	0.115168	0.331692	-0.101357	0.536391
16	WDR7	0.475189	0.157895	0.410409	-0.0946181	0.53888
16	ZC3H12C	0.475838	0.234475	0.57041	-0.10146	0.538908
16	NR2F1	0.476504	-0.079771	0.111129	-0.270671	0.538956
16	SH3PXD2B	0.479265	-0.122221	0.0802411	-0.324683	0.541368
16	DNHD1	0.480675	0.100171	0.269394	-0.0690512	0.542252
16	DOCK9	0.487422	0.133813	0.363533	-0.0959068	0.548429
16	RNF150	0.486797	-0.19993	0.21973	-0.619589	0.548429
16	AL160272.2	0.488708	0.105089	0.279363	-0.069185	0.548446
16	FP236383.1	0.488155	0.271532	0.697405	-0.154341	0.548446
16	NDUFAF2	0.490208	0.0897509	0.249484	-0.0699819	0.549415
16	AC125613.1	0.491484	0.134875	0.360954	-0.0912041	0.550131
16	AL354809.1	0.496956	0.150596	0.554889	-0.253698	0.554926
16	EDIL3	0.497054	0.366304	1.01755	-0.284942	0.554926
16	DNAJC1	0.498423	0.112621	0.321729	-0.096487	0.555018
16	ETFA	0.497815	0.101263	0.269236	-0.0667103	0.555018
16	ERC1	0.499832	0.22836	0.632347	-0.175626	0.55587
16	AC008014.1	0.50113	-0.220695	0.128186	-0.569576	0.555926
16	TRA2A	0.501171	0.169424	0.433492	-0.0946448	0.555926
16	RBM5	0.50238	0.105394	0.313518	-0.102731	0.556552
16	GNG12	0.505191	-0.101847	0.0825739	-0.286267	0.558948
16	PTBP2	0.510216	-0.157427	0.137562	-0.452417	0.563786
16	USP24	0.51088	-0.239332	0.139398	-0.618063	0.563797
16	PCDH9-AS1	0.515592	0.10781	0.284227	-0.0686071	0.56827
16	SHROOM4	0.519508	-0.121328	0.101635	-0.344291	0.571857
16	DPP10	0.521778	-0.380311	0.295168	-1.05579	0.572894
16	ZNF131	0.521148	0.133989	0.397496	-0.129519	0.572894
16	SLC25A12	0.525575	-0.0995724	0.10455	-0.303695	0.576329
16	ARFIP1	0.527861	0.0912565	0.308869	-0.126356	0.578102
16	LIMS1	0.535331	-0.196356	0.222894	-0.615605	0.585539
16	ABCA2	0.544177	0.193955	0.517837	-0.129926	0.594461
16	MAPK4	0.549137	0.149193	0.415826	-0.117439	0.599122
16	PHF20L1	0.556301	-0.195387	0.112437	-0.503211	0.606171
16	SLC3A2	0.557018	-0.121838	0.304424	-0.548101	0.606187
16	NBEAL1	0.560108	0.222539	0.602384	-0.157305	0.608782
16	QDPR	0.561024	0.165941	0.576379	-0.244497	0.609011
16	FKBP5	0.563368	0.153153	0.613933	-0.307627	0.610788
16	CNP	0.567593	0.323933	0.876173	-0.228308	0.614595
16	PMP22	0.576476	0.122893	0.357265	-0.11148	0.622759
16	RALYL	0.576576	0.208177	0.716339	-0.299985	0.622759
16	LENG8	0.584536	0.12728	0.369349	-0.11479	0.629781
16	TLK2	0.584412	0.117677	0.339771	-0.104417	0.629781
16	AP1G1	0.585845	0.0991929	0.287488	-0.0891026	0.630404
16	KIF5C	0.586744	-0.104229	0.127939	-0.336397	0.630585
16	TRPM3	0.587924	0.00419808	0.673173	-0.664777	0.631068
16	RNF213	0.591489	-0.105081	0.174141	-0.384303	0.634105
16	ARL3	0.592264	0.0899008	0.271203	-0.091401	0.634149
16	RAPGEF5	0.611269	0.167525	0.638197	-0.303146	0.653687
16	LINC02256	0.61214	-0.171354	0.171009	-0.513717	0.653807
16	PDCD6IP	0.620419	0.112692	0.343734	-0.118351	0.661831
16	MT3	0.623493	0.344989	1.01505	-0.325076	0.66429
16	BRINP2	0.624485	0.0319595	0.318032	-0.254113	0.664526
16	ZC2HC1A	0.629523	0.119502	0.34407	-0.105066	0.669062
16	ST18	0.639763	-0.279338	0.904747	-1.46342	0.679109
16	ATP2B1	0.648703	-0.219227	0.260984	-0.699437	0.687752
16	NUMA1	0.651685	-0.123768	0.141798	-0.389335	0.690067
16	CEP192	0.653951	-0.120546	0.14421	-0.385302	0.691618
16	LAMP2	0.655483	0.189398	0.574507	-0.195712	0.691693
16	OSBPL8	0.655626	0.101434	0.33719	-0.134323	0.691693
16	MAP4K5	0.657801	0.180396	0.610058	-0.249266	0.693141
16	HIF1A	0.665784	0.173446	0.53684	-0.189948	0.700697
16	HELZ	0.673023	0.106088	0.322768	-0.110593	0.707453
16	SNRK	0.675821	0.0869665	0.280374	-0.106441	0.70953
16	LINC00499	0.68333	0.199181	0.842688	-0.444327	0.716542
16	NRSN1	0.692268	-0.1339	0.174244	-0.442043	0.725033
16	AC115622.1	0.69449	0.117081	0.391775	-0.157614	0.726291
16	ZBTB44	0.695152	0.0688364	0.265631	-0.127958	0.726291
16	DAAM2	0.699886	-0.174382	0.215409	-0.564173	0.729166
16	PAMR1	0.699828	0.0680463	0.495092	-0.358999	0.729166
16	PRMT3	0.700439	0.0641845	0.251468	-0.123099	0.729166
16	AMBRA1	0.711218	0.0975347	0.328623	-0.133554	0.739496
16	RPS15	0.712972	0.0984715	0.504531	-0.307588	0.740427
16	RBAK-RBAKDN	0.719057	0.103579	0.363026	-0.155869	0.745849
16	CPQ	0.724447	0.137891	0.532933	-0.257152	0.749251
16	DNMT3A	0.723761	0.0828993	0.281254	-0.115456	0.749251
16	PENK	0.724941	-0.197658	0.593403	-0.98872	0.749251
16	MT-ATP6	0.728301	0.230544	0.839134	-0.378047	0.751822
16	RBFOX1	0.731367	-0.115633	0.148666	-0.379932	0.754085
16	COLGALT2	0.734231	0.0305942	0.297862	-0.236673	0.756135
16	CADPS2	0.739404	0.104303	0.430294	-0.221687	0.760554
16	CCSER1	0.742964	0.0467142	0.323434	-0.230005	0.763307
16	VRK2	0.747608	0.117119	0.43574	-0.201503	0.767165
16	USP47	0.776696	0.0916961	0.354599	-0.171206	0.796067
16	PRNP	0.778803	0.0767329	0.285792	-0.132326	0.79728
16	ATE1	0.787879	0.105424	0.378446	-0.167598	0.805616
16	NDUFB2	0.793502	0.0654337	0.445396	-0.314529	0.810405
16	KCNIP4	0.818608	0.0682423	0.283474	-0.146989	0.835057
16	C5orf17	0.82199	-0.0973867	0.398992	-0.593765	0.837518
16	TPD52L1	0.834053	-0.0790862	0.367492	-0.525664	0.848806
16	AC022294.1	0.841566	0.0933737	0.565849	-0.379102	0.855444
16	SYNDIG1	0.843515	-0.108463	0.372777	-0.589704	0.856416
16	ZNF800	0.850666	0.0612481	0.295901	-0.173405	0.862662
16	ATP1B2	0.853848	0.0955773	0.428836	-0.237682	0.864871
16	AQP4	0.861687	0.0871537	0.647562	-0.473255	0.871788
16	KNOP1	0.864521	-0.0549412	0.431002	-0.540884	0.873631
16	NMD3	0.865584	-0.0753266	0.204234	-0.354887	0.873683
16	FAM19A1	0.872601	0.0959805	0.439513	-0.247552	0.879737
16	PDE1A	0.876354	0.142935	0.68135	-0.39548	0.882489
16	SCG2	0.878294	-0.0351865	0.2992	-0.369574	0.883412
16	GLI3	0.916697	-0.0783497	0.303629	-0.460328	0.920966
16	CSMD1	0.924872	0.00673927	0.206171	-0.192692	0.928099
16	CAPN7	0.930894	0.0667858	0.409752	-0.27618	0.933056
16	PLAGL1	0.97659	-0.0252737	0.487449	-0.537996	0.977723
16	LRMDA	0.988591	-0.00926357	0.381951	-0.400478	0.988591

## Sheet: 0
cluster	primerid	Pr..Chisq.	coef	ci.hi	ci.lo	fdr
0	MALAT1	#N/A	#N/A	#N/A	#N/A	#N/A
0	CADPS	3.0312e-05	-0.398584	-0.278569	-0.518599	0.00210163
0	ITPR2	1.06121e-05	-0.300615	-0.217118	-0.384113	0.00210163
0	LRMDA	2.35606e-05	0.471439	0.674479	0.2684	0.00210163
0	ADGRL3	5.15151e-05	-0.185216	-0.130708	-0.239724	0.00267878
0	AC007262.2	0.000196648	-0.256645	-0.130961	-0.382328	0.00732597
0	ACACB	0.000211326	0.167208	0.226521	0.107895	0.00732597
0	STOX1	0.000347416	0.212482	0.263165	0.161799	0.0103232
0	GALNT16	0.000407055	-0.19564	-0.104426	-0.286853	0.0105834
0	PTPRG	0.000460765	-0.229883	-0.0903406	-0.369426	0.0106488
0	AF279873.3	0.000519436	0.365975	0.512557	0.219394	0.0107799
0	MRAS	0.000570092	0.17631	0.256287	0.0963331	0.0107799
0	CDH12	0.000761606	-0.20355	-0.102816	-0.304284	0.0113153
0	FAM189A2	0.000746622	0.247825	0.335074	0.160576	0.0113153
0	GRM3	0.000714698	-0.374949	-0.233288	-0.51661	0.0113153
0	KALRN	0.00103121	-0.187304	-0.105862	-0.268747	0.0134057
0	MFAP3L	0.000977442	-0.187586	-0.112052	-0.263121	0.0134057
0	PPFIA2	0.00118939	0.308611	0.420745	0.196476	0.0145526
0	DLG2	0.00128388	-0.350765	-0.200936	-0.500594	0.014836
0	MAGI1	0.00144504	-0.23744	-0.140419	-0.334461	0.0158194
0	ATP2C1	0.00167108	-0.230008	-0.126049	-0.333968	0.0173793
0	TENM2	0.00201556	0.625599	0.88584	0.365359	0.0199637
0	EEPD1	0.00212859	-0.170051	-0.0885175	-0.251584	0.0201249
0	MFGE8	0.00239157	-0.190209	-0.118113	-0.262306	0.0216281
0	NAV1	0.00318783	-0.172511	-0.104373	-0.24065	0.0276279
0	GFAP	0.00369457	0.231455	0.369929	0.0929815	0.0307388
0	CNTN1	0.00386872	0.363085	0.53275	0.193421	0.0309498
0	TSPAN5	0.00411299	-0.148803	-0.0620883	-0.235518	0.0316853
0	NCKAP5	0.00441588	-0.212099	-0.107933	-0.316266	0.0328037
0	PTCHD1-AS	0.00463659	0.297337	0.444632	0.150042	0.0332556
0	SMURF2	0.00508734	-0.259544	-0.119835	-0.399253	0.0352722
0	CAMK2D	0.00618086	-0.101456	0.0448649	-0.247778	0.0414716
0	RNF144A	0.00640496	-0.120485	-0.0814345	-0.159535	0.0416323
0	FAM155A	0.00838579	-0.419243	-0.179542	-0.658943	0.0528559
0	ATP8A1	0.00902855	-0.162377	-0.0654751	-0.259278	0.0536554
0	OTUD7A	0.00877454	0.260287	0.367554	0.153021	0.0536554
0	SEMA6D	0.00934593	-0.105159	0.0162718	-0.226589	0.0539987
0	BICC1	0.0101767	-0.186326	-0.0698968	-0.302755	0.0567291
0	CTNNA2	0.0106367	0.494416	0.802659	0.186174	0.0567291
0	FSTL5	0.0104278	-0.174215	-0.0817265	-0.266704	0.0567291
0	FAT3	0.0121769	-0.20627	-0.0871891	-0.325351	0.0617754
0	NRXN1	0.0119265	-0.205876	-0.0998834	-0.311868	0.0617754
0	DENND2A	0.0129017	-0.113759	-0.0243442	-0.203174	0.0638942
0	PARD3B	0.0139487	-0.174769	-0.0757749	-0.273763	0.0659393
0	TSC22D2	0.0136408	-0.278574	-0.107326	-0.449822	0.0659393
0	MT2A	0.0149364	0.403412	0.629309	0.177516	0.0675386
0	SOX2	0.0148763	0.194235	0.295216	0.0932532	0.0675386
0	DGKB	0.0165094	-0.233113	-0.0835189	-0.382707	0.0715408
0	SCLT1	0.0164125	-0.119036	-0.0509062	-0.187165	0.0715408
0	GRIA1	0.0178307	-0.106396	-0.00563462	-0.207156	0.0745195
0	PPARGC1A	0.0179134	-0.100816	-0.0246389	-0.176993	0.0745195
0	RPS6KA2	0.0183938	0.204462	0.328282	0.0806423	0.0750178
0	GRID2	0.0189247	-0.570019	-0.187036	-0.953001	0.075699
0	CRIM1	0.0208902	-0.105104	-0.0375361	-0.172672	0.0819843
0	IQCA1	0.0228294	0.190192	0.308719	0.0716649	0.0879353
0	BAG3	0.0232952	-0.14755	-0.0632263	-0.231873	0.0880984
0	CAMK4	0.0251437	-0.20855	-0.0396045	-0.377496	0.088885
0	FAM184A	0.0250078	-0.219526	-0.0832856	-0.355766	0.088885
0	GPC5	0.0251472	-0.272225	-0.104609	-0.439842	0.088885
0	MT-CO1	0.0256399	0.241108	0.38997	0.0922456	0.088885
0	RPS24	0.0252807	0.276783	0.479978	0.0735885	0.088885
0	AC110023.1	0.027113	0.197117	0.312442	0.0817916	0.0924508
0	CACNA2D1	0.0275669	-0.103293	-0.00855824	-0.198027	0.0924825
0	PLEKHA5	0.028272	0.209513	0.334476	0.0845488	0.0929846
0	PTAR1	0.0286106	-0.128234	-0.0124415	-0.244026	0.0929846
0	TMEM132C	0.0291448	-0.235894	0.0651096	-0.536897	0.0932633
0	RBFOX2	0.0302291	-0.237067	-0.0641877	-0.409946	0.0952676
0	CDK14	0.0311895	-0.135373	-0.0413748	-0.229371	0.0956583
0	FGD4	0.0312729	-0.221464	-0.0701354	-0.372793	0.0956583
0	PAMR1	0.0321119	0.294455	0.476376	0.112534	0.0968011
0	SLC4A4	0.0332936	-0.206472	-0.0774185	-0.335525	0.0989295
0	PDGFC	0.034246	-0.118738	-0.0359179	-0.201558	0.0989328
0	PRICKLE2	0.0341778	-0.440199	-0.103834	-0.776564	0.0989328
0	FAM13A	0.0348202	-0.0899641	-0.0277044	-0.152224	0.0992139
0	P4HA1	0.035998	-0.256621	-0.0459356	-0.467306	0.0998344
0	TIPARP	0.0356309	-0.0894088	0.037662	-0.21648	0.0998344
0	NSF	0.0365405	0.147452	0.244871	0.0500324	0.100006
0	CLIP4	0.0384034	0.226418	0.364711	0.0881238	0.102409
0	CSPG5	0.0379918	-0.138861	-0.0400206	-0.237701	0.102409
0	ANKDD1A	0.0410236	0.210213	0.346912	0.0735131	0.108012
0	AC124854.1	0.0426087	-0.168012	-0.0177533	-0.31827	0.110783
0	RYR3	0.044975	0.288868	0.481452	0.096285	0.115491
0	MAPRE2	0.0471521	-0.105439	-0.0301585	-0.18072	0.119605
0	RPL11	0.0482471	0.265221	0.481397	0.0490442	0.120908
0	BTBD9	0.055523	-0.10691	-0.0262248	-0.187594	0.13319
0	CMYA5	0.0566699	0.133123	0.230435	0.0358096	0.13319
0	HNRNPU	0.0581212	-0.0924712	0.0849193	-0.269862	0.13319
0	LRRC3B	0.0560085	-0.254644	0.0412353	-0.550523	0.13319
0	MYO1E	0.0582705	-0.154385	0.00812196	-0.316892	0.13319
0	PHIP	0.055193	-0.16543	-0.0493863	-0.281474	0.13319
0	SLC35F1	0.0577741	-0.196965	-0.0235709	-0.37036	0.13319
0	WDR49	0.0549551	0.192123	0.338007	0.0462396	0.13319
0	ACAP2	0.0594707	-0.311535	-0.0698204	-0.553249	0.134456
0	ITPKB	0.0611226	0.167207	0.286982	0.0474321	0.136691
0	TRIM9	0.0617739	-0.212781	-0.0514758	-0.374087	0.136691
0	SETBP1	0.0658447	-0.131029	-0.0178897	-0.244169	0.144165
0	BACH2	0.0679525	-0.125761	-0.00509638	-0.246426	0.14723
0	CLCN3	0.0706192	-0.0927177	-0.0223811	-0.163054	0.148372
0	FTH1	0.0703869	0.445219	0.823621	0.0668167	0.148372
0	LINC00609	0.0696626	0.226346	0.38457	0.0681227	0.148372
0	TTN	0.0720813	0.199374	0.398551	0.000197339	0.149929
0	WWTR1	0.0745982	-0.0652218	0.0477656	-0.178209	0.153628
0	TPT1	0.0786411	0.206466	0.362124	0.0508078	0.160366
0	RGN	0.0814368	0.263813	0.4819	0.0457266	0.162874
0	SPECC1	0.0809686	-0.083091	0.00754069	-0.173723	0.162874
0	MEF2C-AS2	0.0842358	-0.0600298	0.0504062	-0.170466	0.166867
0	ADGRB3	0.0903695	-0.200192	-0.0216545	-0.378729	0.177329
0	CADM1	0.0931226	-0.191761	-0.0163366	-0.367185	0.179347
0	MLLT3	0.0929923	-0.160763	0.00761686	-0.329143	0.179347
0	GAPDH	0.0966378	0.25769	0.467464	0.047916	0.183151
0	PTN	0.0968586	-0.159826	-0.0199598	-0.299692	0.183151
0	FAT1	0.100401	-0.0434867	0.0426531	-0.129627	0.188139
0	LIMS1	0.101714	-0.113226	0.0244607	-0.250914	0.188898
0	PDZRN3	0.103629	-0.0636101	0.0628651	-0.190085	0.19075
0	PTMA	0.10614	0.0865916	0.150369	0.0228138	0.19366
0	CALM1	0.11161	0.206201	0.390079	0.0223221	0.201868
0	MMD2	0.119711	-0.359128	0.0242518	-0.742508	0.214654
0	FAM66C	0.122661	-0.0738521	0.00510879	-0.152813	0.218065
0	LMCD1-AS1	0.128257	-0.0612364	0.139586	-0.262058	0.22608
0	COX4I1	0.131683	0.156192	0.293373	0.0190124	0.230168
0	BBX	0.136174	-0.171318	0.0179259	-0.360561	0.233008
0	DLGAP1	0.136668	0.179137	0.356068	0.00220577	0.233008
0	ELOVL5	0.135219	-0.186836	-0.0104927	-0.36318	0.233008
0	MT-ND3	0.138745	-0.0688047	0.211236	-0.348846	0.233944
0	RPLP1	0.139466	0.200495	0.380839	0.0201512	0.233944
0	ASTN2	0.14477	-0.14531	-0.0084749	-0.282146	0.238723
0	MXI1	0.145502	-0.161349	0.0540513	-0.37675	0.238723
0	OAF	0.145759	0.152042	0.287774	0.0163097	0.238723
0	SPRED1	0.152147	-0.201585	-0.00519713	-0.397972	0.247239
0	CSMD1	0.165092	0.0449691	0.166724	-0.0767856	0.261151
0	DACH1	0.164395	-0.116957	0.0305516	-0.264465	0.261151
0	PLOD2	0.163851	-0.247317	0.0167065	-0.51134	0.261151
0	SPRY4-AS1	0.16573	-0.105191	0.013561	-0.223942	0.261151
0	CNTNAP3B	0.167264	-0.183385	0.0313939	-0.398164	0.261586
0	ACSL3	0.172072	-0.180201	0.00584569	-0.366247	0.267096
0	SAMD4A	0.179689	-0.127474	0.00618836	-0.261136	0.276854
0	DNAJB6	0.183418	-0.0707353	0.0291132	-0.170584	0.278475
0	PPP1R9A	0.182458	0.291164	0.588624	-0.00629644	0.278475
0	SUMF1	0.185135	0.168482	0.377648	-0.0406848	0.279044
0	CACNA2D3	0.195179	0.148929	0.319695	-0.0218358	0.287924
0	ERC1	0.194275	0.273538	0.559705	-0.0126289	0.287924
0	SRRM2	0.192638	0.102287	0.239546	-0.0349713	0.287924
0	PDGFRB	0.19882	0.0896397	0.204778	-0.0254988	0.291229
0	DDX24	0.205414	0.15616	0.315449	-0.00312863	0.298784
0	COL11A1	0.216107	-0.114699	0.00998107	-0.239379	0.311554
0	RGS7	0.217189	-0.241256	0.0204637	-0.502977	0.311554
0	FGFR3	0.221981	0.176897	0.366462	-0.0126676	0.316246
0	ZSWIM6	0.2264	-0.0582801	0.0676953	-0.184255	0.320349
0	CHPT1	0.229311	0.171623	0.348337	-0.00509133	0.322274
0	SGCD	0.235943	0.187556	0.44327	-0.0681592	0.32937
0	DAAM2	0.240234	0.136114	0.287176	-0.0149476	0.333124
0	UBA6-AS1	0.243234	0.215339	0.450284	-0.0196067	0.335051
0	LIMCH1	0.255905	-0.110554	0.0479366	-0.269045	0.350186
0	CNN3	0.275578	-0.0747358	0.0649349	-0.214407	0.374642
0	HSPA1A	0.280754	-0.167043	0.047722	-0.381809	0.3792
0	CHSY1	0.288031	-0.0897298	0.0326944	-0.212154	0.386519
0	KCNN3	0.311273	0.156134	0.344256	-0.0319888	0.415031
0	APOE	0.318787	-0.206918	0.077039	-0.490875	0.41967
0	ARIH1	0.317739	-0.0685258	0.0189753	-0.156027	0.41967
0	ANGPTL4	0.338368	0.225029	0.512578	-0.0625195	0.442645
0	FTL	0.350327	0.067327	0.302589	-0.167935	0.455425
0	COL5A3	0.36052	-0.283337	0.121234	-0.687908	0.46289
0	IKZF2	0.359137	-0.098431	0.0311753	-0.228037	0.46289
0	HSPB1	0.379556	-0.0723526	0.0812099	-0.225915	0.477557
0	IFRD1	0.377027	0.00170203	0.0896952	-0.0862912	0.477557
0	PLP1	0.381127	0.117602	0.282557	-0.0473531	0.477557
0	UBC	0.376919	0.011728	0.1567	-0.133244	0.477557
0	AC096711.2	0.385032	-0.188854	0.108105	-0.485814	0.47956
0	PDE10A	0.391995	-0.408774	0.225923	-1.04347	0.485328
0	MBNL2	0.40703	-0.055416	0.0658598	-0.176692	0.50096
0	WIF1	0.443953	-0.236296	0.198601	-0.671193	0.54319
0	ADAMTS17	0.459006	-0.107099	0.233671	-0.44787	0.557307
0	SLC25A18	0.463525	-0.0127011	0.155784	-0.181186	0.557307
0	UBE2E2	0.463529	-0.0846423	0.123129	-0.292414	0.557307
0	PTGES3	0.466862	-0.0542875	0.0812575	-0.189833	0.558088
0	MGST1	0.476126	0.201727	0.536809	-0.133355	0.56591
0	CD81	0.487902	0.077162	0.233846	-0.0795221	0.576146
0	MT3	0.490278	0.261416	0.678266	-0.155434	0.576146
0	PPM1B	0.502761	-0.0733163	0.13588	-0.282512	0.587496
0	TRPM3	0.507926	0.240401	0.63366	-0.152858	0.590216
0	AL022068.1	0.530621	-0.0846005	0.142151	-0.311352	0.613162
0	MT-CO2	0.545058	0.145382	0.459292	-0.168528	0.626362
0	SESN3	0.548067	-0.0717456	0.0517369	-0.195228	0.626362
0	GLI3	0.555015	-0.061737	0.143584	-0.267058	0.630837
0	SDC4	0.567013	0.110488	0.327137	-0.106161	0.640971
0	DNM3	0.590039	-0.0596474	0.186357	-0.305652	0.663395
0	HSPD1	0.594288	-0.0366584	0.134121	-0.207438	0.66458
0	HSP90AA1	0.605684	-0.15917	0.323402	-0.641741	0.673702
0	VEGFA	0.614857	-0.0700172	0.154947	-0.294982	0.680268
0	CLK1	0.628738	-0.00870357	0.177207	-0.194615	0.688302
0	PPP1R3C	0.628685	0.122136	0.367916	-0.123643	0.688302
0	HSPA8	0.635764	-0.0465648	0.111515	-0.204645	0.69235
0	SAT1	0.645136	-0.128277	0.225658	-0.482212	0.698898
0	RGS20	0.669468	-0.093043	0.206797	-0.392883	0.7215
0	HSPH1	0.685763	-0.0519592	0.207564	-0.311483	0.73148
0	MT-CYB	0.685695	0.165228	0.529956	-0.1995	0.73148
0	PCP4	0.728888	0.153084	0.540227	-0.234059	0.769587
0	UBB	0.727859	-0.0272675	0.101835	-0.15637	0.769587
0	KAZN	0.737166	0.117597	0.413154	-0.17796	0.774396
0	JUN	0.764739	-0.0591959	0.146999	-0.265391	0.799326
0	GPC6	0.770693	0.0935768	0.437003	-0.249849	0.801521
0	FOS	0.782032	0.0165529	0.289332	-0.256227	0.809267
0	PENK	0.802521	0.0338014	0.539174	-0.471571	0.826358
0	HSP90AB1	0.820263	0.0159278	0.282179	-0.250324	0.840466
0	RALYL	0.830253	-0.0274695	0.384886	-0.439825	0.846532
0	ZFP36L2	0.885887	0.0389516	0.202872	-0.124969	0.898852
0	NPL	0.907535	0.0491055	0.265582	-0.167371	0.916346
0	FKBP5	0.945773	0.0618121	0.434435	-0.310811	0.950342
0	CKB	0.983987	0.0123028	0.186172	-0.161566	0.983987

## Sheet: 7
cluster	primerid	Pr..Chisq.	coef	ci.hi	ci.lo	fdr
7	MALAT1	#N/A	#N/A	#N/A	#N/A	#N/A
7	FSTL5	6.05331e-05	-0.337812	-0.179548	-0.496075	0.0266586
7	MT2A	0.000108368	0.405883	0.506068	0.305698	0.0266586
7	AC096711.2	0.00132148	-0.120268	-0.00442645	-0.236109	0.0354626
7	ANKS1B	0.001231	-0.300636	-0.143388	-0.457884	0.0354626
7	CADM2	0.00106273	-0.521718	-0.315957	-0.727478	0.0354626
7	CMIP	0.000718642	-0.153987	-0.0496646	-0.258309	0.0354626
7	DNM3	0.00134574	-0.177924	-0.0609638	-0.294885	0.0354626
7	GAB2	0.00130747	-0.212571	-0.0809676	-0.344175	0.0354626
7	GINS3	0.00136949	-0.208281	-0.0671885	-0.349374	0.0354626
7	GLUD1	0.000247727	-0.264087	-0.0969011	-0.431273	0.0354626
7	GRAMD2B	0.000696006	0.574119	0.755657	0.392582	0.0354626
7	IQCA1	0.000365508	0.336886	0.456323	0.217449	0.0354626
7	LMNTD1	0.000936833	0.539912	0.658434	0.42139	0.0354626
7	MAGI1	0.00109991	-0.224683	-0.0783727	-0.370993	0.0354626
7	NEAT1	0.000414962	0.456639	0.784339	0.128939	0.0354626
7	PTPN13	0.00050406	-0.0879289	0.039456	-0.215314	0.0354626
7	RAB1A	0.000982645	-0.0653241	0.0321358	-0.162784	0.0354626
7	SETBP1	0.00108671	-0.193967	-0.0873473	-0.300587	0.0354626
7	ZFAND5	0.000596604	0.481312	0.6349	0.327723	0.0354626
7	PNISR	0.00151758	0.35145	0.518581	0.184319	0.0355548
7	PPM1B	0.00149861	-0.144361	-0.0428968	-0.245826	0.0355548
7	DLC1	0.00173405	-0.182642	-0.0667773	-0.298506	0.0372413
7	GNG12-AS1	0.00174095	-0.107208	-0.00340558	-0.21101	0.0372413
7	SHROOM3	0.00185491	-0.163202	-0.0229421	-0.303461	0.0380256
7	CDC14B	0.00201879	-0.12197	-0.00377067	-0.24017	0.0397297
7	PHLPP1	0.00215353	-0.241023	0.126303	-0.608349	0.0407514
7	INTS6	0.00227451	-0.116534	-0.00515656	-0.227912	0.0414466
7	ABI3BP	0.00434077	-0.0942527	0.0646662	-0.253172	0.0422717
7	AC110023.1	0.00262116	0.34108	0.453853	0.228307	0.0422717
7	CALN1	0.00446774	-0.390296	-0.247646	-0.532946	0.0422717
7	CCNY	0.00309162	-0.0993917	0.0264024	-0.225186	0.0422717
7	CECR2	0.00370624	-0.122455	-0.0007701	-0.244141	0.0422717
7	CLU	0.00365851	0.405974	0.632877	0.179071	0.0422717
7	DENND1A	0.00356367	-0.218169	-0.0603405	-0.375997	0.0422717
7	DPP10-AS3	0.00402931	-0.061172	0.180644	-0.302988	0.0422717
7	EPB41L2	0.00419125	-0.354609	-0.20177	-0.507448	0.0422717
7	FAM172A	0.00273387	-0.167029	-0.0111621	-0.322895	0.0422717
7	FGFR2	0.00429167	-0.00195968	0.1679	-0.17182	0.0422717
7	GABRA2	0.00407539	-0.121987	0.0101161	-0.254089	0.0422717
7	GABRB1	0.00382394	-0.703051	-0.523217	-0.882886	0.0422717
7	ID2	0.00333925	0.273962	0.37062	0.177303	0.0422717
7	MIR4300HG	0.00436946	0.584084	0.993465	0.174702	0.0422717
7	MMD2	0.00331864	-0.20998	-0.103097	-0.316863	0.0422717
7	MYO6	0.00314969	-0.187596	-0.0420031	-0.333188	0.0422717
7	NKAIN2	0.00250481	-0.236451	-0.0705638	-0.402339	0.0422717
7	PTPRA	0.00431502	-0.166128	-0.0230534	-0.309202	0.0422717
7	RNF219-AS1	0.00272558	-0.855016	-0.560994	-1.14904	0.0422717
7	SEMA6D	0.00446645	-0.213801	-0.0933981	-0.334204	0.0422717
7	STAG1	0.00411687	0.195493	0.32481	0.0661759	0.0422717
7	TCF12	0.00336397	-0.194828	-0.0220316	-0.367625	0.0422717
7	USP32	0.0044624	-0.111023	-0.00276378	-0.219283	0.0422717
7	YWHAZ	0.00337379	0.21731	0.326363	0.108256	0.0422717
7	AC006059.1	0.00483306	0.369005	0.520943	0.217068	0.043734
7	AC091078.1	0.00520607	0.223221	0.334076	0.112366	0.043734
7	AC104596.1	0.00486534	0.231904	0.351061	0.112746	0.043734
7	BAZ2B	0.0050376	-0.241139	-0.0643521	-0.417925	0.043734
7	GNAS	0.00513805	0.140131	0.257863	0.0223993	0.043734
7	MAP2	0.00513454	-0.185409	-0.0357889	-0.335029	0.043734
7	MBNL1	0.00524452	-0.15783	-0.00412396	-0.311535	0.043734
7	FOXP1	0.00550665	-0.291055	-0.12279	-0.45932	0.0451546
7	AL589740.1	0.00599205	-0.414825	-0.190205	-0.639445	0.0468809
7	CPE	0.00600305	-0.428037	-0.237207	-0.618868	0.0468809
7	EFEMP1	0.00590164	-0.230754	0.116215	-0.577724	0.0468809
7	RNF19A	0.00616883	0.459187	0.645204	0.273171	0.0474229
7	RGS6	0.00627067	-0.275508	-0.110234	-0.440782	0.0474642
7	ACYP2	0.00749653	-0.204119	-0.0470747	-0.361164	0.0486229
7	CDH4	0.00760968	-0.161125	-0.0270043	-0.295246	0.0486229
7	DOCK4	0.00723923	-0.215826	-0.0304183	-0.401235	0.0486229
7	ITPKB	0.00721182	0.57157	0.768901	0.37424	0.0486229
7	MEIS2	0.00665717	-0.376924	-0.190386	-0.563461	0.0486229
7	PDLIM3	0.00682169	-0.198816	-0.0804163	-0.317215	0.0486229
7	PTPRM	0.00690414	-0.22381	-0.0644828	-0.383136	0.0486229
7	SEMA5A	0.00736238	-0.215219	-0.105558	-0.324881	0.0486229
7	TSHZ2	0.00746878	0.386692	0.538331	0.235052	0.0486229
7	UBE2E1	0.00754633	-0.123978	-0.0187313	-0.229224	0.0486229
7	WSB1	0.00715837	0.2695	0.41936	0.119641	0.0486229
7	ZMYM2	0.00713525	-0.166758	-0.018354	-0.315163	0.0486229
7	ACSL3	0.00789594	-0.248278	-0.0997669	-0.396788	0.0495138
7	FAM184A	0.00795038	-0.194289	-0.0371394	-0.351438	0.0495138
7	AKAP6	0.00813983	-0.304023	-0.107612	-0.500434	0.05006
7	FRYL	0.00869928	-0.146314	-0.024012	-0.268615	0.0516914
7	RERE	0.0087203	-0.281704	-0.105982	-0.457426	0.0516914
7	SHTN1	0.00864191	-0.222972	-0.0713906	-0.374553	0.0516914
7	LINC01088	0.00897637	0.93097	1.49008	0.371864	0.0525759
7	AC073941.1	0.00926237	0.245794	0.593592	-0.102005	0.0527613
7	SMARCA2	0.00932974	-0.283503	-0.129432	-0.437574	0.0527613
7	TRIM9	0.00928709	-0.166385	0.000481072	-0.333251	0.0527613
7	TOB1	0.00958834	0.285215	0.398181	0.172248	0.0536075
7	ZFHX4	0.00974091	-0.0671989	0.0543324	-0.18873	0.0538486
7	CASC2	0.0100913	0.244303	0.355741	0.132865	0.0551656
7	GNAQ	0.0103331	-0.293753	-0.102534	-0.484971	0.0558668
7	ACACA	0.0107246	-0.11239	0.0174648	-0.242245	0.0573533
7	CDH11	0.0113873	-0.19031	0.0929531	-0.473573	0.0596016
7	MBNL2	0.0113143	-0.0969384	0.0578354	-0.251712	0.0596016
7	HSP90AB1	0.0118329	-0.0318665	0.447002	-0.510735	0.0602492
7	KCTD8	0.0118493	-0.158867	0.0154989	-0.333233	0.0602492
7	TPT1	0.0118784	0.224646	0.334668	0.114625	0.0602492
7	CARMIL1	0.0120154	-0.302069	-0.0986923	-0.505445	0.0603224
7	FRMPD2	0.0122785	0.234371	0.356245	0.112496	0.0608088
7	TNC	0.0123595	0.370521	0.573099	0.167943	0.0608088
7	GRID2	0.0131038	-0.428933	-0.159766	-0.6981	0.0625931
7	NKTR	0.0128868	0.231598	0.369712	0.0934846	0.0625931
7	XKR6	0.0130966	-0.177858	-0.0760626	-0.279653	0.0625931
7	CDK19	0.0132601	-0.0872086	0.0155709	-0.189988	0.0627303
7	PIP4K2A	0.0135869	-0.136117	-0.0262711	-0.245963	0.0630638
7	TENM4	0.0135382	-0.182543	-0.0208312	-0.344256	0.0630638
7	ST6GALNAC3	0.013882	0.231442	0.494414	-0.0315303	0.0632903
7	UNC5D	0.013893	-0.156814	-0.0418744	-0.271753	0.0632903
7	WAC	0.0149359	-0.144772	-0.00897336	-0.280571	0.0674169
7	BMPR1B	0.0150863	-0.262238	-0.0731886	-0.451287	0.0674771
7	TCF7L2	0.0154452	-0.182006	-0.0323188	-0.331693	0.0684598
7	OSBPL11	0.0157875	0.348305	0.480943	0.215668	0.0687384
7	SGK3	0.0157542	-0.145684	0.0854199	-0.376788	0.0687384
7	SPTAN1	0.0159557	0.223993	0.566273	-0.118288	0.0688616
7	TRIO	0.0162073	-0.15781	0.0040538	-0.319674	0.069339
7	DLG2	0.016899	-0.430941	-0.190856	-0.671027	0.0703955
7	MAGI3	0.0165998	-0.0918908	0.030887	-0.214669	0.0703955
7	PLXDC2	0.0170075	-0.276466	-0.0947716	-0.458161	0.0703955
7	SOX5	0.0170266	-0.324392	-0.0988264	-0.549958	0.0703955
7	NRXN1	0.0172807	-0.995105	-0.449111	-1.5411	0.0708507
7	AC073050.1	0.0181232	-0.220249	-0.0461992	-0.394298	0.0730868
7	HUWE1	0.018108	-0.0687417	0.0476764	-0.18516	0.0730868
7	ARHGEF12	0.019638	-0.229519	-0.0728834	-0.386154	0.0772952
7	FBXL7	0.0195059	-0.1959	-0.0126482	-0.379151	0.0772952
7	TEAD1	0.01946	-0.258246	-0.0802631	-0.436229	0.0772952
7	ITGB4	0.0200292	0.249738	0.348122	0.151353	0.0775936
7	MAML3	0.0199138	0.183245	0.293134	0.0733561	0.0775936
7	LRAT	0.020355	0.269652	0.398725	0.140579	0.0782395
7	PPP2R5A	0.0205715	-0.119639	-0.0224869	-0.216791	0.0784587
7	LINC00836	0.0210195	0.299643	0.511486	0.0878007	0.0789529
7	SPARCL1	0.021022	-0.488496	-0.254069	-0.722924	0.0789529
7	CLCN3	0.0222821	-0.207358	-0.0671686	-0.347547	0.0830514
7	EFR3B	0.0224615	-0.111617	-0.00910711	-0.214126	0.0830906
7	MAP4K5	0.0228486	-0.110162	0.0359796	-0.256304	0.0833564
7	PRDM16	0.0230416	-0.0922639	0.0105537	-0.195081	0.0833564
7	TSC22D2	0.0228866	-0.271236	-0.0796495	-0.462822	0.0833564
7	PDE7A	0.0234835	-0.108327	-0.0055617	-0.211091	0.0837238
7	SLC4A4	0.023479	-0.602295	-0.145366	-1.05922	0.0837238
7	PDE7B	0.0239469	-0.342302	-0.146073	-0.538531	0.0844811
7	ULK4	0.0240393	0.189467	0.307325	0.0716078	0.0844811
7	MAST4	0.0252106	-0.317959	0.0109784	-0.646896	0.0873495
7	MPPED2	0.025047	-0.200628	-0.0905223	-0.310733	0.0873495
7	DDAH1	0.0257904	-0.0173545	0.279526	-0.314235	0.0887332
7	JUN	0.0260354	-0.230258	0.0460793	-0.506595	0.0888921
7	LIMS1	0.0261979	-0.118762	-0.0111032	-0.226421	0.0888921
7	ADGRB3	0.0264334	-0.379394	-0.0612344	-0.697554	0.0890769
7	CEP85L	0.0270423	-0.0447778	0.0879802	-0.177536	0.0898973
7	FGD4	0.0269469	-0.142162	-0.0319672	-0.252357	0.0898973
7	MTSS1L	0.027489	0.24079	0.381591	0.0999881	0.090164
7	SPAG1	0.0273866	0.120314	0.246495	-0.0058669	0.090164
7	NDEL1	0.027955	0.330583	0.595985	0.0651814	0.0910853
7	ADGRV1	0.0283399	-0.62547	-0.134384	-1.11656	0.0911321
7	FOXO3	0.0283164	-0.0954177	0.154055	-0.344891	0.0911321
7	CTNNA2	0.0293819	-0.300306	-0.11037	-0.490243	0.0926659
7	LONP2	0.0290327	0.175128	0.301585	0.0486702	0.0926659
7	TMEM132B	0.0291948	-0.0994824	0.0169359	-0.215901	0.0926659
7	GPM6A	0.0303469	-0.263187	-0.051474	-0.4749	0.0950997
7	RGL1	0.0309412	-0.227243	-0.0748239	-0.379662	0.0957425
7	RGS20	0.0308791	-0.176272	-0.0454059	-0.307139	0.0957425
7	TTN-AS1	0.03115	-0.187943	0.0525645	-0.428451	0.0957862
7	ARHGEF7	0.0316301	-0.117675	-0.000783894	-0.234565	0.095937
7	RIN2	0.031784	-0.121483	-0.0137897	-0.229176	0.095937
7	TRIM33	0.0315714	-0.0978917	0.0073352	-0.203119	0.095937
7	AC091826.2	0.0337118	-0.206456	-0.0646346	-0.348277	0.0994279
7	ATP2A2	0.0336606	-0.178351	-0.0577438	-0.298957	0.0994279
7	AUTS2	0.0343552	-0.294956	-0.087007	-0.502906	0.0994279
7	GFAP	0.0343535	0.339094	0.687726	-0.00953669	0.0994279
7	GLI3	0.033937	-0.138945	-0.0274688	-0.25042	0.0994279
7	MT-CO1	0.0336551	0.214312	0.371047	0.0575768	0.0994279
7	SYNE1	0.0342532	0.26156	0.422058	0.101062	0.0994279
7	ZRANB2	0.0351586	0.3122	0.439052	0.185348	0.101158
7	FARP1	0.0369151	-0.212372	-0.0481494	-0.376595	0.105594
7	PRR16	0.038249	0.252276	0.354375	0.150177	0.108777
7	MFAP3L	0.0389316	-0.0801096	0.0209972	-0.181216	0.109971
7	PTMA	0.0391157	0.173885	0.291994	0.0557752	0.109971
7	DCLK2	0.0400871	-0.207744	-0.059031	-0.356456	0.112062
7	LRRC9	0.040475	0.134327	0.258151	0.0105026	0.112507
7	ADGRL3	0.0412677	-0.435886	0.155697	-1.02747	0.114066
7	CPSF6	0.0420908	-0.1115	0.000149355	-0.22315	0.115691
7	MAN1C1	0.0442156	0.284356	0.630563	-0.0618523	0.11982
7	PAFAH1B1	0.0444505	-0.126147	0.0115156	-0.26381	0.11982
7	PCDH7	0.0441275	-0.345721	0.0157264	-0.707168	0.11982
7	RAP1B	0.0447931	-0.0534715	0.0359425	-0.142886	0.11982
7	SFMBT2	0.0448108	-0.135192	0.00112368	-0.271507	0.11982
7	GRIA2	0.0462914	-0.29996	-0.153816	-0.446104	0.12311
7	MT-CO2	0.0465859	0.217819	0.397325	0.0383125	0.123227
7	TTC19	0.0468508	-0.0298618	0.0791951	-0.138919	0.123265
7	EPHA6	0.0475648	-0.266341	0.235963	-0.768645	0.124478
7	PPP1R12A	0.0478221	0.182836	0.304852	0.060821	0.124489
7	CHST11	0.0481909	-0.0869002	0.0221988	-0.195999	0.124789
7	MAT2A	0.0484902	0.23677	0.364422	0.109117	0.124907
7	GADD45B	0.0500836	0.386714	0.502388	0.27104	0.128339
7	CRB1	0.0506842	0.264715	0.440318	0.0891116	0.129205
7	ESRRG	0.0520817	-0.170049	-0.0378055	-0.302293	0.130736
7	HES4	0.052014	-0.120101	-0.0110111	-0.22919	0.130736
7	PDE4B	0.0517249	-0.320991	-0.135071	-0.506911	0.130736
7	AC092691.1	0.0527832	-0.545407	-0.309282	-0.781532	0.131158
7	ZNRF3	0.0525447	-0.264551	-0.0789128	-0.450189	0.131158
7	CNTN1	0.0535139	0.708957	1.22568	0.192232	0.131644
7	MAN2A1	0.0532929	-0.0430705	0.0782138	-0.164355	0.131644
7	TJP1	0.0545743	-0.10862	0.0971038	-0.314343	0.133585
7	ANK2	0.055987	-0.227506	-0.00906675	-0.445945	0.135693
7	CHD1	0.0558135	-0.0333571	0.179807	-0.246521	0.135693
7	NHSL1	0.0563982	-0.259239	0.0362249	-0.554702	0.136019
7	RDX	0.0575979	0.186118	0.310356	0.0618787	0.138235
7	ALCAM	0.0579029	-0.139542	-0.00816752	-0.270916	0.138292
7	PBX1	0.0582353	-0.278393	0.0620426	-0.618828	0.138414
7	ZBTB20	0.0590694	-0.212926	-0.0601816	-0.365671	0.139722
7	ACOT11	0.0594494	-0.0905264	0.0229484	-0.204001	0.139948
7	WDR49	0.0600415	0.308534	0.504727	0.11234	0.140669
7	TNIK	0.0604305	-0.414406	-0.0719129	-0.756899	0.140909
7	CEP126	0.061084	0.148221	0.267241	0.0292002	0.14123
7	ID1	0.0611422	0.274998	0.511515	0.038482	0.14123
7	OGFRL1	0.0643977	0.194198	0.341791	0.0466045	0.148055
7	CADM1	0.0655786	-0.455634	0.0254088	-0.936677	0.149374
7	HDAC4	0.0654919	-0.13434	0.0535716	-0.322252	0.149374
7	RYR3	0.0661315	0.2052	0.344837	0.0655641	0.149939
7	ATF6	0.0680131	-0.198454	-0.0562801	-0.340628	0.150908
7	ATP6V0A1	0.0673991	-0.255612	0.0181958	-0.52942	0.150908
7	CRYAB	0.0678884	0.652178	1.23277	0.0715868	0.150908
7	DIP2C	0.0687062	-0.0280864	0.118974	-0.175147	0.150908
7	DNAJC1	0.067781	0.164131	0.301807	0.026455	0.150908
7	EFNA5	0.0683406	-0.132571	-0.00368722	-0.261454	0.150908
7	FLRT2	0.0685137	-0.200078	0.0825368	-0.482693	0.150908
7	ANOS1	0.0710314	-0.124261	0.0222861	-0.270809	0.153044
7	DNAJB6	0.0703145	-0.132673	-0.0295538	-0.235792	0.153044
7	MT-ND1	0.0703562	0.0426764	0.31564	-0.230287	0.153044
7	SLCO3A1	0.0712338	0.23079	0.331391	0.130189	0.153044
7	TSPAN5	0.071026	-0.17351	-0.0419485	-0.305072	0.153044
7	TENM3	0.0720344	-0.142037	-0.00225366	-0.28182	0.154091
7	AHCYL2	0.0740879	-0.228956	-0.0201183	-0.437794	0.157243
7	HYDIN	0.0744235	0.219428	0.373701	0.0651554	0.157243
7	OSGIN2	0.0744897	0.0717565	0.291094	-0.147581	0.157243
7	PAXBP1	0.0747951	0.178589	0.302508	0.0546706	0.157243
7	STXBP5L	0.0751058	0.477665	0.956656	-0.0013257	0.157243
7	CLK1	0.0764021	-0.0764396	0.0304258	-0.183305	0.158607
7	KLF12	0.0762802	0.0433155	0.298236	-0.211605	0.158607
7	FAM13A	0.0770103	-0.0331393	0.0846298	-0.150908	0.159198
7	MLLT3	0.0781594	-0.0119949	0.21525	-0.23924	0.160897
7	CNTNAP3B	0.0795764	-0.161689	0.0509947	-0.374373	0.163132
7	MAPRE2	0.0809053	-0.189712	-0.0467728	-0.332651	0.165168
7	DDX24	0.0812506	0.257974	0.384198	0.131749	0.165187
7	BTAF1	0.0819686	-0.0125962	0.0943683	-0.119561	0.165961
7	NAV1	0.0829572	0.362903	0.504286	0.221519	0.166592
7	SLC14A1	0.0828009	0.268162	0.397771	0.138554	0.166592
7	TMTC2	0.0840954	-0.16451	0.0107733	-0.339794	0.168191
7	EEPD1	0.0848703	-0.1769	-0.00673276	-0.347067	0.169053
7	RFX3-AS1	0.0871445	0.200329	0.338334	0.0623244	0.172883
7	PDZRN3	0.0878511	-0.188423	0.0035944	-0.380441	0.173585
7	CAMTA1	0.0885078	-0.190464	0.00734703	-0.388275	0.173768
7	UBE2B	0.0890032	-0.130347	-0.0133103	-0.247384	0.173768
7	UTY	0.0888584	0.0244437	0.888795	-0.839908	0.173768
7	PREX2	0.0972668	-0.32555	-0.112489	-0.53861	0.189151
7	CMSS1	0.0999352	0.14325	0.258344	0.0281554	0.193575
7	F3	0.101079	0.0124877	0.36549	-0.340515	0.195022
7	MACF1	0.10218	-0.248068	-0.0269978	-0.469139	0.196378
7	JUND	0.104743	-0.0761686	0.32888	-0.481217	0.20052
7	GPC5	0.105283	-0.807737	-0.108504	-1.50697	0.200773
7	EHBP1	0.106557	0.160135	0.30493	0.0153411	0.201783
7	VGLL4	0.106633	0.207088	0.365669	0.0485059	0.201783
7	FAM49A	0.109823	-0.193413	-0.00218112	-0.384645	0.207022
7	DPH6	0.110493	0.223676	0.345328	0.102024	0.207491
7	HSP90AA1	0.113401	-0.340262	0.229159	-0.909684	0.212142
7	RGS7	0.115189	-0.175072	0.0035603	-0.353704	0.213869
7	SLC16A9	0.115194	0.228195	0.478221	-0.0218311	0.213869
7	DOCK1	0.115976	-0.143074	0.0069014	-0.293049	0.214512
7	PPP1R12B	0.116923	0.355675	0.511003	0.200347	0.215453
7	CAMK1D	0.120322	0.045109	0.459369	-0.369151	0.220402
7	CD44	0.120952	0.343119	0.725795	-0.0395568	0.220402
7	ROBO2	0.120512	0.0484121	0.229383	-0.132559	0.220402
7	GNA14	0.122989	-0.112803	0.138901	-0.364508	0.222661
7	RNF13	0.123097	0.170216	0.273119	0.0673128	0.222661
7	BICD1	0.124809	-0.193818	-0.00266956	-0.384967	0.224931
7	LGI1	0.125638	0.231066	0.438922	0.0232103	0.225598
7	BHLHE40	0.127441	0.157576	0.274156	0.0409956	0.227178
7	HIVEP2	0.127052	-0.213179	-0.0770075	-0.34935	0.227178
7	MED12L	0.128763	-0.260981	-0.0890703	-0.432891	0.228706
7	ARHGEF3	0.131189	-0.109094	0.0305124	-0.2487	0.232176
7	AKAP9	0.132736	0.0771589	0.208988	-0.0546697	0.234073
7	ANGPT1	0.135372	0.338354	0.475793	0.200914	0.237868
7	ASAP2	0.136444	-0.102513	-0.000679601	-0.204347	0.238898
7	LRRIQ1	0.138687	0.132472	0.373024	-0.10808	0.241109
7	ZEB1	0.13859	-0.160854	0.0417157	-0.363423	0.241109
7	NUTM2A-AS1	0.141877	-0.147205	-0.0496191	-0.244792	0.245787
7	HSPA1A	0.143557	-0.368395	0.122313	-0.859103	0.247824
7	CTBP2	0.144583	-0.135142	0.0984573	-0.368742	0.248724
7	LUC7L3	0.147915	0.23754	0.397277	0.0778023	0.253569
7	AC245297.3	0.149066	0.20535	0.367779	0.0429201	0.253584
7	APOE	0.149986	-0.209436	0.000477543	-0.419349	0.253584
7	CACHD1	0.148593	-0.374008	-0.0161069	-0.731908	0.253584
7	MSI2	0.149575	-0.0204594	0.35988	-0.400798	0.253584
7	RORB	0.151811	-0.101772	0.00342892	-0.206972	0.255791
7	HPSE2	0.153179	-0.470551	0.140344	-1.08145	0.256792
7	SLC35F1	0.153449	-0.220398	0.0161837	-0.45698	0.256792
7	FRMD5	0.155557	0.274123	0.440077	0.108169	0.258089
7	GTF2IRD1	0.155798	-0.00279768	0.278085	-0.28368	0.258089
7	ZMAT1	0.154769	0.194627	0.327822	0.0614329	0.258089
7	HSPH1	0.157787	-0.238302	0.0776235	-0.554228	0.258315
7	KAZN	0.15779	0.276572	0.445021	0.108123	0.258315
7	MYCBP2	0.15652	0.180756	0.318498	0.0430146	0.258315
7	RPLP1	0.158559	0.219794	0.331195	0.108393	0.258315
7	SLC1A2	0.158159	-0.82265	0.0599365	-1.70524	0.258315
7	CYFIP2	0.161501	-0.0408986	0.0545487	-0.136346	0.26062
7	RAPGEF2	0.16164	-0.132682	0.0144773	-0.279842	0.26062
7	TLE4	0.160563	0.118525	0.242778	-0.00572797	0.26062
7	TOX	0.162093	-0.213441	0.0924726	-0.519355	0.26062
7	SLC7A11	0.163797	-0.190273	-0.00468751	-0.375858	0.262503
7	RALGAPA2	0.170939	-0.123879	0.0187418	-0.2665	0.272174
7	RORA	0.170478	-0.196157	-0.00347531	-0.388838	0.272174
7	NRXN3	0.17549	0.0711935	0.611893	-0.469506	0.277625
7	SMC5	0.175338	0.141953	0.268194	0.0157124	0.277625
7	ARIH1	0.176529	-0.179128	0.011721	-0.369976	0.278373
7	BCL2	0.1789	-0.120006	0.0519872	-0.292	0.280314
7	COL21A1	0.178605	0.50059	0.993902	0.00727746	0.280314
7	LRRC4C	0.179926	-0.128937	0.290339	-0.548213	0.281028
7	LHFPL6	0.180877	-0.166169	-0.000361616	-0.331976	0.281619
7	PNPLA8	0.183322	-0.0328133	0.0857579	-0.151384	0.284525
7	SSBP2	0.185407	-0.183159	0.0123389	-0.378658	0.286857
7	AC108866.1	0.188318	0.204806	0.327161	0.0824511	0.28774
7	AFF1	0.187757	-0.096041	0.0480959	-0.240178	0.28774
7	MARCH3	0.187696	0.203737	0.336672	0.0708028	0.28774
7	RANBP2	0.187724	-0.058988	0.134076	-0.252052	0.28774
7	CALM1	0.19205	0.152392	0.301612	0.0031723	0.292534
7	BCKDHB	0.196042	0.139559	0.291179	-0.0120617	0.297694
7	MYO10	0.197286	-0.056869	0.150037	-0.263775	0.298661
7	SPON1	0.200424	-0.273949	0.0783151	-0.626214	0.302481
7	EXPH5	0.201989	0.18739	0.382945	-0.00816538	0.30391
7	GNAO1	0.206399	-0.135532	0.0155206	-0.286585	0.308282
7	MCC	0.206775	-0.0505345	0.0736694	-0.174738	0.308282
7	ZNF532	0.206181	-0.0709677	0.0599232	-0.201859	0.308282
7	CSPP1	0.208514	0.192949	0.309035	0.0768632	0.309937
7	ST6GAL1	0.209749	0.20606	0.410713	0.00140717	0.310833
7	ASTN1	0.218059	-0.10802	0.036493	-0.252534	0.321213
7	MIR99AHG	0.217786	-0.140437	-0.00027119	-0.280603	0.321213
7	SORCS3	0.220242	-0.200979	0.0694893	-0.471448	0.323459
7	PDE4D	0.22214	-0.448519	0.116169	-1.01321	0.325276
7	NTNG1	0.223984	0.134812	0.353402	-0.083777	0.327003
7	SASH1	0.224888	-0.277065	0.0781307	-0.632261	0.327352
7	ADAMTSL3	0.227012	0.257807	0.773912	-0.258298	0.328365
7	ERBB4	0.227369	0.016611	0.407709	-0.374487	0.328365
7	KCNN2	0.227587	0.189952	0.442308	-0.0624045	0.328365
7	SIPA1L1	0.228499	0.138638	0.299496	-0.0222211	0.328718
7	APP	0.232717	-0.191107	-0.0158121	-0.366401	0.331875
7	CCDC85A	0.231634	0.374693	0.780646	-0.0312593	0.331875
7	FRMD4A	0.232253	-0.263714	0.0416578	-0.569087	0.331875
7	ITPR2	0.236186	-0.156706	0.0529201	-0.366332	0.334881
7	TRPM3	0.235649	0.339065	0.701932	-0.0238029	0.334881
7	ZNF516	0.237119	-0.139045	-0.0246177	-0.253472	0.335238
7	C1orf61	0.24307	-0.0921543	0.168226	-0.352534	0.342666
7	C8orf34	0.250214	0.440013	0.927418	-0.0473914	0.35173
7	ACTG1	0.258139	0.119146	0.357961	-0.11967	0.35877
7	FTL	0.257776	0.241194	0.378125	0.104262	0.35877
7	HSPB8	0.257213	0.421321	0.877376	-0.0347346	0.35877
7	PRMT2	0.257523	0.161392	0.268374	0.0544104	0.35877
7	LGR4	0.259788	-0.0977096	0.0194568	-0.214876	0.359032
7	ROBO1	0.259706	-0.135199	0.0593526	-0.32975	0.359032
7	P4HA1	0.261847	-0.133721	0.00143301	-0.268875	0.360864
7	LRRTM4	0.263479	0.330743	0.684607	-0.02312	0.361636
7	TTN	0.263877	0.337705	0.712397	-0.0369876	0.361636
7	BTBD9	0.265059	-0.155295	0.0366899	-0.34728	0.362248
7	DENND5A	0.268116	-0.0385507	0.175869	-0.252971	0.36541
7	SEMA6A	0.269658	-0.0803461	0.0584756	-0.219168	0.366496
7	SRSF5	0.277041	0.17444	0.387965	-0.0390854	0.375493
7	ADRA1A	0.279632	0.162821	0.454142	-0.128501	0.377964
7	MACROD2	0.281229	-0.125015	0.0375947	-0.287625	0.379081
7	DPP6	0.282686	0.2296	0.616504	-0.157305	0.380004
7	HSD17B12	0.287841	-0.0711354	0.0403978	-0.182669	0.38588
7	ETNK1	0.28886	-0.0996384	0.0288025	-0.228079	0.386194
7	GPD2	0.294208	-0.0836907	0.0225309	-0.189912	0.390163
7	RABGAP1L	0.294033	-0.0694236	0.0863258	-0.225173	0.390163
7	SQSTM1	0.293066	0.0918065	0.199245	-0.0156318	0.390163
7	NFASC	0.29539	0.173464	0.466883	-0.119955	0.390677
7	GAPDH	0.300051	0.285819	0.632343	-0.0607046	0.39262
7	GRIP1	0.299976	0.28061	0.40722	0.154	0.39262
7	NKAIN3	0.298242	-0.113146	0.403783	-0.630076	0.39262
7	SRRM2	0.299337	0.236949	0.526992	-0.0530939	0.39262
7	SPAG9	0.303332	0.00905001	0.250905	-0.232805	0.395861
7	OPHN1	0.306084	-0.150404	0.0542833	-0.35509	0.398395
7	PLCE1	0.313805	0.170008	0.486838	-0.146822	0.407367
7	ACO2	0.315749	0.0610822	0.415964	-0.293799	0.408811
7	GALNT15	0.317928	0.198972	0.429977	-0.0320322	0.410553
7	PMP2	0.318875	0.0906892	0.327849	-0.14647	0.410698
7	MT-CYB	0.320442	0.295136	0.731971	-0.1417	0.411638
7	JAK1	0.322115	-0.0160058	0.111712	-0.143724	0.411796
7	SLC8A1	0.322239	-0.087501	0.16594	-0.340942	0.411796
7	MGAT5	0.32562	-0.0242826	0.101208	-0.149773	0.415039
7	FAT1	0.326635	0.0953177	0.426943	-0.236308	0.415257
7	LRIG1	0.329649	-0.0561418	0.13129	-0.243573	0.418009
7	NEK1	0.331877	-0.128393	0.0543499	-0.311136	0.419663
7	ZNF644	0.33266	-0.027593	0.120106	-0.175292	0.419663
7	CACNB2	0.337432	-0.09426	0.189968	-0.378488	0.423993
7	NR4A1	0.337815	0.436917	1.0794	-0.205565	0.423993
7	CFAP44	0.342305	0.16213	0.387051	-0.0627913	0.428286
7	CKB	0.34359	0.0631009	0.473009	-0.346807	0.428286
7	WDR37	0.343848	-0.0679619	0.120989	-0.256913	0.428286
7	BRINP3	0.351792	-0.208017	0.0656644	-0.481699	0.43509
7	ST7	0.351963	-0.155719	0.22434	-0.535777	0.43509
7	TMEM161B-AS1	0.350413	-0.122489	0.231467	-0.476446	0.43509
7	FMNL2	0.358037	-0.130273	0.0872813	-0.347827	0.44149
7	PIK3C2A	0.364832	-0.122399	0.111218	-0.356016	0.448114
7	PITPNC1	0.365231	-0.205244	0.150525	-0.561013	0.448114
7	MT3	0.370854	0.202988	0.626069	-0.220092	0.453882
7	FKBP5	0.37578	0.0328896	0.351059	-0.28528	0.458768
7	TTC3	0.379665	-0.167442	-0.0195896	-0.315295	0.462365
7	PPARGC1A	0.380634	-0.0482892	0.0647366	-0.161315	0.462399
7	FYN	0.387327	0.0232569	0.427209	-0.380695	0.469372
7	MKL1	0.388418	-0.129124	0.145488	-0.403737	0.469538
7	SH3GL2	0.390239	-0.101564	0.112713	-0.315841	0.470583
7	CTNNA1	0.392845	-0.153756	-0.0240065	-0.283506	0.472566
7	AEBP1	0.394225	0.178571	0.426781	-0.0696388	0.47307
7	CFAP54	0.401141	0.251626	0.644455	-0.141202	0.480198
7	BACH2	0.41188	-0.154381	0.0226215	-0.331384	0.491856
7	MYO9A	0.413524	0.0746011	0.214415	-0.065213	0.492624
7	NTRK2	0.420041	-0.128072	0.147507	-0.40365	0.499179
7	DPYSL3	0.424544	-0.193034	0.0987124	-0.48478	0.503315
7	PKM	0.432541	0.0619506	0.175621	-0.0517197	0.511563
7	BCLAF1	0.435666	0.196329	0.323136	0.0695212	0.514023
7	HSP90B1	0.439521	-0.172077	0.106807	-0.450962	0.517331
7	QKI	0.440617	-0.0856168	0.161409	-0.332643	0.517383
7	ELOVL5	0.443918	-0.0270429	0.454393	-0.508479	0.518783
7	MT-ND2	0.442909	0.00612215	0.34512	-0.332876	0.518783
7	SAMD4A	0.446466	-0.0711502	0.351426	-0.493727	0.520524
7	S100B	0.449519	0.1742	0.419538	-0.0711379	0.522845
7	IDI1	0.467749	0.156853	0.417882	-0.104177	0.542765
7	SNED1	0.471603	0.221926	0.560011	-0.116159	0.54595
7	CSNK1A1	0.474734	-0.060799	0.0905125	-0.212111	0.548284
7	LSAMP	0.477513	-0.16139	0.130253	-0.453033	0.550203
7	ITGB8	0.483523	0.191599	0.503088	-0.11989	0.555825
7	MT-ATP6	0.488257	-0.0628354	0.519157	-0.644828	0.559959
7	MT-ND4	0.491128	0.176701	0.595712	-0.24231	0.561942
7	GLUL	0.503477	-0.169226	0.28421	-0.622662	0.574735
7	PRKAG2	0.509805	0.148744	0.400624	-0.103135	0.580611
7	XIST	0.515875	0.000337491	0.00344182	-0.00276683	0.586168
7	BMP2K	0.51877	0.172646	0.547123	-0.201832	0.588099
7	ABCA1	0.527956	-0.0654787	0.169994	-0.300952	0.595767
7	MT-CO3	0.526942	0.0738948	0.506352	-0.358562	0.595767
7	HSPD1	0.530082	0.0168513	0.276888	-0.243186	0.596797
7	ARPP19	0.532128	-0.156545	0.141298	-0.454388	0.597733
7	PENK	0.535151	-0.101593	0.46121	-0.664395	0.599759
7	FAT3	0.537793	-0.055481	0.0953445	-0.206307	0.601351
7	ARMC3	0.539173	0.0825396	0.363291	-0.198212	0.601526
7	LMO3	0.54272	-0.0782667	0.171248	-0.327782	0.60275
7	RANBP3L	0.541819	-0.103664	0.196298	-0.403626	0.60275
7	MGAT4C	0.547054	-0.333453	0.241818	-0.908725	0.606195
7	TMEM232	0.550949	0.0721839	0.405279	-0.260911	0.60914
7	DLGAP1	0.557839	0.072785	0.660087	-0.514517	0.612377
7	FAM171B	0.55652	-0.0790729	0.0350442	-0.19319	0.612377
7	PCP4	0.558328	0.0559711	0.486296	-0.374354	0.612377
7	WWTR1	0.558856	0.0691095	0.319589	-0.18137	0.612377
7	H3F3B	0.562666	0.16681	0.317092	0.0165284	0.615182
7	DGKB	0.569433	0.198307	0.652856	-0.256242	0.6212
7	DGKD	0.572446	-0.0498628	0.247376	-0.347102	0.623066
7	ZNF248	0.573677	0.0387599	0.167981	-0.0904614	0.623066
7	PDE3A	0.575283	-0.107665	0.170213	-0.385544	0.623435
7	ATP1B3	0.579693	0.0726867	0.266652	-0.121278	0.626833
7	LPIN1	0.590141	0.0195274	0.148324	-0.109269	0.636731
7	COX4I1	0.594072	0.12383	0.404439	-0.156779	0.63782
7	LDLRAD4	0.596336	-0.176831	0.155361	-0.509022	0.63782
7	MORF4L2	0.593543	-0.0413227	0.200342	-0.282987	0.63782
7	SERPINI2	0.596291	0.155576	0.479905	-0.168753	0.63782
7	ESYT2	0.598894	-0.0447226	0.181805	-0.27125	0.639167
7	AC016831.7	0.602383	-0.121855	0.283388	-0.527099	0.641498
7	TPST1	0.618888	-0.0866799	0.0978207	-0.271181	0.657652
7	PCDH9	0.640122	-0.125208	0.193266	-0.443681	0.67875
7	LINC01094	0.64873	0.235636	0.719974	-0.248703	0.686398
7	ETNPPL	0.655453	-0.0608336	0.34065	-0.462317	0.692024
7	HNRNPH1	0.670466	-0.0803209	0.214626	-0.375268	0.706358
7	SIK3	0.673424	0.128004	0.746913	-0.490904	0.707959
7	RALGAPA1	0.68052	-0.063962	0.1098	-0.237724	0.713893
7	KLF7	0.694586	-0.0390967	0.137452	-0.215646	0.727098
7	GPC6	0.698883	0.0159654	0.457074	-0.425143	0.730044
7	LRP1B	0.726152	-0.0136929	0.251332	-0.278718	0.756922
7	TMEM178B	0.754384	-0.0218266	0.295058	-0.338712	0.784687
7	ZNF708	0.75786	-0.0845883	0.0205973	-0.189774	0.786639
7	TTTY14	0.764089	0.0747046	0.53683	-0.387421	0.791435
7	SUMF1	0.770012	0.0859281	0.330573	-0.158717	0.795894
7	BCL6	0.772007	0.0467021	0.346909	-0.253505	0.796284
7	CFAP70	0.781959	0.0838366	0.368419	-0.200746	0.804862
7	UBE2H	0.786527	-0.0984102	0.169196	-0.366016	0.807873
7	NEK11	0.793331	0.20988	0.345655	0.0741052	0.813164
7	CLIC4	0.829013	0.0097113	0.175272	-0.155849	0.847577
7	PLCB1	0.83035	-0.0137279	0.328576	-0.356031	0.847577
7	ZSWIM6	0.844112	-0.130164	0.321885	-0.582213	0.85984
7	KANSL1	0.850942	0.0613854	0.444122	-0.321351	0.865007
7	RNF213	0.8705	0.078512	0.179699	-0.0226745	0.883064
7	PER1	0.880084	0.0722349	0.357509	-0.213039	0.890949
7	UBC	0.918655	0.0917354	0.53105	-0.347579	0.928087
7	AHCYL1	0.935131	0.120371	0.304885	-0.0641425	0.942796
7	HSPA5	0.955411	0.00491582	0.312138	-0.302306	0.961272
7	PRKCA	0.979086	-0.0181078	0.327193	-0.363409	0.983082
7	LRMDA	0.990308	0.0248185	0.421215	-0.371578	0.992325
7	ERBIN	0.993202	0.00747707	0.276572	-0.261617	0.993202

## Sheet: 8
cluster	primerid	Pr..Chisq.	coef	ci.hi	ci.lo	fdr
8	MALAT1	#N/A	#N/A	#N/A	#N/A	#N/A
8	SHROOM3	1.77414e-05	-0.279695	-0.130868	-0.428522	0.00849813
8	CASC15	6.01376e-05	-0.334204	-0.20344	-0.464968	0.00960196
8	GABRG3	4.4114e-05	-0.355037	-0.210449	-0.499625	0.00960196
8	DANT2	0.000173086	0.487243	0.621964	0.352522	0.00998027
8	HSPB8	0.000187521	0.313017	0.407371	0.218663	0.00998027
8	MARCKS	0.000108492	-0.21931	-0.123537	-0.315082	0.00998027
8	PRDX5	0.00012066	-0.207686	-0.10305	-0.312321	0.00998027
8	S100A10	0.000160559	-0.139642	-0.052892	-0.226393	0.00998027
8	UBE2E2	0.000134229	-0.217213	-0.119111	-0.315314	0.00998027
8	AC097713.1	0.000410574	0.435578	0.496539	0.374616	0.010089
8	APP	0.000300369	-0.188733	-0.0535033	-0.323963	0.010089
8	EFNA5	0.000330173	-0.322917	-0.194295	-0.451539	0.010089
8	GPM6B	0.000245421	-0.268702	-0.12179	-0.415613	0.010089
8	MBNL1	0.00037356	-0.221697	-0.0973002	-0.346094	0.010089
8	PBX1	0.000400161	-0.298217	-0.154745	-0.441689	0.010089
8	PICALM	0.000423771	-0.181186	-0.0676866	-0.294685	0.010089
8	PKP4	0.000289728	-0.118602	-0.012424	-0.224779	0.010089
8	TAOK1	0.000376636	-0.198211	-0.0817485	-0.314673	0.010089
8	VPS13A	0.000427672	-0.139278	-0.0370745	-0.241481	0.010089
8	WDR27	0.000442316	0.275703	0.378794	0.172613	0.010089
8	ZNF704	0.000237568	-0.204204	-0.0931388	-0.315269	0.010089
8	ATP1B1	0.000583942	0.196723	0.321848	0.0715979	0.0103546
8	CACNB2	0.000564742	-0.235753	-0.093771	-0.377736	0.0103546
8	DLG1	0.000502855	-0.0736222	0.0556529	-0.202897	0.0103546
8	FAM169A	0.000590221	-0.203913	-0.104082	-0.303745	0.0103546
8	GTF2E2	0.0005958	-0.112547	-0.0180686	-0.207026	0.0103546
8	NUCKS1	0.000565562	-0.26754	-0.146164	-0.388916	0.0103546
8	PNISR	0.000624562	0.321646	0.462452	0.180841	0.0103546
8	TRAF3	0.000626898	-0.0977001	0.000110072	-0.19551	0.0103546
8	BBX	0.000697615	-0.189488	-0.060329	-0.318648	0.0111386
8	UBE2H	0.000753515	-0.298141	-0.174908	-0.421375	0.011643
8	AL078639.1	0.000863485	-0.2473	-0.14913	-0.345471	0.012165
8	GJA1	0.000820963	-0.130661	-0.0244203	-0.236901	0.012165
8	MYLK3	0.000858099	0.311141	0.44253	0.179752	0.012165
8	C3orf58	0.000937397	-0.200924	-0.0956352	-0.306212	0.0125561
8	HK1	0.00096989	0.206912	0.292511	0.121314	0.0125561
8	MLLT1	0.000954441	-0.159428	-0.0741144	-0.244742	0.0125561
8	DGLUCY	0.00102224	0.320964	0.414753	0.227174	0.0128857
8	CGNL1	0.00108002	-0.158941	-0.0705756	-0.247307	0.0132648
8	NOTCH2	0.00112224	-0.0871482	0.0119395	-0.186236	0.0134388
8	PLPP1	0.00115279	0.342369	0.444108	0.240629	0.013468
8	CETN2	0.0012548	-0.169219	-0.0775947	-0.260843	0.0137754
8	KALRN	0.00126538	0.272148	0.375783	0.168514	0.0137754
8	SPRED1	0.00121084	-0.174027	-0.0589242	-0.289129	0.0137754
8	DOK5	0.00130669	-0.137098	-0.0325044	-0.241691	0.013909
8	SEPT2	0.00133819	-0.122104	-0.037116	-0.207092	0.0139347
8	DUSP1	0.0014861	0.332803	0.410835	0.254771	0.0145274
8	HSPA1B	0.00143595	-0.243076	-0.0624986	-0.423653	0.0145274
8	ITPKB	0.00148321	0.529505	0.669254	0.389755	0.0145274
8	MAST4	0.0015824	-0.306419	-0.0814086	-0.531429	0.0151594
8	SLC44A5	0.00170653	-0.246356	-0.129382	-0.363329	0.016028
8	HSBP1	0.0017708	-0.138105	-0.0469751	-0.229235	0.0162845
8	MYO6	0.00180184	-0.132	-0.0351552	-0.228844	0.0162845
8	DDAH1	0.00200224	-0.191894	-0.0554796	-0.328309	0.0173137
8	FRMD5	0.00199243	-0.598507	-0.448007	-0.749008	0.0173137
8	SLC25A13	0.00202415	0.196489	0.31569	0.0772891	0.0173137
8	CDK14	0.00210464	-0.157402	-0.0214541	-0.293351	0.0176864
8	AC097515.1	0.00224269	0.190334	0.286771	0.0938965	0.0177935
8	DAPK1	0.00226597	0.282049	0.372434	0.191665	0.0177935
8	ECT2L	0.00218076	-0.296516	-0.0134488	-0.579583	0.0177935
8	PAK2	0.00223778	-0.0966143	-0.00785588	-0.185373	0.0177935
8	GPC5	0.00238542	-0.298677	-0.171023	-0.426332	0.0184293
8	CRTC3	0.00242481	-0.126762	-0.0398402	-0.213685	0.0184362
8	ZNF273	0.00255711	0.254548	0.370244	0.138852	0.0191384
8	EYA4	0.00262883	0.733847	1.22399	0.24371	0.0193725
8	AC034195.1	0.00277904	-0.122303	-0.0283964	-0.21621	0.0199266
8	TPT1	0.00278723	0.193827	0.284221	0.103433	0.0199266
8	CYR61	0.00290762	-0.155457	0.327122	-0.638035	0.0204816
8	PPP2CB	0.00305249	-0.162651	0.00463994	-0.329942	0.0208878
8	TOB1	0.00303827	0.741154	1.06674	0.415572	0.0208878
8	ZMYM4	0.00323306	0.171222	0.264369	0.0780746	0.0218118
8	INPP4A	0.00340056	0.179906	0.273488	0.0863239	0.0219411
8	INPP4B	0.00332024	-0.209172	0.0564466	-0.47479	0.0219411
8	RASA2	0.00338087	-0.0638835	0.0284963	-0.156263	0.0219411
8	VPS13B	0.00343546	-0.240116	0.06664	-0.546873	0.0219411
8	LINC01088	0.00351061	0.413639	0.668835	0.158444	0.0221261
8	LNPEP	0.00356671	-0.109699	-0.0174702	-0.201928	0.0221877
8	GRIN2A	0.00362742	0.0969013	0.440696	-0.246894	0.0222761
8	EPB41L2	0.0038542	-0.440739	-0.306128	-0.575351	0.0230398
8	PPP3CA	0.00380577	-0.235099	-0.0912538	-0.378944	0.0230398
8	TTC17	0.00389608	0.217485	0.336827	0.0981426	0.0230398
8	LGR4	0.00397936	-0.254403	-0.12536	-0.383445	0.0231974
8	TMEM123	0.00406802	-0.257599	-0.131485	-0.383713	0.0231974
8	UBR5	0.00404768	-0.169883	-0.0302103	-0.309556	0.0231974
8	C9orf24	0.00413776	-0.22055	-0.104227	-0.336874	0.0233175
8	CDH4	0.00433185	-0.105391	-0.0174384	-0.193344	0.0234695
8	NHSL1	0.00445872	-0.038048	0.0645244	-0.14062	0.0234695
8	STXBP4	0.00443444	-0.076022	0.210359	-0.362403	0.0234695
8	TANC1	0.00428348	-0.0681944	0.0178252	-0.154214	0.0234695
8	WWP1	0.00426546	-0.105024	-0.00709534	-0.202952	0.0234695
8	ZEB2	0.00444759	-0.135097	-0.0220974	-0.248096	0.0234695
8	MPPED2	0.0045573	-0.131838	-0.0177001	-0.245975	0.0237277
8	PBX3	0.00462794	-0.168375	-0.0646843	-0.272065	0.0238364
8	LUC7L3	0.00484706	0.240466	0.368587	0.112345	0.0246994
8	PLEKHA5	0.00493718	0.342269	0.454304	0.230233	0.0248694
8	UBE2E1	0.00498426	-0.150656	-0.0652106	-0.236101	0.0248694
8	SGCE	0.00505487	-0.144463	-0.0376844	-0.251241	0.0249617
8	AC104596.1	0.0054133	0.234513	0.33507	0.133957	0.0257919
8	CDC14A	0.00538643	-0.136748	0.183113	-0.456609	0.0257919
8	MID1	0.00561612	-0.144256	-0.0361659	-0.252346	0.0257919
8	MLLT10	0.00563843	-0.238588	-0.106798	-0.370378	0.0257919
8	SYNE2	0.00558514	-0.181052	-0.0617123	-0.300392	0.0257919
8	TCF12	0.00560358	-0.189637	-0.0422843	-0.336989	0.0257919
8	USP49	0.0054714	0.174202	0.268377	0.0800271	0.0257919
8	VCAN	0.00565375	-0.237654	-0.140146	-0.335162	0.0257919
8	CLASP1	0.00592513	-0.158366	-0.0243495	-0.292383	0.026038
8	FGFR2	0.00587107	-0.20382	-0.0976677	-0.309973	0.026038
8	SCD5	0.00591542	-0.113656	-0.0196674	-0.207645	0.026038
8	UBN2	0.0058508	-0.208355	-0.0853732	-0.331337	0.026038
8	MBOAT2	0.00609914	-0.128433	-0.0270097	-0.229857	0.026559
8	ABCC9	0.00616564	0.189302	0.277168	0.101437	0.0266067
8	RBM6	0.00651686	0.247254	0.368662	0.125846	0.0276246
8	SELENOW	0.00646335	-0.126401	-0.0162267	-0.236575	0.0276246
8	GALNT13	0.00689753	-0.0897484	0.024031	-0.203528	0.0279215
8	L3MBTL4	0.00684803	0.234421	0.341504	0.127338	0.0279215
8	PALLD	0.00699495	-0.258094	0.0101955	-0.526383	0.0279215
8	PAM	0.00680329	-0.198989	-0.0817029	-0.316275	0.0279215
8	PAPOLA	0.00664987	-0.158486	-0.0498397	-0.267132	0.0279215
8	SLC16A1-AS1	0.00696553	0.192428	0.286437	0.0984183	0.0279215
8	TLN2	0.00686448	-0.219175	-0.0657713	-0.372578	0.0279215
8	CPE	0.00706418	-0.263906	-0.0017747	-0.526037	0.0279648
8	CRY1	0.00756276	-0.113936	-0.0261696	-0.201702	0.0293044
8	CTNNA2	0.00747375	0.384764	0.593141	0.176388	0.0293044
8	LYST	0.00764224	-0.0814683	0.0144359	-0.177372	0.0293044
8	UBE2K	0.00764728	-0.1108	-0.0154235	-0.206177	0.0293044
8	MIR4300HG	0.0080663	0.642486	0.96645	0.318523	0.0306647
8	ACAP2	0.00833538	-0.215577	-0.0933122	-0.337841	0.0313698
8	CTNNB1	0.00838273	0.424787	0.749423	0.100151	0.0313698
8	NR4A1	0.00855731	0.592991	1.05542	0.130558	0.0315912
8	ZFP36L1	0.00857381	-0.5134	-0.349819	-0.67698	0.0315912
8	DENND4A	0.00873828	-0.134765	-0.0137737	-0.255755	0.0318561
8	SERF2	0.00877872	-0.18131	-0.0106392	-0.351982	0.0318561
8	EFCAB7	0.00889692	-0.168318	-0.066498	-0.270137	0.0320423
8	LRP2BP	0.00908519	0.230474	0.343885	0.117063	0.0324762
8	SOX9	0.0094092	-0.374097	-0.0760323	-0.672162	0.0333852
8	RAPH1	0.00978244	-0.11565	-0.0346332	-0.196667	0.0344543
8	MYO16	0.00988035	-0.240601	-0.125147	-0.356055	0.0345452
8	RORA-AS1	0.00995956	0.179991	0.278468	0.0815133	0.0345698
8	ATP2B1	0.0100573	0.144808	0.43006	-0.140443	0.0346578
8	CTBP2	0.0102859	-0.175543	-0.0720094	-0.279077	0.0351924
8	COLEC12	0.0106829	-0.0581213	0.188583	-0.304825	0.0355354
8	FRY	0.0106376	-0.058397	0.0469659	-0.16376	0.0355354
8	LCOR	0.010553	-0.0759756	0.125553	-0.277504	0.0355354
8	TTBK2	0.0105899	-0.11573	-0.00884907	-0.222611	0.0355354
8	AC233296.1	0.0108337	-0.170217	-0.0710459	-0.269389	0.0357884
8	SPTBN1	0.011117	0.25025	0.370586	0.129914	0.0360279
8	VPS53	0.0111318	0.118192	0.227696	0.00868879	0.0360279
8	WDR19	0.0110074	0.135929	0.255701	0.0161579	0.0360279
8	LIMCH1	0.0112621	-0.194309	-0.042001	-0.346617	0.036205
8	DNM3	0.0114296	-0.332365	-0.161956	-0.502774	0.0364828
8	LRIG3	0.0115009	-0.158171	-0.0625274	-0.253814	0.0364828
8	MAPRE2	0.0116952	-0.0251488	0.153265	-0.203562	0.0366998
8	PTPRE	0.0117991	-0.197547	-0.0343446	-0.36075	0.0366998
8	SF1	0.0117984	0.21415	0.332227	0.0960731	0.0366998
8	ANKUB1	0.0120856	0.383622	0.510357	0.256887	0.0368727
8	CCDC88A	0.0119793	0.00260109	0.24258	-0.237378	0.0368727
8	TMEM47	0.0120686	-0.244465	0.0241044	-0.513035	0.0368727
8	KCTD1	0.0122998	0.249083	0.363452	0.134713	0.0372886
8	TCP11L2	0.0126337	-0.0638944	0.0208948	-0.148684	0.03806
8	WDR93	0.01274	0.195102	0.294988	0.0952167	0.0381405
8	CERS6	0.0130649	-0.0588892	0.0390086	-0.156787	0.0386219
8	MAGI3	0.0131427	-0.0983424	-0.00682023	-0.189865	0.0386219
8	RPL41	0.0129883	-0.132912	0.0490082	-0.314833	0.0386219
8	ELL2	0.0133744	-0.11836	-0.0237617	-0.212959	0.039063
8	DOCK5	0.013866	0.238186	0.323584	0.152787	0.0400108
8	MAPK4	0.0138031	0.301667	0.410121	0.193213	0.0400108
8	CRADD	0.0140748	0.226081	0.343171	0.108992	0.0403702
8	AL022068.1	0.0141934	-0.636907	-0.251902	-1.02191	0.0404509
8	CHD2	0.0142867	-0.186984	-0.0633968	-0.310571	0.0404509
8	CREB5	0.0143563	-0.289367	0.0299372	-0.608672	0.0404509
8	TUBA1A	0.0149415	-0.175528	-0.0582771	-0.29278	0.0418537
8	AKAP6	0.0151153	-0.153662	-0.00181075	-0.305514	0.0420944
8	PER1	0.0152977	0.193633	0.451644	-0.0643791	0.0421126
8	STPG2	0.0152803	0.408328	0.534567	0.28209	0.0421126
8	ADGRV1	0.015636	-0.022549	0.258418	-0.303516	0.0423143
8	AL589740.1	0.0156276	-0.346868	-0.12021	-0.573527	0.0423143
8	NEAT1	0.0156214	0.75968	1.26805	0.251314	0.0423143
8	AC025159.1	0.0162235	0.246773	0.345346	0.148199	0.04276
8	AC090001.1	0.0161482	-0.0578572	0.0460676	-0.161782	0.04276
8	CCDC114	0.0160052	0.245427	0.350771	0.140082	0.04276
8	CTXN1	0.0161337	-0.192186	-0.0117403	-0.372632	0.04276
8	P3H2	0.016247	-0.054245	0.0424314	-0.150921	0.04276
8	HDGF	0.0167109	-0.129703	-0.0469599	-0.212446	0.043282
8	NUTM2A-AS1	0.0167164	-0.166622	-0.0779448	-0.255299	0.043282
8	RNF130	0.0165405	-0.178488	-0.0484611	-0.308515	0.043282
8	RPL28	0.0171968	-0.10574	-0.0023821	-0.209097	0.0442865
8	SLC7A11	0.0172926	-0.163564	-0.0283826	-0.298745	0.044295
8	CP	0.0175771	0.287387	0.38	0.194774	0.0444206
8	DNALI1	0.0177126	-0.0877367	0.011867	-0.18734	0.0444206
8	SGMS1	0.0176402	-0.182638	-0.0522517	-0.313023	0.0444206
8	SMARCA2	0.0175502	-0.18422	-0.0479319	-0.320507	0.0444206
8	C5orf49	0.0180437	-0.0753022	0.0246075	-0.175212	0.0450152
8	VIM	0.0182398	-0.228806	-0.109012	-0.348599	0.0452686
8	UBL3	0.0184989	-0.279264	-0.134277	-0.424251	0.0456752
8	ANKRD30BL	0.0188885	0.230949	0.337953	0.123945	0.0463979
8	HNRNPK	0.0190463	-0.0896899	-0.000321851	-0.179058	0.0465468
8	KAZN	0.0192229	0.5666	0.888843	0.244358	0.04674
8	NR4A3	0.0195739	0.781088	1.40565	0.156527	0.047353
8	FAM208A	0.0198198	-0.112526	-0.019653	-0.205398	0.047707
8	BASP1	0.0207656	-0.165489	-0.0590476	-0.27193	0.0497336
8	PPM1L	0.0209178	-0.178097	-0.0649513	-0.291243	0.0498489
8	FER	0.0212025	-0.189349	-0.0420746	-0.336622	0.0502772
8	DEK	0.0215704	-0.142727	-0.0490067	-0.236447	0.0508977
8	DCAF6	0.0216875	-0.114075	-0.0128707	-0.215279	0.0509232
8	ARAP2	0.0220384	-0.0837401	0.0201029	-0.187583	0.0511937
8	GAB1	0.0221181	-0.151483	-0.0596301	-0.243336	0.0511937
8	SRSF5	0.0221234	0.257727	0.366482	0.148972	0.0511937
8	AL645937.2	0.0229185	0.382936	0.596964	0.168909	0.0517829
8	CD99	0.0226873	-0.176907	-0.0514018	-0.302411	0.0517829
8	LSM14A	0.0227613	-0.155963	0.0377736	-0.349699	0.0517829
8	MAPK8	0.0229144	-0.0857348	0.0230722	-0.194542	0.0517829
8	SELENOT	0.0228048	-0.127576	-0.0464785	-0.208673	0.0517829
8	LINC02055	0.0233546	0.51079	0.674422	0.347158	0.0525205
8	WAC	0.023535	-0.188753	-0.0565441	-0.320962	0.0526788
8	AC092683.1	0.0247478	0.112512	0.204817	0.0202077	0.054377
8	ANKMY1	0.0244917	0.21222	0.334917	0.089523	0.054377
8	DPH6	0.0245412	0.156048	0.27363	0.0384661	0.054377
8	FIGN	0.0246369	-0.0987333	0.0117476	-0.209214	0.054377
8	DYNLL1	0.0249592	-0.27678	-0.0228029	-0.530757	0.054591
8	AC104078.2	0.0250816	0.0242905	0.341404	-0.292823	0.0546094
8	AGTPBP1	0.0255751	-0.0752573	0.00782676	-0.158341	0.0551822
8	TPPP3	0.0255064	-0.198009	-0.00721186	-0.388807	0.0551822
8	NHS	0.0262696	-0.109322	-0.0254909	-0.193153	0.0564267
8	FYN	0.0268927	-0.248472	-0.105871	-0.391074	0.0567472
8	HIPK1	0.026884	-0.158409	0.0534897	-0.370308	0.0567472
8	NEDD4L	0.0265678	-0.140003	-0.0380553	-0.241951	0.0567472
8	TRIM9	0.0268546	-0.192562	0.0586834	-0.443808	0.0567472
8	GABPB1-AS1	0.0278606	0.288618	0.390406	0.18683	0.0580228
8	HAGHL	0.0277916	0.285231	0.383958	0.186504	0.0580228
8	LINC00886	0.0277856	-0.213086	-0.0962116	-0.329961	0.0580228
8	COL21A1	0.0281031	0.131844	0.229839	0.0338499	0.0582744
8	DNAJB1	0.028921	0.0291499	0.340257	-0.281957	0.0597119
8	ANO6	0.0303348	-0.10448	-0.0164397	-0.19252	0.0608493
8	CD24	0.0298986	-0.12642	-0.0301315	-0.222708	0.0608493
8	GAPDH	0.0303611	0.21688	0.339365	0.0943949	0.0608493
8	HSPD1	0.0302763	-0.0458643	0.198905	-0.290633	0.0608493
8	NWD1	0.0301391	0.169217	0.262417	0.0760169	0.0608493
8	SAMD12	0.0298414	-0.125213	-0.0272759	-0.22315	0.0608493
8	UGGT2	0.0303084	0.202173	0.297589	0.106758	0.0608493
8	MAML2	0.0306427	-0.286349	-0.0928418	-0.479857	0.0611576
8	TLE4	0.0308739	-0.126989	0.172604	-0.426583	0.0613635
8	AC099669.1	0.0329057	0.182876	0.274667	0.0910862	0.0646917
8	CCDC81	0.0326844	0.189069	0.300396	0.077742	0.0646917
8	CST3	0.0329536	-0.231264	0.0340444	-0.496572	0.0646917
8	NTN1	0.0331989	-0.0684143	0.0202106	-0.157039	0.0649073
8	MAP3K20	0.0338376	-0.0870848	0.00298079	-0.17715	0.065887
8	AC108866.1	0.0349143	0.190246	0.280013	0.100479	0.067352
8	FZD3	0.0350118	-0.25448	0.0398488	-0.548808	0.067352
8	MNS1	0.0349841	0.287891	0.415529	0.160253	0.067352
8	ELF2	0.0358214	-0.102533	0.00645644	-0.211522	0.0686337
8	KCNMB2-AS1	0.0361466	0.250967	0.741183	-0.239249	0.0687071
8	UBC	0.0360531	-0.0114089	0.452358	-0.475176	0.0687071
8	MSI2	0.03653	0.11418	0.417802	-0.189442	0.0691615
8	IGFBP7	0.0372252	-0.143562	-0.0302163	-0.256908	0.0695033
8	NFAT5	0.0372909	-0.258392	-0.126165	-0.390619	0.0695033
8	RTN4	0.037064	0.429515	0.726323	0.132706	0.0695033
8	WSB1	0.0372401	0.389151	0.519607	0.258696	0.0695033
8	SULT1C4	0.0380277	-0.0210351	0.225422	-0.267493	0.0706019
8	NRG1	0.0385224	-0.179086	0.00816633	-0.366339	0.0709989
8	SLC20A2	0.038538	0.166367	0.269009	0.0637254	0.0709989
8	CLIC6	0.0388589	-0.116861	-0.0102824	-0.223439	0.0713158
8	NNAT	0.0393861	-0.242898	-0.103029	-0.382766	0.0719832
8	TNFRSF19	0.0395231	-0.174067	-0.0303607	-0.317773	0.0719832
8	HIBADH	0.0397489	-0.103212	-0.00928685	-0.197138	0.0721201
8	KNDC1	0.0400773	0.12518	0.215399	0.0349603	0.0724416
8	FAM214A	0.0425318	-0.099047	0.00361254	-0.201706	0.076441
8	NOVA1	0.0426091	-0.201309	-0.0267468	-0.375871	0.076441
8	MAOB	0.0429548	-0.105667	0.0207362	-0.232069	0.0764882
8	SH3GL3	0.0429459	-0.13551	-0.00389922	-0.267121	0.0764882
8	COMMD1	0.0431939	0.109412	0.195245	0.0235783	0.0766292
8	ATP2A2	0.044158	-0.0977345	-0.000954184	-0.194515	0.0777635
8	CADM1	0.0440773	-0.253289	-0.0727984	-0.43378	0.0777635
8	SGK3	0.0447899	-0.131691	-0.0367969	-0.226584	0.0785874
8	EPS8	0.0462939	-0.108	-0.00546643	-0.210534	0.0808489
8	LONP2	0.0464164	0.201167	0.292398	0.109935	0.0808489
8	PTGES3	0.0479443	-0.123789	0.172918	-0.420496	0.0832077
8	GFAP	0.0484706	0.199528	0.426639	-0.0275838	0.0836587
8	RSRP1	0.0485535	0.18099	0.294142	0.0678381	0.0836587
8	FNDC1	0.0490649	-0.188679	-0.00180632	-0.375552	0.084237
8	SVEP1	0.0493589	-0.0257972	0.180443	-0.232037	0.0844389
8	CAMK2D	0.0502965	-0.125892	-0.0217087	-0.230075	0.0857367
8	WWC1	0.0508167	0.24687	0.372208	0.121531	0.0863163
8	ATG7	0.0517744	0.134962	0.222467	0.0474573	0.0873238
8	HNRNPA3	0.0516895	-0.0977004	0.0992265	-0.294627	0.0873238
8	DNAJC1	0.0535637	-0.12378	-0.0164165	-0.231143	0.0897098
8	ITPR2	0.0534762	-0.236336	-0.0658311	-0.406841	0.0897098
8	PTPRQ	0.054208	-0.139855	0.0172096	-0.296919	0.0904725
8	ARHGAP5	0.0544965	-0.1653	0.16283	-0.493429	0.0906383
8	C1orf198	0.0549348	0.648876	1.16354	0.134215	0.0910511
8	AKAP13	0.0569866	-0.10412	0.0746075	-0.282848	0.0938027
8	LRRC74B	0.0569479	0.162593	0.244184	0.081002	0.0938027
8	DPP10	0.0597902	0.49214	0.853589	0.130691	0.0977457
8	NCAM2	0.0596497	0.198874	0.478366	-0.0806181	0.0977457
8	SDK1	0.0602218	-0.101184	0.184874	-0.387243	0.0981165
8	TRDN	0.0607207	0.208581	0.336441	0.0807211	0.0985939
8	CAB39L	0.0615955	-0.147331	-0.0315793	-0.263083	0.0993409
8	CLIP4	0.0615212	-0.0105399	0.174599	-0.195679	0.0993409
8	USP47	0.06325	-0.113331	0.00135107	-0.228013	0.101667
8	ITGAV	0.0637533	-0.136582	-0.0450903	-0.228073	0.102133
8	HSP90AA1	0.064697	-0.603394	-0.145425	-1.06136	0.103299
8	CEP85L	0.0666859	-0.0914756	0.00820533	-0.191156	0.106121
8	KCNMA1	0.0677025	-0.213643	-0.022172	-0.405114	0.107382
8	GAS7	0.0704715	0.171864	0.267101	0.0766273	0.111405
8	CARMIL1	0.0709381	-0.0527782	0.08616	-0.191716	0.111774
8	GRAMD2B	0.0712732	0.240387	0.384538	0.0962365	0.111934
8	RGS7	0.0718968	0.169824	0.267933	0.071714	0.112544
8	AC010127.1	0.0739168	0.299724	0.418296	0.181153	0.114955
8	PDLIM3	0.0737936	0.148693	0.505473	-0.208087	0.114955
8	PRKG1	0.0742173	0.376855	0.81849	-0.0647794	0.115049
8	MEIS2	0.0763543	-0.264753	-0.0593079	-0.470197	0.11798
8	TMTC2	0.0766553	-0.20586	-0.0309064	-0.380813	0.118064
8	METRN	0.0775001	-0.375893	0.0892589	-0.841045	0.118983
8	USP6NL	0.0786749	-0.105095	-0.0105879	-0.199602	0.1204
8	LINC00486	0.0798709	-0.155756	0.122265	-0.433777	0.121841
8	TMTC1	0.0806302	-0.068865	0.0235323	-0.161262	0.122609
8	ANXA2	0.0814174	-0.117296	0.0806949	-0.315288	0.123025
8	CDH20	0.0812257	-0.153116	-0.0205549	-0.285677	0.123025
8	DNAH5	0.0819601	0.212964	0.358028	0.0679011	0.123456
8	ADD3	0.0826905	-0.161995	-0.00539791	-0.318593	0.124165
8	C4orf47	0.084472	0.2435	0.388333	0.0986677	0.124856
8	DNAJB6	0.0845323	-0.097631	-0.0015668	-0.193695	0.124856
8	GLCCI1	0.0839695	-0.0585042	0.02551	-0.142518	0.124856
8	GPC6	0.0846824	-0.133276	0.0312015	-0.297753	0.124856
8	HPSE2	0.0845547	0.588548	1.02014	0.156954	0.124856
8	LCA5	0.0847147	0.354082	0.672072	0.0360912	0.124856
8	GAREM1	0.0869878	-0.0581763	0.0345006	-0.150853	0.127813
8	DNAAF4	0.0877156	0.153196	0.254108	0.052284	0.128489
8	ANXA1	0.0889854	-0.260283	-0.107791	-0.412774	0.129951
8	FAM13A	0.08935	-0.140024	0.00656742	-0.286616	0.130087
8	CHORDC1	0.0918324	-0.017038	0.187779	-0.221855	0.133296
8	ABI3BP	0.0943342	-0.160055	0.293532	-0.613642	0.136103
8	RASAL2	0.0941237	0.289414	0.558851	0.0199779	0.136103
8	IQGAP2	0.0952793	-0.165235	-0.0102644	-0.320205	0.137053
8	HIVEP2	0.0968506	0.046295	0.292804	-0.200214	0.138897
8	P4HA1	0.0982113	-0.028196	0.29395	-0.350342	0.140428
8	C2orf73	0.0988679	0.0209015	0.314595	-0.272792	0.140568
8	MT-ND4L	0.0988966	-0.178974	0.0385832	-0.396532	0.140568
8	ZNF487	0.0996749	0.172507	0.260465	0.0845488	0.141255
8	SLC1A2	0.102125	-0.244637	0.0827275	-0.572002	0.144301
8	MKL1	0.102552	-0.0531165	0.131005	-0.237238	0.144478
8	NAALADL2	0.105938	-0.246703	0.0590747	-0.552482	0.14881
8	LRMDA	0.112592	-0.0227022	0.174619	-0.220023	0.157694
8	STAG2	0.114565	-0.134141	-0.0142971	-0.253984	0.159991
8	ACACB	0.120189	0.139526	0.230128	0.048924	0.167356
8	LINC02223	0.120884	-0.184868	-0.0426882	-0.327048	0.167836
8	CD36	0.122206	0.255387	0.487637	0.0231378	0.16918
8	MTM1	0.122937	-0.0798178	0.0227826	-0.182418	0.169702
8	CALM1	0.124604	-0.205301	0.0796927	-0.490294	0.171509
8	ARL4C	0.126236	0.186513	0.385279	-0.0122533	0.173258
8	TTC28	0.127073	-0.143079	0.0107657	-0.296923	0.173908
8	GYG2	0.127742	0.181213	0.306429	0.0559969	0.174326
8	CROCC2	0.128482	0.233728	0.351601	0.115855	0.174838
8	NRCAM	0.132166	-0.0890201	0.0432235	-0.221264	0.179342
8	NAIP	0.133692	0.343889	0.663416	0.0243609	0.1809
8	PTMA	0.140019	-0.266066	0.000450972	-0.532582	0.188927
8	MBNL2	0.14042	-0.246104	0.0310974	-0.523306	0.188935
8	FHOD3	0.141593	-0.144934	0.135253	-0.425122	0.189981
8	BACH2	0.143414	-0.146407	0.0768701	-0.369685	0.191886
8	ELOVL5	0.146683	-0.170562	-0.0114635	-0.329661	0.195713
8	KDM6A	0.147552	-0.100484	0.096624	-0.297592	0.196326
8	POU2F1	0.149253	-0.129264	0.00598593	-0.264514	0.19804
8	CFAP45	0.150381	0.212443	0.466844	-0.0419578	0.198895
8	FUS	0.150728	0.186824	0.369134	0.0045152	0.198895
8	CFAP157	0.153119	0.220935	0.535504	-0.0936343	0.200741
8	DENND5B	0.153385	-0.161687	0.113915	-0.43729	0.200741
8	SUMF1	0.153126	0.153273	0.247354	0.059193	0.200741
8	LMO2	0.154886	0.327896	0.449558	0.206235	0.202154
8	AL390957.1	0.158301	-0.165525	0.00622443	-0.337275	0.20605
8	CLASP2	0.160161	-0.224542	-0.0281576	-0.420926	0.207905
8	RPL11	0.166324	-0.194565	-0.0714268	-0.317702	0.215323
8	TSC22D2	0.16832	-0.119437	0.174902	-0.413775	0.217319
8	FHL1	0.175252	-0.153989	0.0922078	-0.400186	0.22566
8	RAPGEF2	0.175771	-0.158947	0.00670642	-0.324601	0.225721
8	LINC00461	0.180116	0.152405	0.280253	0.0245561	0.230683
8	JUN	0.186984	-0.0761305	0.380683	-0.532944	0.23884
8	GLUD1	0.187703	-0.0745429	0.146172	-0.295258	0.239122
8	ENPEP	0.190113	0.131052	0.366542	-0.104438	0.24155
8	SH3RF1	0.193612	-0.04281	0.0839594	-0.16958	0.245344
8	CTNND2	0.202097	-0.102129	0.20424	-0.408499	0.25542
8	EEF1A1	0.203653	-0.0965962	0.132777	-0.32597	0.256667
8	OSBPL1A	0.204155	-0.105386	0.0352816	-0.246053	0.256667
8	CNTNAP3B	0.204798	-0.0881101	0.16229	-0.33851	0.256801
8	FAM110B	0.205926	-0.103739	0.00423488	-0.211714	0.257542
8	GALNTL6	0.208318	0.274178	0.542754	0.00560099	0.259855
8	SRP14	0.212456	-0.178483	-0.0747541	-0.282211	0.264329
8	ANKRD44	0.216546	0.169381	0.523058	-0.184296	0.268719
8	LSAMP	0.217479	-0.172115	0.0489968	-0.393226	0.269179
8	ZBTB20	0.218162	-0.185008	0.0298801	-0.399896	0.269329
8	MT-CO1	0.229876	0.28595	0.588259	-0.0163586	0.28306
8	ARMH1	0.231795	0.170801	0.277279	0.0643221	0.284691
8	RIPOR2	0.239754	0.19162	0.425042	-0.0418025	0.293713
8	PTPN3	0.241861	0.180143	0.281948	0.0783371	0.295539
8	CFAP70	0.243726	0.273676	0.478442	0.0689093	0.295786
8	CFAP97D2	0.243292	0.229009	0.453746	0.00427153	0.295786
8	PLXDC2	0.243916	-0.0757031	0.261244	-0.41265	0.295786
8	DOCK4	0.254542	-0.134034	0.0107598	-0.278827	0.307893
8	PLCB1	0.258476	-0.0779202	0.0288148	-0.184655	0.311864
8	LINC00511	0.270827	-0.0875929	0.0243694	-0.199555	0.325945
8	CSGALNACT1	0.273872	0.255346	0.642811	-0.132119	0.328784
8	OCA2	0.275981	0.104937	0.212001	-0.00212699	0.330487
8	CLU	0.277915	-0.274713	0.0665462	-0.615972	0.331347
8	HSP90AB1	0.278082	-0.227167	0.183669	-0.638002	0.331347
8	FILIP1L	0.279783	0.315451	0.727901	-0.0969992	0.332546
8	MTRNR2L12	0.280796	0.10537	0.665453	-0.454712	0.332924
8	ACTG1	0.283177	-0.100701	0.229813	-0.431214	0.334918
8	PDE10A	0.286075	-0.239738	0.0503946	-0.52987	0.337007
8	UBB	0.28635	-0.068598	0.135721	-0.272917	0.337007
8	CNN3	0.30419	-0.0981884	0.0644645	-0.260841	0.357125
8	HSP90B1	0.305977	-0.0573251	0.0492283	-0.163878	0.358345
8	SIK3	0.310756	-0.104581	0.173967	-0.38313	0.363054
8	SGIP1	0.320995	0.347203	0.83814	-0.143735	0.374104
8	CNTN3	0.323036	-0.171306	0.251384	-0.593997	0.375568
8	SUGCT	0.327443	0.177361	0.295404	0.0593181	0.37977
8	PCP4	0.329114	0.141691	0.618007	-0.334625	0.380786
8	AL357093.2	0.34263	0.09543	0.470164	-0.279304	0.395469
8	TUBB4B	0.345199	-0.058653	0.349768	-0.467074	0.397476
8	EFEMP1	0.347199	-0.162318	-0.00959085	-0.315046	0.39882
8	PTPRD	0.351013	-0.229135	0.0846544	-0.542924	0.402237
8	JUND	0.362829	-0.00946671	0.416275	-0.435209	0.414786
8	PELI2	0.369398	-0.0434161	0.386854	-0.473686	0.42129
8	TCTEX1D1	0.37556	0.0873702	0.303834	-0.129094	0.427299
8	FAM182B	0.398245	0.263012	0.673256	-0.147233	0.452037
8	STOX2	0.400184	-0.0321867	0.129441	-0.193814	0.453164
8	ARHGAP42	0.402904	-0.0638162	0.117666	-0.245298	0.455167
8	SAMD4A	0.414861	-0.0977063	0.113041	-0.308454	0.467019
8	SIK2	0.415344	0.0528347	0.559534	-0.453865	0.467019
8	NR3C2	0.420405	-0.0704891	0.0440976	-0.185076	0.471602
8	NAV3	0.434401	0.00921805	0.333286	-0.31485	0.486164
8	ROR1	0.441695	0.0076662	0.15106	-0.135727	0.493174
8	AC019330.1	0.449893	-0.0779521	0.308679	-0.464583	0.49884
8	GALNT17	0.44822	-0.048538	0.0473053	-0.144381	0.49884
8	SMC6	0.449288	0.171064	0.435658	-0.0935303	0.49884
8	AC079385.1	0.453923	0.00279004	0.220095	-0.214515	0.500853
8	DRC3	0.454866	-0.0414524	0.31743	-0.400334	0.500853
8	ROBO2	0.455891	-0.211002	0.11586	-0.537864	0.500853
8	TXNIP	0.454164	-0.0106801	0.216539	-0.237899	0.500853
8	RPL18	0.464398	-0.040297	0.241577	-0.322171	0.509031
8	CDHR3	0.470579	0.117997	0.445204	-0.209211	0.514628
8	GABRB1	0.480227	-0.150956	0.116437	-0.418349	0.523984
8	OSBPL3	0.494588	-0.113647	0.0753064	-0.302601	0.538426
8	CFAP65	0.502202	0.119045	0.396608	-0.158518	0.545476
8	ADGRB3	0.518833	-0.0884821	0.0895281	-0.266492	0.562265
8	MT-ND5	0.520214	-0.118736	0.332014	-0.569486	0.562488
8	LINC02416	0.522939	0.0852497	0.465139	-0.294639	0.564162
8	FRMPD4	0.534587	0.0168459	0.370244	-0.336552	0.574577
8	FTH1	0.534992	-0.146112	0.0992586	-0.391483	0.574577
8	RYR3	0.56393	0.161283	0.474855	-0.152288	0.6043
8	DGKB	0.585799	0.107827	0.325615	-0.109961	0.62549
8	SSBP2	0.586316	-0.159703	0.150594	-0.469999	0.62549
8	BMP2K	0.598152	0.00763731	0.449417	-0.434142	0.6367
8	RPL10	0.60471	-0.0710002	0.161462	-0.303462	0.642253
8	HSD17B4	0.643459	-0.0782602	0.107762	-0.264283	0.681895
8	LINC02340	0.650062	0.0269746	0.32671	-0.272761	0.685951
8	SMOC1	0.65015	0.120782	0.361469	-0.119904	0.685951
8	LRRC23	0.654618	0.0164992	0.263782	-0.230783	0.689147
8	KANSL1	0.658255	0.191434	0.691765	-0.308897	0.691457
8	GON4L	0.664481	-0.0117465	0.258967	-0.28246	0.696469
8	NPL	0.676938	0.107316	0.327399	-0.112767	0.707976
8	DNAI2	0.696311	0.110209	0.415344	-0.194926	0.726652
8	AC096564.1	0.7142	0.0874601	0.474006	-0.299086	0.7437
8	PCDH9	0.739614	-0.226627	0.422477	-0.875732	0.768493
8	CHST9	0.745684	-0.127965	0.324535	-0.580466	0.773123
8	DOC2A	0.755087	0.0513216	0.36973	-0.267087	0.780743
8	MT-ATP6	0.756294	0.110988	0.867763	-0.645787	0.780743
8	AC007402.1	0.77419	0.0503721	0.281539	-0.180795	0.797499
8	ROBO1	0.785168	-0.0886231	0.158289	-0.335535	0.807071
8	HSPA5	0.792202	0.060606	0.286114	-0.164902	0.812559
8	CADM2	0.800398	-0.129362	0.261242	-0.519966	0.819211
8	DLG2	0.820595	-0.0416807	0.139646	-0.223007	0.838092
8	ARIH1	0.824183	-0.110079	0.0515016	-0.271659	0.839965
8	DCLK1	0.835169	-0.091126	0.275329	-0.457581	0.849354
8	PGAP1	0.839422	0.0811039	0.494543	-0.332335	0.851871
8	AC092957.1	0.841979	0.0294209	0.369974	-0.311133	0.85266
8	SGMS2	0.882635	0.206739	1.01521	-0.601736	0.891946
8	DYNLRB2	0.894727	0.0560604	0.430568	-0.318447	0.902261
8	HSPH1	0.913668	0.0803238	0.502016	-0.341368	0.918483
8	MT-CYB	0.914648	-0.159794	0.601713	-0.921302	0.918483
8	ZSWIM6	0.930878	-0.0334516	0.153917	-0.22082	0.932825
8	PCAT1	0.977533	0.0124989	0.303048	-0.278051	0.977533

## Sheet: 4
cluster	primerid	Pr..Chisq.	coef	ci.hi	ci.lo	fdr
4	MALAT1	#N/A	#N/A	#N/A	#N/A	#N/A
4	ARL15	0.000801892	-0.1534	-0.0728935	-0.233907	0.0151628
4	BAALC	0.00050837	0.293511	0.370188	0.216835	0.0151628
4	CDH10	0.000924783	-0.195382	-0.0519239	-0.33884	0.0151628
4	CNTN4	0.000115147	-0.271419	-0.185217	-0.357622	0.0151628
4	NR6A1	0.000640623	-0.251134	-0.126618	-0.37565	0.0151628
4	NRXN3	0.000676411	-0.376329	-0.236241	-0.516417	0.0151628
4	PSD3	0.000288369	-0.216784	-0.112098	-0.321469	0.0151628
4	RAB3C	0.00101085	-0.172791	-0.099633	-0.245949	0.0151628
4	SLC44A5	0.000391326	-0.21165	-0.125609	-0.297691	0.0151628
4	ZNF804B	0.000881969	-0.284861	-0.14311	-0.426613	0.0151628
4	CNTN5	0.00171622	-0.739282	-0.434338	-1.04423	0.0214528
4	EIF4G3	0.00171311	-0.204764	-0.0914259	-0.318101	0.0214528
4	MT-CO1	0.00235549	0.337722	0.480301	0.195142	0.0268329
4	PRKD1	0.00250441	-0.162181	-0.0397351	-0.284627	0.0268329
4	ARHGAP42	0.00303097	-0.257801	-0.134692	-0.380911	0.0284153
4	KCNH5	0.0029739	-0.115595	-0.0526148	-0.178574	0.0284153
4	SEMA6D	0.00329104	-0.38245	-0.193895	-0.571006	0.0290386
4	UTRN	0.00374762	-0.271315	-0.150959	-0.39167	0.0312302
4	SYN3	0.00429056	-0.0776812	-0.0161433	-0.139219	0.0338729
4	ZNF804A	0.00477317	-0.218479	-0.132972	-0.303987	0.0357988
4	ANO4	0.00651657	-0.196122	-0.0643404	-0.327904	0.0407286
4	CA8	0.00633088	-0.239243	-0.018561	-0.459925	0.0407286
4	FAM19A2	0.00631435	-0.303355	-0.119711	-0.487	0.0407286
4	PCSK5	0.00612531	-0.18124	-0.0469757	-0.315504	0.0407286
4	SLC4A10	0.00867273	-0.25311	-0.0968405	-0.40938	0.050035
4	TMEFF2	0.00835419	-0.158509	-0.0266901	-0.290328	0.050035
4	CAMK2D	0.0127401	-0.193666	-0.0164179	-0.370914	0.0637809
4	GHR	0.0136066	-0.109367	0.0659533	-0.284688	0.0637809
4	KHDRBS2	0.0116758	-0.232105	-0.14185	-0.322359	0.0637809
4	NUTM2A-AS1	0.0133596	-0.0919559	0.14144	-0.325352	0.0637809
4	POU6F2	0.0129325	0.389684	0.559435	0.219934	0.0637809
4	PPM1E	0.0126986	-0.118806	-0.0315717	-0.20604	0.0637809
4	NCKAP5	0.0142463	-0.165493	-0.0487947	-0.282191	0.064756
4	ATP2C2	0.0159414	-0.117649	0.012453	-0.247752	0.0683204
4	GRM8	0.0155547	-0.186501	-0.0803735	-0.292628	0.0683204
4	ALK	0.0195352	0.269412	0.419946	0.118879	0.0813968
4	LINC02588	0.0211387	-0.174758	-0.0762357	-0.273279	0.0856975
4	SEL1L3	0.0217955	-0.142766	-0.0766365	-0.208895	0.0860349
4	FTH1	0.0247599	0.449577	0.746997	0.152157	0.0951828
4	PLPPR1	0.0253821	-0.175292	-0.0515019	-0.299082	0.0951828
4	SESN3	0.0269638	-0.0896066	0.00560367	-0.184817	0.0986482
4	CLSTN1	0.0300621	0.137848	0.216979	0.0587165	0.104868
4	PDE1C	0.02997	-0.183603	-0.0785929	-0.288612	0.104868
4	EPB41L2	0.0329906	-0.172179	-0.0981293	-0.246229	0.112468
4	LRFN5	0.0350961	-0.250422	-0.0990743	-0.401769	0.116987
4	ADAMTS6	0.0387313	-0.121331	-0.0124521	-0.23021	0.122814
4	GABRB2	0.0393005	-0.162519	-0.0571012	-0.267937	0.122814
4	GAPDH	0.0377856	0.331868	0.588227	0.0755093	0.122814
4	MT-CYB	0.042659	0.306856	0.492561	0.12115	0.130589
4	DPH6	0.0482999	0.133303	0.24887	0.0177351	0.142059
4	RPLP1	0.0482597	0.287575	0.501766	0.0733837	0.142059
4	PPM1B	0.0502597	-0.203144	0.00199816	-0.408285	0.14498
4	ALCAM	0.0555291	-0.177716	-0.0514576	-0.303974	0.149188
4	HYDIN	0.0555585	-0.0862539	0.0770688	-0.249577	0.149188
4	ITM2C	0.0543273	0.163661	0.302453	0.0248682	0.149188
4	PTPRK	0.0556967	-0.123951	0.00369124	-0.251594	0.149188
4	CRB1	0.0569134	-0.138057	-0.00956953	-0.266544	0.149772
4	ABCA1	0.0602818	-0.144096	-0.0327322	-0.255461	0.155901
4	NEGR1	0.0637008	-0.217487	-0.0564324	-0.378541	0.161951
4	PCDH11X	0.0648788	-0.155999	-0.0225367	-0.289462	0.162197
4	FRY	0.0670861	-0.158211	-0.0152209	-0.301202	0.162305
4	MT-ND2	0.0670336	0.214929	0.351784	0.0780745	0.162305
4	P4HA1	0.0700653	-0.153406	-0.00219518	-0.304616	0.166822
4	RALYL	0.080633	-0.294246	-0.0695255	-0.518967	0.188984
4	MT-CO2	0.0831612	0.274215	0.528452	0.0199776	0.19191
4	CLU	0.0871737	0.24671	0.460552	0.0328685	0.192579
4	SEC62	0.0860522	0.153681	0.256532	0.0508304	0.192579
4	SGCZ	0.0873027	-0.38027	-0.0413135	-0.719226	0.192579
4	FTL	0.0894574	0.148238	0.285225	0.011251	0.19265
4	GPC5	0.0899032	-0.385497	-0.0475872	-0.723408	0.19265
4	CACNB2	0.0993684	-0.163283	0.0390286	-0.365594	0.198737
4	COX4I1	0.0984986	0.266452	0.485898	0.0470065	0.198737
4	MYT1L	0.0970763	0.180329	0.338113	0.0225446	0.198737
4	PGRMC1	0.0955556	0.132212	0.237759	0.0266649	0.198737
4	SCLT1	0.0940738	-0.126559	-0.018066	-0.235052	0.198737
4	KCNT2	0.108449	-0.235095	0.0218896	-0.492079	0.208556
4	KLHL1	0.107389	0.386856	0.692751	0.0809614	0.208556
4	NAV1	0.108254	0.152963	0.283974	0.0219521	0.208556
4	PTPN13	0.111377	-0.15785	-0.040107	-0.275594	0.208832
4	RIT2	0.110085	-0.182067	0.0294227	-0.393556	0.208832
4	S100B	0.112786	0.241553	0.43605	0.047056	0.208863
4	PDE10A	0.118356	-0.155655	-0.0343285	-0.276981	0.213897
4	SGK1	0.117824	0.177946	0.325808	0.0300837	0.213897
4	PLCL1	0.122505	-0.123425	0.0563369	-0.303187	0.218759
4	PDZD2	0.129728	0.171362	0.319024	0.0236994	0.228932
4	CADPS2	0.14064	-0.125768	0.000559431	-0.252096	0.242483
4	UBA6-AS1	0.139767	0.208306	0.393977	0.0226349	0.242483
4	CALM1	0.142935	0.290647	0.594213	-0.0129188	0.243639
4	HTRA1	0.146153	0.125871	0.245293	0.00644834	0.246326
4	SLC35F3	0.149724	0.240616	0.463359	0.0178743	0.24954
4	C1QL1	0.152775	0.12965	0.241641	0.0176595	0.251827
4	PLXDC2	0.155222	-0.152704	-0.0252599	-0.280148	0.25308
4	COL11A1	0.159743	-0.323817	-0.00632905	-0.641305	0.25765
4	TNK2	0.162175	0.200918	0.394758	0.00707857	0.258789
4	B2M	0.176298	0.161008	0.318376	0.00364075	0.278365
4	AC012593.1	0.17914	0.207837	0.377434	0.0382409	0.279905
4	TRPM3	0.18538	-0.230386	0.00688127	-0.467654	0.28667
4	CNTNAP2	0.191386	-0.278182	0.0156382	-0.572002	0.289924
4	REV3L	0.193283	-0.216044	0.0113883	-0.443477	0.289924
4	TPT1	0.189628	0.265382	0.531464	-0.000698711	0.289924
4	AC096711.2	0.206172	-0.228413	0.0780874	-0.534914	0.304704
4	PLP1	0.207198	0.273015	0.628132	-0.0821031	0.304704
4	EPHA5	0.225111	-0.142046	0.0205189	-0.304611	0.319044
4	PCDH15	0.228578	-0.184687	0.0172301	-0.386605	0.319044
4	PSAP	0.229163	0.12617	0.261581	-0.00923958	0.319044
4	RBFOX1	0.228556	-0.154018	0.0304375	-0.338474	0.319044
4	RPS27A	0.229711	0.215217	0.463982	-0.0335482	0.319044
4	SPARCL1	0.222542	0.190095	0.375854	0.00433628	0.319044
4	NLGN4Y	0.238052	0.508709	3.34352	-2.3261	0.327594
4	HSPH1	0.247721	-0.180246	0.0402124	-0.400705	0.333468
4	MT-ND4	0.248989	0.279545	0.643798	-0.0847078	0.333468
4	PCLO	0.245631	-0.124958	0.00668736	-0.256603	0.333468
4	SSBP2	0.251969	-0.156189	0.0467108	-0.359089	0.334472
4	KCNMB2-AS1	0.261115	0.344124	0.81549	-0.127242	0.343572
4	CCSER1	0.2728	-0.195009	0.032091	-0.422109	0.353584
4	DGKB	0.273911	-0.263241	0.02452	-0.551002	0.353584
4	PEBP1	0.275796	0.197565	0.429058	-0.0339281	0.353584
4	C1orf61	0.281656	0.218294	0.477462	-0.0408747	0.355028
4	VCAN	0.279451	0.149915	0.319168	-0.0193374	0.355028
4	TMEM132C	0.297368	0.0929246	0.247234	-0.0613851	0.37171
4	OLIG1	0.321022	0.128678	0.367455	-0.1101	0.397961
4	METRN	0.33392	0.132429	0.297365	-0.0325077	0.410558
4	PCDH11Y	0.337119	-0.0498798	0.693308	-0.793068	0.411121
4	NRCAM	0.342985	0.0763801	0.234829	-0.0820691	0.414901
4	THSD7A	0.352756	-0.134374	0.0658302	-0.334578	0.423307
4	ATCAY	0.367989	0.0941656	0.235264	-0.0469328	0.438082
4	CKB	0.372469	0.152802	0.415543	-0.10994	0.439924
4	IPO9-AS1	0.376535	0.171365	0.504705	-0.161975	0.441252
4	CHST9	0.388095	0.16317	0.373	-0.046661	0.451273
4	AC010127.1	0.412759	0.274335	0.658089	-0.10942	0.47626
4	TRAK1	0.420341	0.0870582	0.224885	-0.0507683	0.481306
4	PAM	0.430527	-0.124311	0.0564781	-0.3051	0.489235
4	SMOC1	0.443134	0.123997	0.316026	-0.0680331	0.499775
4	GOLGA8B	0.446739	0.153138	0.380759	-0.0744829	0.50008
4	AC004852.2	0.454927	-0.1144	0.0805536	-0.309353	0.505474
4	ACTG1	0.45879	0.117559	0.30789	-0.0727724	0.506018
4	MT-CO3	0.497547	0.175773	0.516006	-0.164459	0.544759
4	SPOCK1	0.550176	0.145406	0.419187	-0.128374	0.598017
4	MAST4	0.566773	-0.0922297	0.0803268	-0.264786	0.611626
4	GRIA4	0.592923	0.0665272	0.272531	-0.139477	0.635275
4	MT-ATP6	0.640251	0.189453	0.593011	-0.214106	0.681118
4	HIP1	0.645225	0.0908487	0.274648	-0.0929503	0.681576
4	MT-ND1	0.698007	0.0592532	0.222353	-0.103846	0.732175
4	MT3	0.706334	0.12235	0.467693	-0.222992	0.735765
4	LIMA1	0.722253	0.075897	0.255701	-0.103907	0.742661
4	ZCCHC24	0.722856	0.0776498	0.277978	-0.122679	0.742661
4	ITGA8	0.743123	0.122466	0.459045	-0.214112	0.758289
4	HSPA1A	0.875407	-0.0466985	0.268255	-0.361652	0.887237
4	HSP90AA1	0.892497	-0.0508871	0.471732	-0.573507	0.898487
4	PENK	0.916772	0.0669894	0.736475	-0.602496	0.916772

## Sheet: 19
cluster	primerid	Pr..Chisq.	coef	ci.hi	ci.lo	fdr
19	APP	#N/A	#N/A	#N/A	#N/A	#N/A
19	CSMD1	#N/A	#N/A	#N/A	#N/A	#N/A
19	DCLK1	#N/A	#N/A	#N/A	#N/A	#N/A
19	DMD	#N/A	#N/A	#N/A	#N/A	#N/A
19	GPC6	#N/A	#N/A	#N/A	#N/A	#N/A
19	GPHN	#N/A	#N/A	#N/A	#N/A	#N/A
19	JMJD1C	#N/A	#N/A	#N/A	#N/A	#N/A
19	KAZN	#N/A	#N/A	#N/A	#N/A	#N/A
19	KLF12	#N/A	#N/A	#N/A	#N/A	#N/A
19	LDLRAD4	#N/A	#N/A	#N/A	#N/A	#N/A
19	MARCH1	#N/A	#N/A	#N/A	#N/A	#N/A
19	NRXN3	#N/A	#N/A	#N/A	#N/A	#N/A
19	PLCB1	#N/A	#N/A	#N/A	#N/A	#N/A
19	SMYD3	#N/A	#N/A	#N/A	#N/A	#N/A
19	SOX6	#N/A	#N/A	#N/A	#N/A	#N/A
19	TNRC6A	#N/A	#N/A	#N/A	#N/A	#N/A
19	DBT	3.74167e-05	0.403194	0.613258	0.193129	0.103756
19	AP2A1	0.000126887	-0.20626	0.120103	-0.532623	0.175929
19	MAPKAPK5-AS1	0.000235541	0.269277	0.456211	0.0823427	0.183929
19	TMEM170B	0.000265315	0.215077	0.501736	-0.0715818	0.183929
19	ANO3	0.000388086	-0.0776557	0.417785	-0.573096	0.192954
19	AP005433.1	0.000490169	0.267379	0.533802	0.000956704	0.192954
19	CCDC93	0.000552562	-0.699262	-0.402178	-0.996346	0.192954
19	HOMER2	0.000556664	0.322522	0.550124	0.0949192	0.192954
19	MRPS16	0.000729605	-0.601	-0.317633	-0.884367	0.224799
19	LINC02192	0.00087582	0.394043	0.696068	0.0920182	0.234698
19	MHENCR	0.000961855	-0.217404	0.0171572	-0.451966	0.234698
19	TMEM9B-AS1	0.00101564	-0.0852706	0.117649	-0.288191	0.234698
19	MGST3	0.00111031	0.270846	0.697126	-0.155434	0.236838
19	AL365275.1	0.00151473	-0.216541	0.0312496	-0.464331	0.25548
19	SRP54	0.00141649	0.321723	0.534608	0.108837	0.25548
19	TCTN1	0.00156623	0.142595	#N/A	#N/A	0.25548
19	ZDHHC6	0.00145712	-0.199798	0.012064	-0.411659	0.25548
19	ABCC1	0.00187273	0.26574	0.500376	0.0311046	0.260716
19	ARHGEF33	0.00362664	-0.351299	#N/A	#N/A	0.260716
19	ARSG	0.00365349	-0.0274752	0.298387	-0.353337	0.260716
19	CNIH2	0.00313245	-0.546786	-0.116505	-0.977067	0.260716
19	CNN3	0.00312005	-0.195742	0.0584828	-0.449966	0.260716
19	FAM222A	0.00254091	0.371916	0.61852	0.125311	0.260716
19	FBXO17	0.00308851	-0.342015	#N/A	#N/A	0.260716
19	FIG4	0.00196446	0.0605938	0.264491	-0.143303	0.260716
19	GLT1D1	0.00340557	-0.342986	-0.0406308	-0.645341	0.260716
19	HERPUD1	0.00261768	0.186983	0.464092	-0.0901261	0.260716
19	MMP25-AS1	0.00288278	-0.185511	0.0466674	-0.41769	0.260716
19	MRPL49	0.00180244	-0.161056	0.0185601	-0.340673	0.260716
19	PITPNA-AS1	0.00366676	-0.320457	#N/A	#N/A	0.260716
19	PWAR6	0.00311118	-0.457762	-0.0749814	-0.840543	0.260716
19	RBM22	0.00365305	-0.158186	0.0371787	-0.353552	0.260716
19	RIPK1	0.00236685	-0.160374	0.118238	-0.438987	0.260716
19	SGPL1	0.00349909	0.299684	0.523534	0.075834	0.260716
19	ST5	0.00253749	0.165205	0.443392	-0.112983	0.260716
19	STRIP2	0.0027422	-0.529902	#N/A	#N/A	0.260716
19	TAC1	0.00336056	-0.497214	-0.0434579	-0.950971	0.260716
19	TRMT9B	0.0021216	0.206647	0.450295	-0.0370012	0.260716
19	TTC21B	0.00343302	-0.53495	-0.182761	-0.887138	0.260716
19	AGAP9	0.00431683	-0.126165	0.149148	-0.401477	0.266766
19	ANKAR	0.0043938	0.518675	0.828795	0.208554	0.266766
19	CFAP97	0.00422414	0.148	0.505479	-0.20948	0.266766
19	NOM1	0.00404818	-0.248055	#N/A	#N/A	0.266766
19	PFKFB3	0.0040393	-0.0751258	0.305242	-0.455494	0.266766
19	SPAG6	0.00410917	0.175109	0.372081	-0.0218629	0.266766
19	STAG3	0.00442526	0.144326	#N/A	#N/A	0.266766
19	ADAMTS10	0.00827912	-0.269134	#N/A	#N/A	0.266938
19	ADNP2	0.00820283	0.148172	0.482433	-0.186089	0.266938
19	BCAS2	0.00843524	0.0425985	0.261526	-0.176329	0.266938
19	BFAR	0.00822347	-0.236242	#N/A	#N/A	0.266938
19	CA5B	0.00633262	0.24	0.451513	0.0284876	0.266938
19	CACNA1E	0.00769331	-0.462021	0.134502	-1.05854	0.266938
19	CRNKL1	0.00585909	-0.283604	#N/A	#N/A	0.266938
19	CUL4B	0.00502767	0.29138	0.504672	0.0780877	0.266938
19	DERL2	0.00680893	-0.257206	#N/A	#N/A	0.266938
19	DNAJC3-DT	0.00825837	-0.228308	#N/A	#N/A	0.266938
19	EEPD1	0.00826935	-0.100578	0.176775	-0.377931	0.266938
19	FAM168A	0.00857681	0.661224	1.22247	0.0999773	0.266938
19	GCLC	0.00455808	0.437599	0.748366	0.126831	0.266938
19	HPS3	0.00658907	0.219665	0.41048	0.0288488	0.266938
19	IDH3G	0.00832552	-0.196789	#N/A	#N/A	0.266938
19	KMT2C	0.00699709	0.263309	0.771687	-0.245069	0.266938
19	LINC00630	0.00524558	0.454436	0.737652	0.17122	0.266938
19	LMNA	0.00705083	0.233436	0.422123	0.044749	0.266938
19	LRRIQ1	0.0070091	0.276612	0.647812	-0.094589	0.266938
19	MAL2	0.00547841	-0.295478	#N/A	#N/A	0.266938
19	MERTK	0.0052151	-0.361297	#N/A	#N/A	0.266938
19	MLLT3	0.00798482	-0.473394	-0.0573685	-0.88942	0.266938
19	MPRIP	0.00872153	-0.29299	0.222227	-0.808207	0.266938
19	MRPL15	0.00564109	-0.305209	-0.0444345	-0.565983	0.266938
19	MRPL39	0.00549353	-0.115452	0.055501	-0.286406	0.266938
19	NUDT16L1	0.00622159	-0.216218	0.0301957	-0.462631	0.266938
19	ORMDL1	0.00670501	-0.626808	-0.343566	-0.91005	0.266938
19	PCDH11Y	0.00672786	1.8304	2.65255	1.00825	0.266938
19	PEX26	0.00548309	-0.167089	#N/A	#N/A	0.266938
19	RAB35	0.00522719	-0.244333	#N/A	#N/A	0.266938
19	RAP1GAP	0.00827309	-0.126752	0.320481	-0.573984	0.266938
19	RORA-AS1	0.00841968	-0.186671	0.290013	-0.663355	0.266938
19	SOD1	0.0066776	-0.644872	-0.318034	-0.971709	0.266938
19	SPECC1	0.00875996	0.34782	0.70967	-0.0140298	0.266938
19	SYT2	0.00793032	-0.239271	0.0466206	-0.525162	0.266938
19	TPK1	0.00850254	0.487216	0.819671	0.15476	0.266938
19	TTTY15	0.00718223	0.460446	0.700209	0.220684	0.266938
19	TUBD1	0.0071028	-0.210132	#N/A	#N/A	0.266938
19	WDSUB1	0.00522606	-0.271953	#N/A	#N/A	0.266938
19	WIPF2	0.00616848	0.67664	1.01843	0.334852	0.266938
19	ZADH2	0.00809541	-0.291078	-0.0082837	-0.573872	0.266938
19	ZMYND11	0.00547906	-0.429106	-0.0840021	-0.774211	0.266938
19	ZNF414	0.00612508	-0.274036	-0.00806509	-0.540007	0.266938
19	ZNF462	0.00500129	-0.633103	-0.296428	-0.969778	0.266938
19	ZNF566	0.0057771	-0.641242	-0.308849	-0.973634	0.266938
19	EPDR1	0.0088722	-0.0254414	0.248772	-0.299655	0.26742
19	FAM219A	0.00924962	0.538195	0.878278	0.198111	0.269991
19	SLC25A43	0.00921276	-0.162668	0.0538569	-0.379192	0.269991
19	UMAD1	0.00905617	-0.569934	-0.0252879	-1.11458	0.269991
19	AC005837.1	0.00970993	0.350905	0.760285	-0.0584759	0.272859
19	AC018816.1	0.0100845	-0.288664	-0.0172675	-0.560061	0.272859
19	ADRA1D	0.010523	-0.43044	-0.0334184	-0.827462	0.272859
19	ANKRD20A3	0.0104014	-0.272908	#N/A	#N/A	0.272859
19	AP000857.2	0.0104106	0.192118	#N/A	#N/A	0.272859
19	DPF1	0.00998079	0.115336	0.369043	-0.138372	0.272859
19	JADE3	0.0101372	-0.313456	-0.0330808	-0.593831	0.272859
19	LRP6	0.0100273	-0.531339	-0.143384	-0.919293	0.272859
19	TMEM230	0.010627	-0.113412	0.380122	-0.606946	0.272859
19	TMEM266	0.00990159	0.272818	0.465501	0.0801347	0.272859
19	TSPAN9	0.010479	-0.236567	#N/A	#N/A	0.272859
19	XACT	0.010612	-0.20206	#N/A	#N/A	0.272859
19	YJEFN3	0.00959761	-0.175786	#N/A	#N/A	0.272859
19	AC011997.1	0.011836	-0.34971	-0.0243137	-0.675105	0.278145
19	ACOX3	0.0116575	-0.0348702	0.164702	-0.234442	0.278145
19	FGFR1OP	0.0111833	0.511092	0.819623	0.20256	0.278145
19	KIAA1549L	0.0111328	0.626673	1.05873	0.194616	0.278145
19	LINC01250	0.010951	-0.0292595	0.450973	-0.509492	0.278145
19	MTHFD2L	0.011583	-0.33946	-0.0397178	-0.639202	0.278145
19	NGEF	0.0117003	-0.09474	0.377151	-0.566631	0.278145
19	PKIG	0.0115965	-0.299741	0.066551	-0.666033	0.278145
19	PPP2R5E	0.0117363	0.857187	1.37284	0.341536	0.278145
19	SLC6A1	0.0116923	-0.520277	-0.156776	-0.883779	0.278145
19	ATP6V0E1	0.0121473	-0.261463	0.0145728	-0.537498	0.278385
19	KCNC2	0.0120549	-0.558329	-0.145388	-0.97127	0.278385
19	NME5	0.0121363	0.171998	0.444376	-0.10038	0.278385
19	TTTY14	0.0122828	1.26229	1.82871	0.695869	0.279181
19	AC093227.1	0.0128789	-0.168978	#N/A	#N/A	0.280089
19	CBX5	0.0139818	-0.371113	0.094083	-0.836309	0.280089
19	CD200	0.0142536	-0.375934	0.0413558	-0.793225	0.280089
19	CDC42EP3	0.0139224	0.0672122	0.38991	-0.255486	0.280089
19	COPS9	0.0143054	0.174043	0.369092	-0.0210068	0.280089
19	CPB2-AS1	0.0129483	#N/A	#N/A	#N/A	0.280089
19	DESI2	0.0125208	-0.154722	0.0530159	-0.362461	0.280089
19	DLST	0.0126774	0.260572	0.527648	-0.00650408	0.280089
19	ENOX1	0.0127653	-0.234575	0.304258	-0.773408	0.280089
19	ERGIC3	0.013816	-0.256074	-0.0206229	-0.491524	0.280089
19	HSPH1	0.0143428	-0.618844	-0.263184	-0.974505	0.280089
19	MTA3	0.0135556	0.438171	0.905784	-0.0294423	0.280089
19	PDLIM5	0.0141571	-0.202711	0.131965	-0.537388	0.280089
19	RHD	0.0142534	-0.300802	-0.0634477	-0.538156	0.280089
19	RNF208	0.0140909	-0.170862	#N/A	#N/A	0.280089
19	SF3B2	0.0135833	-0.163658	0.0635497	-0.390866	0.280089
19	SLC12A6	0.0141114	-0.488749	-0.176862	-0.800636	0.280089
19	YIPF3	0.0140519	-0.441207	-0.137152	-0.745261	0.280089
19	ZNF385A	0.0138127	-0.243719	#N/A	#N/A	0.280089
19	ZNF638	0.0143134	-0.334766	-0.041085	-0.628446	0.280089
19	POLL	0.0145407	-0.118299	0.0916423	-0.32824	0.281968
19	CBLN4	0.0154045	-0.417614	0.0382741	-0.873501	0.283993
19	CCDC130	0.0161765	0.254639	0.464206	0.0450729	0.283993
19	CYTH3	0.0150843	0.745466	1.09904	0.391889	0.283993
19	DMAC1	0.0169034	0.137771	0.409744	-0.134201	0.283993
19	DNAJA4	0.0158292	-0.455115	-0.181713	-0.728517	0.283993
19	FAM160B1	0.0150019	-0.213206	0.0917809	-0.518194	0.283993
19	FAM76A	0.0157426	0.113633	0.459745	-0.232479	0.283993
19	GIGYF2	0.016101	-0.52825	-0.206622	-0.849879	0.283993
19	HYLS1	0.0167264	0.290915	0.582171	-0.000341031	0.283993
19	LINC02062	0.0161663	-0.237033	0.177965	-0.65203	0.283993
19	MISP3	0.0170007	-0.203532	#N/A	#N/A	0.283993
19	MPHOSPH8	0.0150572	-0.107804	0.357632	-0.57324	0.283993
19	PAQR3	0.0159605	0.0897352	0.536397	-0.356927	0.283993
19	PCIF1	0.0165433	-0.149384	#N/A	#N/A	0.283993
19	PCSK1N	0.0167825	-0.827556	-0.288658	-1.36645	0.283993
19	PCSK2	0.0164545	-0.110655	0.442523	-0.663834	0.283993
19	PDZD8	0.0168525	-0.38097	0.054776	-0.816716	0.283993
19	RGL2	0.0150179	-0.207052	#N/A	#N/A	0.283993
19	SEC23B	0.0151826	-0.250236	0.0749586	-0.575431	0.283993
19	SENP2	0.0160133	0.380009	0.664959	0.0950588	0.283993
19	TAZ	0.0162154	-0.129428	0.197692	-0.456547	0.283993
19	USP47	0.0162216	0.683511	1.26948	0.0975443	0.283993
19	ZNF512B	0.0163244	-0.157462	#N/A	#N/A	0.283993
19	CSNK2A1	0.0172134	-0.431311	-0.0796312	-0.782991	0.285825
19	MIR29B2CHG	0.0174609	-0.459675	-0.0611522	-0.858198	0.288209
19	HM13	0.017917	-0.124507	0.237201	-0.486215	0.292258
19	SIRT3	0.0178979	0.246872	0.454244	0.0394999	0.292258
19	ALDH3A2	0.0183929	0.210202	0.471183	-0.0507785	0.294703
19	CYB561A3	0.0187025	-0.206191	0.0131435	-0.425525	0.294703
19	DAB1	0.0189171	0.521281	0.947615	0.0949476	0.294703
19	MARCH6	0.0183165	-0.424767	0.0417682	-0.891302	0.294703
19	MOB3A	0.0188224	-0.176606	0.0968738	-0.450086	0.294703
19	SET	0.018277	-0.45431	-0.1009	-0.807719	0.294703
19	SNRPD3	0.018584	-0.320033	0.00233977	-0.642406	0.294703
19	STIM1	0.0188814	0.525524	0.829312	0.221736	0.294703
19	RAB14	0.0192051	-0.561621	0.214842	-1.33808	0.297518
19	ZNF516	0.0193141	0.342561	0.6792	0.00592268	0.297545
19	FXYD7	0.0197382	-0.153123	#N/A	#N/A	0.298187
19	MORN2	0.0197859	-0.127383	#N/A	#N/A	0.298187
19	QSOX1	0.0197038	0.382768	0.663785	0.101751	0.298187
19	ZNF549	0.019734	-0.305002	-0.00505572	-0.604949	0.298187
19	C1orf122	0.0201074	-0.149946	0.178507	-0.478398	0.299743
19	INO80D	0.0203215	0.499992	0.789341	0.210643	0.299743
19	PCSK7	0.0202781	0.231809	0.484364	-0.020746	0.299743
19	POU2F1	0.0200516	0.212773	0.62045	-0.194903	0.299743
19	CREBZF	0.0206626	0.35026	0.661759	0.0387605	0.303161
19	C20orf194	0.0210895	0.412359	0.712486	0.112231	0.304922
19	CRBN	0.0210209	-0.30809	0.123425	-0.739605	0.304922
19	LINC00240	0.0212062	0.20188	0.499871	-0.0961114	0.304922
19	NUTM2A-AS1	0.0212225	-0.342333	0.0292769	-0.713942	0.304922
19	TCAF1	0.0215167	-0.557878	-0.196443	-0.919313	0.307556
19	RNF111	0.0216352	-0.578426	-0.205854	-0.950998	0.307664
19	CTNND2	0.0220383	0.525574	0.95864	0.0925081	0.307764
19	GORASP2	0.0223198	-0.150005	0.183394	-0.483404	0.307764
19	LAPTM4B	0.0217681	0.242601	0.522486	-0.0372831	0.307764
19	MYO1C	0.0224743	-0.277456	-0.0369438	-0.517968	0.307764
19	NLGN4Y	0.022013	0.935926	1.42528	0.44657	0.307764
19	NPTN	0.0221627	-0.429464	-0.103287	-0.755641	0.307764
19	NUDT22	0.0226412	-0.352044	-0.0913991	-0.612689	0.307764
19	RNF149	0.0225369	-0.313478	0.0832179	-0.710175	0.307764
19	USP40	0.0222253	0.176391	0.433434	-0.0806524	0.307764
19	SEC22B	0.0230316	0.288222	0.727495	-0.151051	0.310033
19	SV2B	0.0229738	-0.347548	-0.088016	-0.60708	0.310033
19	COPB2	0.0233418	-0.0732146	0.175141	-0.32157	0.311186
19	WDR35	0.0232368	-0.424144	-0.0553629	-0.792926	0.311186
19	CRTAP	0.0237938	-0.179749	#N/A	#N/A	0.314191
19	MTIF3	0.023737	-0.245532	0.06684	-0.557903	0.314191
19	C2CD5	0.0239579	0.362525	0.699557	0.025494	0.314393
19	COL26A1	0.0240358	0.374559	0.8003	-0.0511819	0.314393
19	ADGRB2	0.0242845	0.0952145	0.41624	-0.225811	0.315441
19	LINC00662	0.0244306	0.63222	1.05913	0.205315	0.315441
19	VDAC2	0.0244572	-0.331342	-0.0460931	-0.616591	0.315441
19	ACTR3	0.024673	0.589101	0.924844	0.253357	0.31642
19	GOPC	0.0255024	-0.493146	-0.189948	-0.796345	0.31642
19	HMGN2	0.0255462	0.0758098	0.384072	-0.232452	0.31642
19	LINC01829	0.0252269	-0.11204	#N/A	#N/A	0.31642
19	MBTPS1	0.0255601	-0.540023	-0.217721	-0.862324	0.31642
19	RPLP2	0.0253719	#N/A	#N/A	#N/A	0.31642
19	SMARCD1	0.0248447	-0.299958	-0.0284023	-0.571513	0.31642
19	TRIM28	0.0251838	-0.195534	#N/A	#N/A	0.31642
19	YWHAH	0.0253863	0.588345	1.01237	0.164325	0.31642
19	AC008691.1	0.0267343	-0.108947	#N/A	#N/A	0.3169
19	ANKRD40	0.0273182	0.166818	0.368149	-0.0345141	0.3169
19	ASRGL1	0.0271436	0.284051	0.573308	-0.00520557	0.3169
19	CCNY	0.0266971	0.33243	0.74719	-0.0823302	0.3169
19	CDYL	0.0264745	-0.557166	-0.248371	-0.865962	0.3169
19	FBXO2	0.0272769	-0.189305	0.148022	-0.526632	0.3169
19	GSS	0.0270898	-0.413902	-0.111471	-0.716333	0.3169
19	GTF2I	0.0276559	-0.42016	0.00552282	-0.845843	0.3169
19	ICE1	0.0266019	0.00584096	0.446743	-0.435061	0.3169
19	MRPL51	0.0268742	-0.354737	-0.0688291	-0.640645	0.3169
19	PABPC1	0.026978	-0.355505	0.0220574	-0.733067	0.3169
19	RBMS3-AS3	0.0263783	-0.193492	0.140251	-0.527234	0.3169
19	RPIA	0.0259614	-0.263053	0.0595831	-0.585688	0.3169
19	ST3GAL5	0.0276467	0.28574	0.591329	-0.0198498	0.3169
19	TSHZ2	0.0263272	-0.139088	0.267982	-0.546158	0.3169
19	UBQLN2	0.0274308	-0.0874223	0.263903	-0.438748	0.3169
19	ZNF493	0.0269333	-0.412312	-0.0925329	-0.732092	0.3169
19	ZNF717	0.0268074	-0.254176	0.0228435	-0.531196	0.3169
19	FAAH	0.0278947	-0.270507	#N/A	#N/A	0.318321
19	NUP153	0.0284456	0.377746	0.616917	0.138576	0.320649
19	PPP1R1A	0.0283472	-0.275529	0.0252297	-0.576288	0.320649
19	UNC79	0.0284333	-0.584991	-0.226236	-0.943746	0.320649
19	AC068724.3	0.0286478	-0.253091	0.00139413	-0.507577	0.321621
19	ZNF718	0.028792	-0.260159	0.0836622	-0.603979	0.321936
19	AP000943.3	0.0293034	0.332086	0.588861	0.0753105	0.322454
19	DPH6-DT	0.0292859	-0.577155	-0.148615	-1.0057	0.322454
19	L3MBTL4	0.0292443	0.611222	1.09885	0.123589	0.322454
19	METTL9	0.0292444	-0.442448	-0.165178	-0.719718	0.322454
19	ARMCX3	0.0296706	-0.498572	-0.16977	-0.827374	0.322653
19	HAP1	0.0296566	0.161119	0.432686	-0.110447	0.322653
19	WASF3	0.0296538	-0.306946	0.00816227	-0.622054	0.322653
19	AC005480.1	0.0330688	-0.308277	-0.0683159	-0.548239	0.325854
19	AC079447.1	0.0319614	0.447065	0.811029	0.0830999	0.325854
19	ACYP1	0.0323835	0.424674	0.718375	0.130973	0.325854
19	AP000311.1	0.0332734	-0.44911	-0.131139	-0.76708	0.325854
19	ATP8B1	0.0327925	-0.368175	-0.0195008	-0.716849	0.325854
19	CAMK4	0.0317295	-0.722459	-0.206457	-1.23846	0.325854
19	CCDC149	0.0331885	-0.118993	0.210747	-0.448734	0.325854
19	DMAC2	0.0312482	-0.0956169	#N/A	#N/A	0.325854
19	EML5	0.0311866	0.145806	0.494296	-0.202684	0.325854
19	HELLS	0.0305543	-0.376212	-0.0878241	-0.6646	0.325854
19	HUNK	0.0320496	-0.0934758	0.237308	-0.424259	0.325854
19	IL34	0.0332486	-0.159326	0.136696	-0.455348	0.325854
19	JPH4	0.0304437	0.581382	0.92189	0.240873	0.325854
19	LGMN	0.0323347	-0.077544	0.0571647	-0.212253	0.325854
19	MAPRE2	0.0316371	-0.170266	0.275537	-0.616068	0.325854
19	METTL2B	0.032852	-0.0237823	0.192591	-0.240156	0.325854
19	MRAS	0.0312062	-0.479099	-0.159008	-0.79919	0.325854
19	MTOR	0.0326421	-0.509085	-0.210795	-0.807374	0.325854
19	NPEPPS	0.0334903	0.492369	0.894581	0.0901571	0.325854
19	OPA1	0.0307405	0.50312	0.943567	0.0626736	0.325854
19	PPP1R16B	0.0330438	-0.226708	0.129025	-0.582441	0.325854
19	PTCH1	0.0303721	0.279396	0.522291	0.0365012	0.325854
19	RAD54L2	0.0334464	0.446887	0.735081	0.158692	0.325854
19	SLC26A11	0.032084	-0.411185	-0.108946	-0.713424	0.325854
19	SPRY4-AS1	0.0332638	0.567456	1.22228	-0.0873709	0.325854
19	SPSB3	0.031724	-0.183022	0.162124	-0.528167	0.325854
19	YWHAQ	0.0310251	0.370003	0.792711	-0.052706	0.325854
19	ZNF326	0.0320409	-0.38933	-0.0372574	-0.741403	0.325854
19	ZNF621	0.033266	0.214027	0.414583	0.0134708	0.325854
19	ZNF774	0.0323436	-0.141541	0.0811609	-0.364244	0.325854
19	AL391117.1	0.0338267	0.552566	0.890442	0.21469	0.326834
19	RNF44	0.0337614	-0.158309	0.108445	-0.425064	0.326834
19	C3orf38	0.0339619	-0.0588673	0.24968	-0.367414	0.327001
19	ABL2	0.0342359	0.264326	0.554114	-0.0254615	0.328499
19	AC092338.2	0.0350354	-0.270343	2.70463e-05	-0.540712	0.330033
19	CDH13	0.0352289	0.396846	1.00921	-0.215514	0.330033
19	DNAH9	0.0347596	-0.340252	0.0351794	-0.715683	0.330033
19	MAFG	0.0346181	0.127908	0.362559	-0.106744	0.330033
19	NNT	0.0346504	-0.479089	0.0872558	-1.04543	0.330033
19	PVR	0.0351564	-0.28338	-0.0518337	-0.514926	0.330033
19	SYTL2	0.0352026	0.311472	0.625289	-0.00234497	0.330033
19	SMIM12	0.0353708	-0.243206	0.0542584	-0.54067	0.330247
19	AC093157.1	0.0377566	-0.451345	-0.0684599	-0.834231	0.331259
19	AGPS	0.0404209	-0.0979694	0.315958	-0.511897	0.331259
19	AKT2	0.0400707	0.358706	0.616782	0.10063	0.331259
19	AL117336.3	0.0366167	0.250226	0.46601	0.0344426	0.331259
19	AL359504.2	0.0365373	-0.200011	0.0254938	-0.425515	0.331259
19	APPL2	0.0361441	-0.435337	-0.0742244	-0.79645	0.331259
19	C11orf87	0.0402631	-0.412494	-0.0830427	-0.741945	0.331259
19	CORO2B	0.0396433	0.284222	0.659664	-0.0912195	0.331259
19	CRYBB2	0.0383638	-0.202528	0.0328813	-0.437937	0.331259
19	DCAF12	0.0403245	-0.316296	-0.0689444	-0.563648	0.331259
19	DGUOK	0.0409938	-0.353284	-0.0665618	-0.640007	0.331259
19	EIF3K	0.0365687	-0.0684089	0.195657	-0.332474	0.331259
19	EXOC5	0.0359302	-0.429677	-0.0579042	-0.801449	0.331259
19	FKBP3	0.040133	0.25687	0.654019	-0.140279	0.331259
19	FOXP1	0.038964	-0.516811	-0.135484	-0.898137	0.331259
19	IQCH	0.0370477	-0.357361	-0.0899216	-0.6248	0.331259
19	KCNJ6	0.0375649	0.0463982	0.872755	-0.779959	0.331259
19	KIAA0556	0.0409271	-0.238079	0.0705931	-0.546752	0.331259
19	KLF3	0.0405289	-0.123099	0.172278	-0.418476	0.331259
19	LINC00632	0.0410729	-0.00133745	0.52856	-0.531235	0.331259
19	LMO7	0.0371371	-0.640741	-0.0696914	-1.21179	0.331259
19	MAST2	0.0410939	-0.128281	0.37204	-0.628602	0.331259
19	MSANTD2	0.0374924	0.434978	0.889067	-0.0191112	0.331259
19	MSMO1	0.0359896	-0.446122	-0.0857769	-0.806466	0.331259
19	NDUFAF5	0.0398399	0.334437	0.554059	0.114816	0.331259
19	NOL4L	0.0404201	0.145317	0.478161	-0.187527	0.331259
19	NYAP2	0.0372507	-0.303227	0.0608376	-0.667291	0.331259
19	OGDHL	0.0366332	-0.172667	0.128688	-0.474022	0.331259
19	OXR1	0.038288	0.362002	0.794098	-0.070095	0.331259
19	PACS1	0.0410415	-0.16081	0.573966	-0.895587	0.331259
19	PARD3	0.0397412	0.493704	0.970678	0.0167297	0.331259
19	PCID2	0.0370289	-0.155228	0.162735	-0.473191	0.331259
19	PDZD2	0.0378482	-0.112443	0.30175	-0.526635	0.331259
19	PLXNA2	0.0380275	0.272218	0.559559	-0.0151231	0.331259
19	PPP4R4	0.0406336	-0.444789	-0.124543	-0.765036	0.331259
19	RPAIN	0.038322	-0.16983	0.137944	-0.477605	0.331259
19	SDK1	0.040949	0.440583	0.83448	0.0466868	0.331259
19	SEM1	0.0397008	0.561757	0.939122	0.184392	0.331259
19	SERF2	0.0406756	0.0836929	0.569015	-0.401629	0.331259
19	SIAH3	0.0401024	0.25899	0.585259	-0.0672781	0.331259
19	SLC22A23	0.0372032	0.434669	0.832902	0.0364363	0.331259
19	SMAP2	0.0359581	-0.147862	0.224074	-0.519798	0.331259
19	SULT4A1	0.0362581	-0.318532	0.0866076	-0.723671	0.331259
19	TAGLN3	0.0378704	-0.448572	0.0105514	-0.907696	0.331259
19	TRPS1	0.0406201	0.155832	0.974798	-0.663133	0.331259
19	TXNDC12	0.038634	-0.328502	-0.0710687	-0.585936	0.331259
19	ZDHHC9	0.0406848	-0.252832	0.025326	-0.530991	0.331259
19	ABI2	0.0416023	-0.382505	0.043667	-0.808677	0.331857
19	DNAJC27-AS1	0.0417165	-0.355853	-0.0415582	-0.670148	0.331857
19	FAM206A	0.0416487	-0.0947472	0.0988281	-0.288322	0.331857
19	MAD1L1	0.0417663	-0.123749	0.123482	-0.37098	0.331857
19	SLC25A21	0.0412997	0.298381	0.543981	0.052781	0.331857
19	AFG3L2	0.0421709	-0.320782	0.00607021	-0.647635	0.332693
19	ANKRD13D	0.0422907	-0.276475	0.00497443	-0.557923	0.332693
19	BCAP29	0.0481581	0.65695	1.04117	0.272732	0.332693
19	BEX4	0.0492458	-0.474043	-0.0873807	-0.860706	0.332693
19	C3orf70	0.0481074	-0.225401	0.140518	-0.59132	0.332693
19	CCDC59	0.0469265	-0.237434	-0.00562621	-0.469242	0.332693
19	CDC25B	0.0464822	0.328852	0.57742	0.0802835	0.332693
19	CHCHD2	0.0475015	-0.503231	-0.099165	-0.907298	0.332693
19	CLTC	0.0433006	0.640039	1.09202	0.18806	0.332693
19	CREBRF	0.0473832	-0.325593	0.0458604	-0.697046	0.332693
19	CTBP1	0.049072	-0.201314	0.174189	-0.576816	0.332693
19	CUL3	0.0458465	-0.44149	-0.0436204	-0.83936	0.332693
19	DTNBP1	0.0433286	-0.353943	-0.0388882	-0.668998	0.332693
19	EFCAB2	0.0486115	0.482152	0.814526	0.149778	0.332693
19	EIF2AK1	0.0436306	0.343268	0.572503	0.114033	0.332693
19	FAM214A	0.0450649	-0.534333	-0.158134	-0.910533	0.332693
19	GABARAPL2	0.0488023	-0.443267	-0.0207087	-0.865824	0.332693
19	GDAP2	0.0471546	-0.486688	-0.144186	-0.829191	0.332693
19	GLUL	0.0487223	-0.0720423	0.164964	-0.309049	0.332693
19	GMPS	0.0487712	-0.247724	0.113238	-0.608685	0.332693
19	HERC2	0.0457359	0.160456	0.716672	-0.395759	0.332693
19	HIC2	0.0446763	0.316015	0.546696	0.085334	0.332693
19	ITGA3	0.0450131	0.180496	0.395136	-0.0341446	0.332693
19	ITM2A	0.0457762	0.228568	0.472519	-0.0153831	0.332693
19	KHDRBS1	0.0441794	-0.363256	0.0585317	-0.785044	0.332693
19	KLHL21	0.0429806	-0.195656	0.012227	-0.403539	0.332693
19	KTN1	0.0490023	0.186435	0.577824	-0.204954	0.332693
19	LIX1-AS1	0.0431905	-0.496565	-0.191418	-0.801712	0.332693
19	MFSD8	0.043716	0.515688	0.982327	0.049048	0.332693
19	MKLN1	0.0494152	0.252765	0.827335	-0.321805	0.332693
19	MRPS36	0.0494301	0.116053	0.407282	-0.175177	0.332693
19	MTRF1	0.0462943	-0.221536	0.00559118	-0.448663	0.332693
19	NDUFB6	0.0471341	-0.112276	0.211396	-0.435947	0.332693
19	NEAT1	0.0462718	0.378138	0.823713	-0.067437	0.332693
19	NPY1R	0.0454925	-0.299668	-0.00305701	-0.596279	0.332693
19	NRSN2	0.0490672	-0.480203	-0.172456	-0.78795	0.332693
19	P3H2	0.0463456	-0.494497	-0.048147	-0.940848	0.332693
19	PHF24	0.0435772	-0.181872	0.219567	-0.583311	0.332693
19	PHPT1	0.0466438	-0.401502	-0.0892984	-0.713706	0.332693
19	PPCDC	0.0454745	-0.171241	0.135318	-0.477799	0.332693
19	PSIP1	0.0454094	-0.254409	0.117587	-0.626406	0.332693
19	RARS2	0.0464793	0.26881	0.654636	-0.117016	0.332693
19	RNF170	0.0475605	-0.0581658	0.152933	-0.269264	0.332693
19	SCMH1	0.045906	-0.304993	0.122893	-0.732879	0.332693
19	SEC31A	0.0481385	-0.473984	-0.135836	-0.812131	0.332693
19	SEPT11	0.0429619	0.439317	0.872427	0.00620645	0.332693
19	SF1	0.0477619	-0.199408	0.234322	-0.633138	0.332693
19	SLC24A5	0.0425475	-0.270878	-0.00158642	-0.540169	0.332693
19	SLC9A9	0.042268	-0.397701	-0.0167896	-0.778612	0.332693
19	SNAP91	0.0466167	0.64778	1.24013	0.0554325	0.332693
19	SREK1IP1	0.0454742	-0.178018	0.0704839	-0.426519	0.332693
19	STUM	0.0440967	-0.296168	0.0460442	-0.638381	0.332693
19	TET2	0.044825	-0.459734	-0.138252	-0.781217	0.332693
19	THAP6	0.0469568	0.302727	0.525951	0.0795027	0.332693
19	TRIOBP	0.0481591	0.101825	0.447827	-0.244178	0.332693
19	TTN-AS1	0.0468997	-0.766565	-0.24262	-1.29051	0.332693
19	TTTY10	0.0446085	0.326458	0.567764	0.0851527	0.332693
19	UIMC1	0.0459086	0.468588	0.777792	0.159384	0.332693
19	VLDLR-AS1	0.0428184	-0.0953025	0.316462	-0.507067	0.332693
19	WDR6	0.0489131	-0.25409	0.0559513	-0.564132	0.332693
19	YTHDF1	0.0465332	-0.220038	0.0274616	-0.467538	0.332693
19	ZFY	0.0468072	0.232322	0.407236	0.0574088	0.332693
19	ZNF652	0.0446015	0.467503	0.798387	0.13662	0.332693
19	DDB1	0.0501567	-0.322026	0.000408302	-0.644461	0.333454
19	H1FX	0.0498386	-0.308586	-0.0470148	-0.570158	0.333454
19	LINS1	0.0502568	-0.314603	-0.0322791	-0.596927	0.333454
19	PAIP1	0.0502625	-0.384965	-0.0480388	-0.721892	0.333454
19	SYT5	0.0502646	-0.303077	-0.00847096	-0.597682	0.333454
19	ZNF160	0.0502473	0.256852	0.547552	-0.033848	0.333454
19	TCF12	0.0511479	-0.262115	0.248194	-0.772424	0.338504
19	ETFDH	0.0515076	-0.280655	0.0220536	-0.583364	0.340072
19	ETFBKMT	0.0516349	-0.185081	0.0166389	-0.386802	0.340103
19	FAM49B	0.0520914	0.25066	0.705715	-0.204394	0.340634
19	FBN2	0.0520261	0.534185	1.22311	-0.154744	0.340634
19	LINC00486	0.0522068	-0.395464	-0.0635621	-0.727367	0.340634
19	UCHL5	0.0521279	0.214644	0.491631	-0.0623429	0.340634
19	MOK	0.0523712	0.083328	0.387157	-0.220501	0.340854
19	RASA2	0.0528051	0.232258	0.639339	-0.174824	0.340854
19	SLC35F5	0.0527732	-0.142844	0.286042	-0.57173	0.340854
19	STARD3NL	0.0528551	-0.414153	-0.0989801	-0.729327	0.340854
19	VLDLR	0.0527532	-0.142146	0.0789357	-0.363227	0.340854
19	DCBLD2	0.0534313	-0.106477	0.188012	-0.400966	0.343185
19	ETFA	0.0534641	-0.085526	0.351737	-0.522789	0.343185
19	PITPNM2	0.0537381	-0.128025	0.143931	-0.399982	0.344148
19	PRSS23	0.053911	-0.399354	-0.112907	-0.685801	0.344459
19	AC016831.7	0.0552019	0.351115	0.619497	0.0827324	0.347008
19	COP1	0.0556865	-0.259655	0.0301662	-0.549477	0.347008
19	DNHD1	0.0553335	0.259582	0.450836	0.0683288	0.347008
19	FAM13A-AS1	0.0553956	-0.203833	0.124605	-0.532271	0.347008
19	HADHA	0.0556501	-0.184206	0.0987098	-0.467122	0.347008
19	HDAC9	0.0546334	0.435058	0.880986	-0.0108695	0.347008
19	MBTPS2	0.0550559	-0.265695	-0.0135785	-0.517811	0.347008
19	PLEKHH1	0.0549462	0.226812	0.42205	0.0315743	0.347008
19	PPHLN1	0.0547418	0.109648	0.457017	-0.23772	0.347008
19	TBC1D22A	0.0555939	-0.188228	0.346317	-0.722773	0.347008
19	ZNF711	0.055242	-0.399171	-0.0758445	-0.722498	0.347008
19	AC008014.1	0.0565353	-0.0927624	0.445062	-0.630587	0.347116
19	APOE	0.0560061	-0.372915	0.033732	-0.779561	0.347116
19	CCDC136	0.0561154	-0.254278	0.19893	-0.707486	0.347116
19	DDX18	0.0564295	-0.315933	0.0213592	-0.653226	0.347116
19	ETFB	0.0567126	-0.20768	0.0276137	-0.442974	0.347116
19	FAM96A	0.0565827	0.216609	0.406357	0.0268618	0.347116
19	LNPEP	0.0568305	-0.478892	-0.103981	-0.853802	0.347116
19	MCRS1	0.0565584	-0.132755	0.0907015	-0.356211	0.347116
19	MED1	0.056702	-0.234212	0.0186377	-0.487062	0.347116
19	EIPR1	0.0576788	0.414936	0.721867	0.108005	0.349197
19	GOLGA4	0.0576899	0.0765056	0.585845	-0.432834	0.349197
19	KIAA2013	0.0578007	-0.134111	0.0903824	-0.358604	0.349197
19	NT5DC2	0.0575949	-0.214145	0.0123264	-0.440617	0.349197
19	ZC3H13	0.0575439	-0.404356	0.0180638	-0.826777	0.349197
19	PIAS1	0.0579523	-0.120428	0.358864	-0.599721	0.349351
19	GABARAPL1	0.0582609	-0.305566	0.0629268	-0.674059	0.349691
19	ZFHX2	0.0581413	-0.21863	-0.0149053	-0.422354	0.349691
19	AP3D1	0.0588382	0.162392	0.371312	-0.0465273	0.350125
19	DOCK9	0.0586329	0.437142	0.983133	-0.108849	0.350125
19	PAXIP1-AS1	0.0584699	-0.289972	-0.0185432	-0.5614	0.350125
19	SLC1A1	0.0587378	0.406293	0.726327	0.0862601	0.350125
19	TRAPPC2	0.0589894	0.139085	0.382754	-0.104583	0.350273
19	ACIN1	0.0591854	0.0845633	0.468403	-0.299276	0.350686
19	GABBR2	0.0597609	0.519038	1.02217	0.0159021	0.353069
19	GK	0.0599695	-0.156483	0.180645	-0.49361	0.353069
19	TRAPPC10	0.0599225	0.149321	0.482413	-0.183771	0.353069
19	PTPN5	0.0602823	-0.214868	0.344196	-0.773931	0.354158
19	ADARB1	0.0615258	-0.300606	0.363877	-0.965088	0.35677
19	AIG1	0.0621376	0.511288	1.00011	0.0224657	0.35677
19	HPCA	0.0612993	-0.294825	0.0973255	-0.686975	0.35677
19	LYPLAL1	0.062142	-0.35121	0.131313	-0.833734	0.35677
19	PPP4C	0.0612385	-0.0678125	0.202084	-0.337709	0.35677
19	PPP4R3B	0.0614621	0.395901	0.797964	-0.00616248	0.35677
19	PUS7L	0.0620158	0.00353583	0.404135	-0.397063	0.35677
19	RANBP17	0.0618548	0.393312	0.8901	-0.103476	0.35677
19	TSPAN7	0.0621072	-0.428671	-0.115866	-0.741477	0.35677
19	VSNL1	0.0609476	-0.29304	0.0581267	-0.644206	0.35677
19	ZNF471	0.0613046	-0.444781	-0.145623	-0.743939	0.35677
19	AL445472.1	0.0658557	-0.262736	0.00698517	-0.532458	0.357075
19	ANKMY2	0.0667396	-0.0970451	0.40604	-0.60013	0.357075
19	ATG4C	0.0642122	-0.271515	-0.0125455	-0.530484	0.357075
19	BAHCC1	0.0679072	-0.170892	0.103942	-0.445726	0.357075
19	CHGB	0.0636022	-0.415638	-0.0542952	-0.776981	0.357075
19	CISD3	0.0653311	-0.159754	0.0536956	-0.373203	0.357075
19	CMIP	0.0677993	-0.367059	-0.0596622	-0.674455	0.357075
19	COMMD6	0.0626232	-0.446651	-0.0623748	-0.830927	0.357075
19	CTNNB1	0.0667529	0.191125	0.537077	-0.154826	0.357075
19	CTTN	0.066434	-0.374724	-0.0726934	-0.676755	0.357075
19	CUBN	0.064012	0.116866	0.416987	-0.183255	0.357075
19	CUL1	0.0675794	-0.326961	0.0869391	-0.74086	0.357075
19	GALNT10	0.0630736	0.564338	1.02243	0.106251	0.357075
19	GGA1	0.0657855	-0.262559	0.0101598	-0.535277	0.357075
19	GTF2H5	0.0650136	-0.381106	-0.049355	-0.712857	0.357075
19	HPF1	0.0665944	-0.362092	-0.0078654	-0.71632	0.357075
19	KCNK10	0.0673902	0.112275	0.499008	-0.274459	0.357075
19	KDM4C	0.0679857	0.552766	1.01371	0.0918231	0.357075
19	KLHDC1	0.0660537	0.400493	0.707265	0.0937218	0.357075
19	LARP1B	0.0634002	0.516449	0.996395	0.036502	0.357075
19	LINC02347	0.0665127	0.226926	0.405116	0.048735	0.357075
19	MCUR1	0.0682829	-0.206793	0.0202065	-0.433793	0.357075
19	MLLT1	0.0686616	-0.351195	-0.0377206	-0.66467	0.357075
19	NKAIN3	0.0631467	-0.455105	-0.0732105	-0.837	0.357075
19	NQO2	0.0661019	0.265765	0.623294	-0.0917648	0.357075
19	OVCH1	0.0638052	-0.16893	0.0522306	-0.390091	0.357075
19	PANK3	0.0677179	0.481844	0.877262	0.0864252	0.357075
19	PAXBP1-AS1	0.0686878	0.269896	0.472288	0.0675044	0.357075
19	PPP1CB	0.063313	-0.336864	-0.0322659	-0.641462	0.357075
19	PPP1R12A	0.0641834	-0.341901	-0.0523681	-0.631434	0.357075
19	PRRC1	0.0647443	-0.150042	0.0932622	-0.393346	0.357075
19	RAB11FIP4	0.0640763	-0.204643	0.108926	-0.518211	0.357075
19	RC3H2	0.068165	-0.263399	0.03036	-0.557158	0.357075
19	RNF130	0.0676145	0.527487	0.965146	0.0898269	0.357075
19	RNF213	0.068525	0.357652	0.717586	-0.00228206	0.357075
19	RPS4X	0.0644297	-0.456833	-0.088176	-0.82549	0.357075
19	RTN4	0.0650374	-0.471008	-0.0667788	-0.875238	0.357075
19	SLC4A4	0.0673783	-0.568151	-0.121833	-1.01447	0.357075
19	SOX4	0.0686796	-0.334763	0.0589065	-0.728433	0.357075
19	ST6GALNAC5	0.0665103	-0.502346	-0.0130394	-0.991653	0.357075
19	STAM	0.0675107	-0.44607	-0.148704	-0.743436	0.357075
19	SUMO2	0.0678992	-0.212502	0.0578338	-0.482838	0.357075
19	TBC1D8	0.0664863	-0.134166	0.076343	-0.344674	0.357075
19	TMEM50B	0.0688793	-0.241655	0.103704	-0.587013	0.357075
19	TPD52L1	0.0670467	-0.450203	-0.0779723	-0.822434	0.357075
19	TRMT10B	0.0640983	0.235895	0.509473	-0.0376828	0.357075
19	UBR4	0.0688911	0.321846	0.709914	-0.0662219	0.357075
19	USP24	0.0663696	-0.0095787	0.510917	-0.530074	0.357075
19	VAMP4	0.0641215	-0.275948	0.0289329	-0.580828	0.357075
19	WASF2	0.0686033	0.255723	0.474238	0.0372079	0.357075
19	ZEB1	0.0628287	0.576419	1.03001	0.122829	0.357075
19	ZNF589	0.0664302	-0.270488	0.0437616	-0.584737	0.357075
19	SHTN1	0.0693438	0.541709	1.08077	0.00264579	0.357417
19	STARD7	0.0693277	-0.123995	0.132681	-0.38067	0.357417
19	ZNF280D	0.06934	-0.205795	0.18162	-0.59321	0.357417
19	CLCN6	0.0709306	0.19084	0.383744	-0.00206335	0.357719
19	CSTB	0.0705241	-0.355178	-0.0195388	-0.690817	0.357719
19	EPM2A	0.0706778	0.445556	0.784617	0.106495	0.357719
19	ESCO1	0.0710461	-0.434653	-0.0823294	-0.786977	0.357719
19	FHL1	0.0702538	-0.257398	0.118074	-0.632871	0.357719
19	HCG17	0.0702707	0.420055	0.797995	0.0421153	0.357719
19	LSM6	0.0713231	-0.0813459	0.0914837	-0.254175	0.357719
19	MDH1	0.0712478	-0.450891	-0.0980758	-0.803706	0.357719
19	MTRR	0.0711606	-0.302455	-0.0215345	-0.583376	0.357719
19	NT5DC3	0.0713375	0.208229	0.57829	-0.161833	0.357719
19	RHOQ	0.0699328	0.135787	0.437954	-0.16638	0.357719
19	SH3RF2	0.0712223	-0.180807	0.0672579	-0.428873	0.357719
19	SPP1	0.0704723	-0.360653	-0.0131115	-0.708194	0.357719
19	STAT5B	0.0697907	0.353784	0.70195	0.00561738	0.357719
19	TBC1D14	0.0703063	-0.162437	0.141155	-0.466029	0.357719
19	EFCAB11	0.071497	0.287685	0.516543	0.0588272	0.357748
19	UNC13B	0.0716013	0.52709	0.992786	0.0613951	0.357748
19	AC093523.1	0.0721647	0.353554	0.616344	0.0907636	0.357983
19	FRS2	0.0721428	0.471616	0.847082	0.0961501	0.357983
19	RHOB	0.0719251	-0.318453	-0.0405508	-0.596356	0.357983
19	ZC4H2	0.0720661	-0.428134	-0.0373527	-0.818915	0.357983
19	NPB	0.0722975	-0.269929	-0.0166927	-0.523166	0.358002
19	AC006504.2	0.0727403	-0.262703	-0.00795037	-0.517456	0.358913
19	THOC3	0.0726141	-0.165733	0.0538228	-0.385288	0.358913
19	AC010099.4	0.0762236	-0.346307	0.035985	-0.728599	0.359107
19	AL139147.1	0.0759709	-0.206209	0.0148143	-0.427233	0.359107
19	ANAPC10	0.0748496	-0.402496	-0.0638311	-0.741161	0.359107
19	ARHGAP20	0.0750521	-0.122521	0.493464	-0.738505	0.359107
19	BCAT2	0.0744387	0.316089	0.606586	0.0255927	0.359107
19	BTRC	0.0775962	-0.447827	-0.0700007	-0.825653	0.359107
19	CCNL1	0.0745914	-0.301979	-0.00787234	-0.596085	0.359107
19	CUEDC2	0.0762875	0.156874	0.401126	-0.0873788	0.359107
19	CYB5R4	0.0732171	-0.283083	0.0616309	-0.627798	0.359107
19	DNM2	0.0764618	-0.0884112	0.124365	-0.301188	0.359107
19	DNMT3A	0.0771492	0.128697	0.478463	-0.221068	0.359107
19	GDI1	0.0737193	-0.343054	0.0901657	-0.776274	0.359107
19	GNG2	0.0773655	0.488421	0.972268	0.00457414	0.359107
19	GPBP1L1	0.0742585	-0.423277	-0.0869174	-0.759637	0.359107
19	GPR162	0.0764966	-0.156175	0.112208	-0.424558	0.359107
19	IFFO1	0.0746449	0.20432	0.407277	0.00136358	0.359107
19	LEKR1	0.0753367	-0.128935	0.0971598	-0.355029	0.359107
19	LINC00884	0.0770768	-0.284536	0.0458503	-0.614922	0.359107
19	LINC00909	0.0730747	-0.20651	0.0583839	-0.471404	0.359107
19	MED13L	0.0773892	0.687228	1.1878	0.186652	0.359107
19	MRPL34	0.0746469	-0.188268	0.113085	-0.489621	0.359107
19	MTHFD1	0.0775688	-0.214687	0.068528	-0.497902	0.359107
19	NELL1	0.0777008	0.649017	1.12106	0.176977	0.359107
19	PLA2R1	0.0769808	0.528205	0.940721	0.115688	0.359107
19	RAC1	0.0766663	-0.0855529	0.388429	-0.559534	0.359107
19	RASGRF2	0.076647	0.459489	1.03617	-0.117194	0.359107
19	RBCK1	0.0743475	-0.140333	0.0705828	-0.351249	0.359107
19	RNF152	0.0757654	-0.383376	-0.0344691	-0.732283	0.359107
19	RNMT	0.0734872	0.32118	0.82395	-0.18159	0.359107
19	SH3GL2	0.0744705	-0.488986	-0.087485	-0.890488	0.359107
19	SLC23A2	0.0756779	-0.182694	0.24254	-0.607928	0.359107
19	SNX13	0.074649	0.456201	0.833489	0.0789121	0.359107
19	SPTBN1	0.0753272	0.337072	0.80488	-0.130736	0.359107
19	STAB2	0.0774745	-0.207448	-0.00737837	-0.407517	0.359107
19	THRA	0.0757283	-0.406593	-0.0624235	-0.750763	0.359107
19	TTL	0.0759067	0.28515	0.626031	-0.0557312	0.359107
19	UBE3A	0.0739715	0.378524	0.776975	-0.0199273	0.359107
19	WAC	0.0764821	-0.247403	0.0436095	-0.538416	0.359107
19	POMGNT2	0.0779524	-0.140452	0.0982292	-0.379134	0.35967
19	GPT2	0.0781356	0.385995	0.614656	0.157334	0.359917
19	PSMC5	0.0784242	-0.129777	0.121476	-0.38103	0.360647
19	RIMKLB	0.0787522	0.343536	0.756035	-0.0689625	0.361556
19	AC005332.7	0.0821587	-0.165009	0.0869488	-0.416968	0.362061
19	AC105383.1	0.0792921	0.342794	0.645759	0.0398296	0.362061
19	AKIRIN2	0.0824766	-0.135202	0.135276	-0.40568	0.362061
19	AL033504.1	0.0818102	0.476533	0.853069	0.0999971	0.362061
19	DDX17	0.0826485	-0.347554	-0.0424145	-0.652693	0.362061
19	ESD	0.0817318	0.34798	0.616687	0.0792732	0.362061
19	FAM162A	0.0800006	-0.0368764	0.394143	-0.467896	0.362061
19	FAM66C	0.0804583	-0.303006	0.0998893	-0.705901	0.362061
19	GLG1	0.0825196	0.430149	0.839723	0.0205742	0.362061
19	ITPR2	0.080099	-0.374208	0.0783638	-0.826779	0.362061
19	KIF21A	0.0792938	0.084363	0.483525	-0.314799	0.362061
19	LRTM1	0.0819629	-0.222645	0.0918654	-0.537155	0.362061
19	MBIP	0.0799855	-0.140494	0.29883	-0.579817	0.362061
19	MYL6B	0.0822493	-0.231306	0.143809	-0.606421	0.362061
19	NCOA4	0.081949	-0.314149	-0.0304046	-0.597894	0.362061
19	NOVA1	0.0824219	-0.363971	0.205059	-0.933001	0.362061
19	OXSR1	0.0802827	-0.462141	-0.122506	-0.801776	0.362061
19	PDS5A	0.0824857	-0.393546	-0.0490435	-0.738048	0.362061
19	PHKA2	0.0812789	-0.199114	0.0184482	-0.416677	0.362061
19	PRPSAP2	0.0804129	0.270322	0.52798	0.0126649	0.362061
19	RAI14	0.0818646	0.415863	0.75123	0.0804952	0.362061
19	SCN7A	0.0800357	0.438933	0.816623	0.0612427	0.362061
19	SEC61A1	0.0804959	-0.307466	-0.0145777	-0.600354	0.362061
19	SGMS1	0.0823641	0.201045	0.704379	-0.302288	0.362061
19	SOD2.1	0.08154	0.264797	0.47463	0.0549642	0.362061
19	SPICE1	0.0816531	-0.201914	0.0406725	-0.4445	0.362061
19	TTBK1	0.082072	-0.246321	0.00558232	-0.498224	0.362061
19	WDR75	0.079989	-0.2889	-0.00599806	-0.571802	0.362061
19	YIPF4	0.0804758	-0.403245	-0.0580784	-0.748411	0.362061
19	AC007938.3	0.0838687	-0.452377	-0.132892	-0.771862	0.362345
19	CASKIN1	0.0852741	0.253462	0.485719	0.0212053	0.362345
19	CD81	0.0852557	-0.544146	-0.124561	-0.963731	0.362345
19	COA6	0.0841124	0.123624	0.372276	-0.125029	0.362345
19	CRABP1	0.0853268	-0.20833	0.0123198	-0.428979	0.362345
19	DHRS7	0.0846644	-0.273421	-0.0161862	-0.530656	0.362345
19	DISC1	0.0835811	0.000624216	0.327772	-0.326523	0.362345
19	GALNT18	0.0830596	0.591918	1.11311	0.0707276	0.362345
19	HGSNAT	0.0850709	0.434274	0.819812	0.0487358	0.362345
19	ISCU	0.0832173	-0.413097	-0.0660126	-0.760181	0.362345
19	KPNA4	0.0852294	-0.251564	0.0556098	-0.558737	0.362345
19	MROH8	0.0832766	-0.213117	0.0676036	-0.493838	0.362345
19	MZT2A	0.0836106	0.177115	0.441161	-0.0869307	0.362345
19	NCK2	0.0840653	-0.269224	0.00753015	-0.545978	0.362345
19	PAK5	0.0850689	-0.341341	-0.0561629	-0.626519	0.362345
19	PANX2	0.0844989	0.228459	0.414558	0.0423597	0.362345
19	RAB18	0.0838525	-0.368145	-0.0563945	-0.679896	0.362345
19	RPS14	0.0847618	-0.389536	0.191234	-0.970306	0.362345
19	RPS24	0.085153	0.403975	0.744509	0.0634407	0.362345
19	TRHDE	0.0828446	-0.222746	0.236932	-0.682423	0.362345
19	PARN	0.0856048	-0.381737	0.00727455	-0.770748	0.36297
19	TPPP	0.08591	-0.366701	0.00762103	-0.741023	0.363708
19	L1CAM	0.0862456	0.360697	0.646674	0.0747193	0.363724
19	MME	0.0862328	-0.196815	0.0415729	-0.435203	0.363724
19	NDST3	0.0863073	-0.494457	-0.0994376	-0.889477	0.363724
19	ALDH1A2	0.0866084	0.390675	0.689652	0.0916984	0.364146
19	MED10	0.0868014	-0.0941461	0.463304	-0.651597	0.364146
19	ZNF573	0.0866874	0.151252	0.381135	-0.0786304	0.364146
19	AC090568.2	0.0871714	0.211335	0.619741	-0.197071	0.36442
19	GLIPR1	0.087261	-0.225124	0.0549316	-0.50518	0.36442
19	WDR11-AS1	0.0870139	0.193063	0.639925	-0.253798	0.36442
19	ERCC4	0.0874167	0.253595	0.452657	0.054533	0.364521
19	CTSF	0.0881285	-0.148717	0.115522	-0.412956	0.36587
19	HSP90AA1	0.0880218	-0.544761	-0.099626	-0.989895	0.36587
19	KCNAB1	0.0884791	-0.208956	0.27272	-0.690631	0.36587
19	LUZP2	0.0884689	0.542179	1.07957	0.00479009	0.36587
19	PFKL	0.0881935	-0.150266	0.0926747	-0.393207	0.36587
19	RAP1GDS1	0.0885318	0.307742	0.671608	-0.056125	0.36587
19	SLC27A6	0.0888877	0.59786	1.18209	0.0136288	0.366794
19	FHIT	0.0891724	-0.433307	-0.0644643	-0.80215	0.367422
19	AFAP1	0.0903582	0.358766	0.657056	0.0604763	0.36974
19	ATXN2	0.0902922	0.237983	0.458541	0.0174255	0.36974
19	CEP192	0.0907079	-0.184508	0.267787	-0.636804	0.36974
19	PCMTD1	0.0906116	0.53306	0.994428	0.071691	0.36974
19	RHOA	0.0908017	-0.474838	-0.124306	-0.82537	0.36974
19	SEH1L	0.0907737	-0.207737	0.0541263	-0.4696	0.36974
19	SNX6	0.0901692	0.292548	0.526076	0.0590193	0.36974
19	SP4	0.0903938	0.177778	0.495866	-0.14031	0.36974
19	ANKDD1A	0.0912278	-0.270217	0.136428	-0.676862	0.369758
19	DIP2C	0.0917577	-0.324175	0.111414	-0.759764	0.369758
19	GFOD1	0.091691	0.46487	0.872548	0.0571912	0.369758
19	LARP1	0.0915263	0.209072	0.853655	-0.435512	0.369758
19	SLC38A10	0.0916524	-0.286627	-0.000475187	-0.572778	0.369758
19	SLC39A6	0.0918729	-0.185663	0.106704	-0.47803	0.369758
19	SUCLG1	0.0916471	-0.191533	0.0458441	-0.42891	0.369758
19	TTC13	0.0915542	-0.469285	-0.0955341	-0.843037	0.369758
19	RAB28	0.0920079	0.383258	0.764097	0.00242017	0.369765
19	DCHS2	0.0936313	-0.578059	-0.100614	-1.0555	0.370554
19	IBTK	0.0930526	-0.370302	-0.0229984	-0.717606	0.370554
19	LAMC1	0.0931072	-0.399948	-0.07497	-0.724926	0.370554
19	LMO3	0.0927143	-0.347849	0.0125493	-0.708248	0.370554
19	NDUFC1	0.0932133	-0.232755	0.0994019	-0.564912	0.370554
19	NOL4	0.0937961	0.549641	1.08883	0.0104495	0.370554
19	PNPLA7	0.0935374	0.259034	0.494127	0.0239412	0.370554
19	PTPRK	0.0930781	0.143087	0.460581	-0.174407	0.370554
19	SLC25A16	0.09241	0.345582	0.634216	0.056948	0.370554
19	SMG6	0.0938078	0.561964	0.99618	0.127748	0.370554
19	SRD5A1	0.0931739	-0.210138	0.110909	-0.531184	0.370554
19	ZCCHC17	0.0933406	-0.319979	0.0609328	-0.700892	0.370554
19	RUNX1T1	0.0941614	0.103642	0.532642	-0.325359	0.371422
19	ROBO2	0.0948776	#N/A	#N/A	#N/A	0.373715
19	CAMK2G	0.0955755	-0.294007	0.0562919	-0.644307	0.375398
19	LONP2	0.0955113	0.511615	0.99697	0.0262612	0.375398
19	AC009690.2	0.0970499	-0.261563	0.0145789	-0.537706	0.378753
19	ANGEL2	0.0972978	-0.291711	0.00279357	-0.586216	0.378753
19	ARL6IP6	0.0990248	0.17448	0.467157	-0.118197	0.378753
19	BAIAP2L1	0.097332	-0.242909	0.0241006	-0.509919	0.378753
19	CCDC18	0.0985128	-0.0539711	0.240863	-0.348805	0.378753
19	EFR3A	0.0989737	0.344079	0.64608	0.0420776	0.378753
19	FAM228B	0.0985544	-0.1833	0.194022	-0.560621	0.378753
19	HSPA12A	0.0969294	0.466072	0.909032	0.0231127	0.378753
19	MAML3	0.0967607	-0.165413	0.116886	-0.447712	0.378753
19	MCU	0.099008	0.468121	0.866007	0.070236	0.378753
19	MICAL3	0.0982878	-0.16919	0.219785	-0.558165	0.378753
19	NR3C2	0.0987259	0.390559	0.794569	-0.0134507	0.378753
19	NSG1	0.0984279	-0.450916	-0.0541105	-0.847721	0.378753
19	PEG10	0.0967152	-0.68763	-0.0492736	-1.32599	0.378753
19	RBM12B	0.0988402	-0.236321	0.0982059	-0.570848	0.378753
19	RMDN3	0.0989609	0.210333	0.38891	0.0317556	0.378753
19	RNLS	0.0982422	0.0625319	0.528264	-0.403201	0.378753
19	SFMBT1	0.0982798	-0.10803	0.119959	-0.336019	0.378753
19	SPATA6L	0.098044	-0.13621	0.0797082	-0.352129	0.378753
19	VXN	0.0992375	0.285611	0.695502	-0.12428	0.379043
19	ADAM19	0.101361	-0.285708	-0.0107921	-0.560624	0.380169
19	ANKRD34C-AS1	0.101402	-0.393577	-0.0485885	-0.738566	0.380169
19	CD63	0.101011	-0.222772	0.0906544	-0.536198	0.380169
19	CHD8	0.100806	0.212514	0.485637	-0.0606091	0.380169
19	DHX36	0.101297	-0.494774	-0.119278	-0.87027	0.380169
19	GBE1	0.100711	0.140112	0.354419	-0.0741945	0.380169
19	KCTD13	0.100888	-0.13018	0.0616358	-0.321996	0.380169
19	LNX2	0.100868	-0.24514	0.0285884	-0.518868	0.380169
19	PHC2	0.0999939	0.341309	0.768268	-0.0856496	0.380169
19	PPFIA1	0.101452	0.33494	0.665831	0.00404896	0.380169
19	QPCT	0.0999129	0.313215	0.564733	0.0616965	0.380169
19	SENP5	0.101114	-0.344433	0.00446638	-0.693332	0.380169
19	TXNL1	0.100437	-0.41939	-0.107248	-0.731531	0.380169
19	USP45	0.100487	-0.043361	0.530203	-0.616925	0.380169
19	SLIT2	0.102067	-0.298958	0.134577	-0.732493	0.381959
19	TDRD3	0.102336	0.307304	0.729	-0.114393	0.38245
19	AASDH	0.105317	0.265474	0.579161	-0.0482133	0.382992
19	ACOT9	0.103697	-0.0806311	0.147435	-0.308698	0.382992
19	ACTB	0.105995	-0.361987	0.119978	-0.843952	0.382992
19	ACVR1	0.103797	0.303585	0.634427	-0.0272569	0.382992
19	AREL1	0.104197	-0.146409	0.0991564	-0.391975	0.382992
19	BEND6	0.105599	0.214044	0.524471	-0.0963836	0.382992
19	CAAP1	0.105639	-0.134703	0.219837	-0.489242	0.382992
19	CACUL1	0.105888	0.47832	0.878534	0.0781053	0.382992
19	CCPG1	0.106336	0.372867	0.724984	0.0207496	0.382992
19	COX7A2L	0.102836	-0.224543	0.534696	-0.983782	0.382992
19	CYCS	0.10328	0.407489	0.775496	0.0394814	0.382992
19	DYNC1I2	0.104383	-0.35116	-0.035307	-0.667012	0.382992
19	ELL	0.103321	-0.228444	0.0304928	-0.487381	0.382992
19	HDAC4	0.10616	0.248262	0.736935	-0.24041	0.382992
19	IFT57	0.105838	0.0155287	0.339531	-0.308474	0.382992
19	INPP1	0.1041	-0.335903	0.00543475	-0.677241	0.382992
19	MAPKBP1	0.105425	0.41053	0.742502	0.0785582	0.382992
19	MARK3	0.104306	0.412797	0.947649	-0.122055	0.382992
19	MYCBP2	0.102858	0.250877	0.61942	-0.117666	0.382992
19	NOS1AP	0.106431	-0.19596	0.108472	-0.500393	0.382992
19	PDZRN4	0.106113	-0.309757	0.232204	-0.851718	0.382992
19	PEX1	0.105088	0.38153	0.713497	0.0495628	0.382992
19	PTBP3	0.106486	-0.171923	0.328541	-0.672387	0.382992
19	REPS1	0.104723	0.343869	0.745506	-0.0577672	0.382992
19	RGS17	0.103983	-0.137812	0.311059	-0.586683	0.382992
19	TACR1	0.105897	-0.376199	0.202482	-0.954881	0.382992
19	TMTC2	0.106113	-0.251354	0.168587	-0.671295	0.382992
19	USP6NL	0.105807	-0.164372	0.105004	-0.433748	0.382992
19	ZBTB11	0.10375	-0.394988	0.0187003	-0.808677	0.382992
19	AC009264.1	0.107362	0.48073	0.988659	-0.0271984	0.383223
19	ASAP1	0.108115	0.2366	0.659802	-0.186601	0.383223
19	C12orf76	0.109598	-0.181949	0.108855	-0.472753	0.383223
19	CAMK2B	0.109047	-0.440978	-0.0606967	-0.821259	0.383223
19	CELF1	0.109308	0.409395	0.78102	0.0377709	0.383223
19	EID1	0.109471	-0.398803	-0.0478518	-0.749753	0.383223
19	GMNN	0.1094	-0.14275	0.0535455	-0.339045	0.383223
19	GRSF1	0.107858	0.242247	0.444635	0.0398601	0.383223
19	MRPL33	0.108868	0.51021	0.949025	0.0713956	0.383223
19	NAE1	0.107216	0.348808	0.66388	0.0337367	0.383223
19	NDST4	0.109193	-0.318466	0.156285	-0.793216	0.383223
19	PLCE1	0.107727	-0.0743594	0.232662	-0.381381	0.383223
19	PPM1G	0.109729	-0.286557	0.111006	-0.684121	0.383223
19	SOCS5	0.10686	-0.329439	0.0642632	-0.723142	0.383223
19	TACC2	0.107243	0.343546	0.655723	0.0313699	0.383223
19	TBCK	0.108337	0.369514	0.747248	-0.00822051	0.383223
19	TMTC3	0.10683	0.334403	0.664258	0.00454806	0.383223
19	TRPC7	0.10966	-0.0448274	0.552855	-0.64251	0.383223
19	TTN	0.109679	-0.282828	0.0593063	-0.624963	0.383223
19	UBE3D	0.108027	0.747421	1.21045	0.284397	0.383223
19	ZBTB8OS	0.108768	-0.40256	-0.0303675	-0.774753	0.383223
19	ZNF117	0.108742	-0.282288	0.0505911	-0.615166	0.383223
19	ZNF639	0.108478	0.234284	0.446382	0.0221867	0.383223
19	DIO2	0.110107	-0.289061	0.0560162	-0.634138	0.384059
19	PGRMC2	0.110555	-0.301563	0.0283543	-0.631479	0.385136
19	HNRNPUL1	0.111043	-0.395342	-0.0818445	-0.708839	0.38635
19	BICD2	0.111292	-0.0996992	0.137347	-0.336746	0.386734
19	CNOT6L	0.111704	-0.396013	-0.0549663	-0.737059	0.38755
19	RFLNA	0.111807	-0.195047	0.0866279	-0.476721	0.38755
19	BAZ1B	0.112153	0.320894	0.624828	0.0169609	0.388266
19	CNP	0.113092	-0.228204	0.0428346	-0.499242	0.389569
19	ERI3	0.112822	-0.325017	0.0424413	-0.692476	0.389569
19	RALBP1	0.113016	0.302631	0.566721	0.0385417	0.389569
19	YWHAE	0.112675	-0.301548	0.0280056	-0.631101	0.389569
19	CDK5RAP2	0.113796	0.560593	1.06002	0.0611688	0.390609
19	NEDD9	0.113816	-0.249425	0.000666879	-0.499517	0.390609
19	SEMA3E	0.11363	-0.18605	0.084835	-0.456935	0.390609
19	CNTNAP5	0.114362	-0.459994	-0.0533499	-0.866637	0.391996
19	SFXN5	0.114586	-0.303055	0.130234	-0.736345	0.39228
19	AL096711.2	0.115783	-0.278309	-0.00260627	-0.554011	0.393175
19	ARHGEF28	0.115617	-0.275862	0.0246789	-0.576402	0.393175
19	ATP5ME	0.115434	-0.156648	0.105387	-0.418683	0.393175
19	C9orf78	0.115905	-0.0935382	0.265411	-0.452487	0.393175
19	CAMK2D	0.115313	0.388664	0.781821	-0.00449381	0.393175
19	DCAF6	0.116084	-0.362486	0.0328128	-0.757785	0.393175
19	LCOR	0.116265	-0.385535	-0.0710725	-0.699998	0.393175
19	MTCL1	0.115077	-0.386117	-0.00108991	-0.771144	0.393175
19	PCDH10	0.115963	-0.359434	0.0295327	-0.748402	0.393175
19	TOR1B	0.116239	-0.255274	-0.00765367	-0.502893	0.393175
19	EIF3H	0.11659	0.0470269	0.431286	-0.337232	0.393795
19	VSTM2B	0.11744	-0.156885	0.200127	-0.513898	0.395701
19	ZFYVE28	0.117431	-0.107264	0.297212	-0.51174	0.395701
19	AC004540.2	0.117976	-0.212532	0.0872444	-0.512308	0.396061
19	DZIP1	0.117944	0.391506	0.742316	0.0406972	0.396061
19	SHISA9	0.117881	-0.0678586	0.55052	-0.686237	0.396061
19	WHAMM	0.11823	0.290027	0.532766	0.0472877	0.396435
19	DDX3Y	0.118777	0.229956	0.487688	-0.0277754	0.39683
19	RNF141	0.118605	-0.346236	-0.0345884	-0.657884	0.39683
19	SAXO2	0.118745	-0.206006	0.0418339	-0.453846	0.39683
19	ERCC8	0.119082	-0.366146	-0.0596901	-0.672602	0.39737
19	APLP1	0.11962	-0.366587	0.0318287	-0.765002	0.39773
19	SCARB1	0.11953	-0.158616	0.136642	-0.453874	0.39773
19	SPOPL	0.119359	-0.36828	-0.0233777	-0.713182	0.39773
19	HSPA4L	0.11978	-0.339434	0.00522192	-0.68409	0.397784
19	AC022469.2	0.120791	-0.128579	0.115139	-0.372297	0.398281
19	EPHA4	0.120334	0.492789	1.08457	-0.098995	0.398281
19	GDAP1	0.120375	-0.408192	0.0012481	-0.817632	0.398281
19	MAGEL2	0.12056	-0.17758	0.0320806	-0.387241	0.398281
19	NRGN	0.120075	-0.250183	0.0496324	-0.549998	0.398281
19	SYT16	0.120786	-0.244529	0.0475644	-0.536623	0.398281
19	CCT4	0.121443	0.154974	0.451991	-0.142044	0.399478
19	ZNF644	0.121419	-0.348486	0.131103	-0.828075	0.399478
19	SACS	0.121863	-0.150094	0.391475	-0.691663	0.400386
19	ANGPTL1	0.122738	0.306404	0.570991	0.0418164	0.400454
19	CPEB3	0.122218	0.206023	0.576981	-0.164935	0.400454
19	DYNC2H1	0.12244	0.0938763	0.584524	-0.396772	0.400454
19	ECHDC2	0.12275	-0.130603	0.118238	-0.379444	0.400454
19	GPCPD1	0.122518	-0.281162	-0.00069039	-0.561634	0.400454
19	VPS54	0.122664	-0.416535	-0.0371155	-0.795954	0.400454
19	CST3	0.124715	-0.257342	0.171668	-0.686352	0.400603
19	DZIP3	0.124855	0.335422	0.867626	-0.196782	0.400603
19	ECPAS	0.124008	-0.158252	0.379457	-0.69596	0.400603
19	ERCC1	0.124155	-0.25361	0.0254522	-0.532672	0.400603
19	GALNT8	0.125107	-0.19328	0.137892	-0.524452	0.400603
19	GRM1	0.124061	0.268221	0.799162	-0.262719	0.400603
19	HOOK2	0.124987	0.228446	0.628464	-0.171572	0.400603
19	LINC02223	0.123827	0.313118	0.58804	0.0381963	0.400603
19	LRP1	0.123257	-0.476717	0.0521694	-1.0056	0.400603
19	MKKS	0.12395	0.218843	0.418587	0.0191	0.400603
19	PLEKHA1	0.124466	0.356754	0.74477	-0.0312618	0.400603
19	PYGO1	0.123375	0.310096	0.570854	0.0493376	0.400603
19	SLC37A1	0.123369	-0.298557	-0.0143394	-0.582775	0.400603
19	SSB	0.125067	-0.287806	0.0808917	-0.656505	0.400603
19	TOM1	0.123277	0.216121	0.414229	0.0180125	0.400603
19	TPM3	0.124821	-0.291855	0.133658	-0.717368	0.400603
19	C2CD2L	0.125621	-0.238451	0.0361527	-0.513054	0.40178
19	SIL1	0.125765	0.260902	0.689704	-0.1679	0.40178
19	SENP6	0.126091	-0.399851	-0.0274297	-0.772273	0.402359
19	AC106791.1	0.127895	-0.311878	0.125518	-0.749274	0.403494
19	AL078459.1	0.128045	-0.167016	0.180218	-0.514249	0.403494
19	ALDH2	0.129017	-0.222296	0.0899884	-0.53458	0.403494
19	ASCC3	0.127211	-0.338064	-0.0141425	-0.661985	0.403494
19	ATF7IP2	0.128757	-0.204267	0.155284	-0.563818	0.403494
19	DZANK1	0.128105	-0.280531	0.0107538	-0.571815	0.403494
19	EIF3M	0.127565	0.19336	0.450078	-0.0633578	0.403494
19	FAM120B	0.128492	0.457082	0.869551	0.0446126	0.403494
19	FAM199X	0.128957	-0.303669	0.0348017	-0.642139	0.403494
19	GEMIN8	0.12728	-0.187815	0.0345639	-0.410195	0.403494
19	IQCK	0.129211	0.235097	0.455641	0.0145539	0.403494
19	MORN4	0.128858	-0.0290797	0.381704	-0.439864	0.403494
19	NPHP1	0.12872	-0.138888	0.23971	-0.517485	0.403494
19	NTPCR	0.128616	0.132074	0.40088	-0.136732	0.403494
19	PPTC7	0.128016	-0.307065	-0.00450523	-0.609625	0.403494
19	RNASEH2B	0.127196	0.318771	0.601664	0.0358789	0.403494
19	SORCS1	0.126969	-0.250843	0.134076	-0.635762	0.403494
19	SREK1	0.127497	-0.188283	0.239746	-0.616312	0.403494
19	ZNF583	0.129107	0.298665	0.552361	0.0449695	0.403494
19	CD46	0.129554	0.26131	0.666156	-0.143536	0.403922
19	RASSF4	0.12964	0.203831	0.405769	0.0018927	0.403922
19	SEC11C	0.129836	-0.0855439	0.19258	-0.363668	0.404081
19	INSR	0.130071	0.166867	0.529676	-0.195943	0.404203
19	RAB3A	0.130167	-0.0754326	0.332652	-0.483518	0.404203
19	AK9	0.130401	0.274514	0.555678	-0.00665017	0.404283
19	EGLN1	0.13063	-0.208644	0.163262	-0.580551	0.404283
19	ENO1	0.130597	-0.304401	0.0707905	-0.679593	0.404283
19	KLHL42	0.130948	0.29892	0.58565	0.0121913	0.404357
19	RUFY3	0.131237	-0.258332	0.155724	-0.672389	0.404357
19	SEMA4F	0.130833	0.232428	0.43331	0.0315457	0.404357
19	ZNF827	0.131182	-0.190176	0.273083	-0.653436	0.404357
19	SLC1A2	0.131426	-0.0449979	0.528958	-0.618953	0.40449
19	ARID2	0.132906	0.302329	0.668071	-0.063412	0.407413
19	CIR1	0.132782	#N/A	#N/A	#N/A	0.407413
19	LRRN1	0.13259	-0.369437	0.0409777	-0.779852	0.407413
19	NAP1L3	0.133111	-0.0644727	0.819106	-0.948051	0.407413
19	NISCH	0.13306	-0.274024	0.0259951	-0.574042	0.407413
19	APBA2	0.13342	0.324853	0.625954	0.0237522	0.407909
19	CELF5	0.134186	-0.382571	-0.0327134	-0.732429	0.408158
19	CENPC	0.134547	-0.508412	-0.162193	-0.854631	0.408158
19	CHN1	0.134604	-0.398669	-0.0574927	-0.739846	0.408158
19	COA5	0.134528	-0.235199	0.0234641	-0.493861	0.408158
19	GTF2H2C	0.133652	-0.181633	0.122292	-0.485558	0.408158
19	IQSEC2	0.134505	0.283436	0.593726	-0.026855	0.408158
19	TMEM144	0.134679	0.182388	0.396657	-0.0318819	0.408158
19	ZC3H14	0.133974	-0.323008	0.049988	-0.696005	0.408158
19	RAD9A	0.135055	0.367878	0.725516	0.0102393	0.408851
19	SHANK2	0.136384	0.29036	0.62559	-0.0448692	0.411976
19	TRIM26	0.136311	-0.0715753	0.178196	-0.321347	0.411976
19	CFL1	0.136766	-0.311595	0.184836	-0.808026	0.41268
19	NUDT3	0.137215	-0.470421	-0.04861	-0.892233	0.413136
19	SELENOK	0.137077	-0.297783	0.0201727	-0.615739	0.413136
19	GOLM1	0.137495	0.200538	0.601203	-0.200127	0.413344
19	SFXN1	0.137583	0.374644	0.729471	0.0198173	0.413344
19	CDH9	0.138457	0.344931	0.81992	-0.130058	0.413844
19	CTCF	0.138899	-0.19525	0.0371309	-0.427631	0.413844
19	DICER1	0.138674	-0.0968586	0.338253	-0.53197	0.413844
19	DYNC1H1	0.138188	0.581024	1.32333	-0.161286	0.413844
19	FZR1	0.138197	-0.176514	0.0303575	-0.383385	0.413844
19	LRRTM2	0.138755	-0.452866	-0.0376994	-0.868032	0.413844
19	PPARG	0.138943	-0.262597	0.0265222	-0.551717	0.413844
19	USF3	0.13882	0.183034	0.469524	-0.103455	0.413844
19	CCDC174	0.139717	0.103799	0.353693	-0.146095	0.414078
19	ILF2	0.139305	-0.219746	0.022822	-0.462314	0.414078
19	KMT5A	0.139674	-0.272266	0.0483163	-0.592847	0.414078
19	RTTN	0.139587	0.236685	0.54368	-0.0703111	0.414078
19	UBE2D2	0.139768	0.271827	0.588041	-0.044387	0.414078
19	UBE2E1	0.140028	0.141463	0.475971	-0.193046	0.414404
19	CNOT2	0.140452	-0.397321	0.0370525	-0.831694	0.414968
19	MRPS31	0.140517	0.183257	0.54675	-0.180237	0.414968
19	TBRG1	0.140769	-0.390848	-0.0323221	-0.749373	0.41527
19	HSPA8	0.140952	-0.256114	0.0660638	-0.578293	0.415366
19	IQSEC3	0.141542	0.352841	1.00836	-0.302679	0.41649
19	NDUFB11	0.141634	-0.276407	0.0756872	-0.628502	0.41649
19	ARF4	0.141976	0.293662	0.559697	0.0276261	0.416668
19	CYP46A1	0.142145	-0.0975406	0.259596	-0.454677	0.416668
19	NSMF	0.142001	0.135855	0.384621	-0.112912	0.416668
19	ZNF254	0.142364	0.372371	0.747623	-0.00288097	0.416868
19	TNRC6C	0.142596	-0.230872	0.123693	-0.585436	0.417109
19	EAF1	0.143222	-0.178529	0.0516058	-0.408665	0.41721
19	GLMN	0.143199	0.346382	0.733578	-0.0408137	0.41721
19	PDCD2	0.143233	-0.218966	0.0746154	-0.512547	0.41721
19	ZNF630	0.143196	-0.0320299	0.26708	-0.33114	0.41721
19	CACNA1A	0.143901	0.166665	0.618407	-0.285078	0.417842
19	EIF2AK3	0.143703	-0.371269	-0.0924252	-0.650113	0.417842
19	NMNAT3	0.14389	-0.250941	0.0931751	-0.595057	0.417842
19	KIF16B	0.144498	-0.546602	-0.07044	-1.02276	0.419135
19	ANKFN1	0.147029	0.452889	0.8996	0.00617766	0.419268
19	ANKRD17	0.147335	-0.27868	0.0294981	-0.586857	0.419268
19	ARMCX4	0.145437	0.215576	0.560512	-0.12936	0.419268
19	BSG	0.145649	0.240226	0.603702	-0.12325	0.419268
19	CDC34	0.147419	-0.143683	0.0663339	-0.353701	0.419268
19	ENO4	0.147568	0.22193	0.490912	-0.0470515	0.419268
19	GFOD2	0.146195	-0.1267	0.141923	-0.395322	0.419268
19	INPP5B	0.1451	-0.230133	0.0679963	-0.528261	0.419268
19	LRRC1	0.145474	0.208889	0.490175	-0.0723963	0.419268
19	MPHOSPH6	0.146236	-0.364615	-0.0127537	-0.716477	0.419268
19	NAA15	0.146101	0.321291	0.690777	-0.0481945	0.419268
19	NPM2	0.145303	0.31248	0.583092	0.0418691	0.419268
19	PATJ	0.14688	-0.352627	-0.0293497	-0.675905	0.419268
19	PCGF5	0.147496	-0.227013	0.123817	-0.577843	0.419268
19	PEX3	0.146613	0.476247	0.860421	0.0920732	0.419268
19	RIC8B	0.14593	-0.286166	0.161716	-0.734048	0.419268
19	RUNX1	0.145096	-0.31065	0.127843	-0.749144	0.419268
19	SRGAP1	0.145208	0.0936058	0.43536	-0.248149	0.419268
19	TCF4-AS1	0.146552	0.315996	0.575601	0.0563916	0.419268
19	UBLCP1	0.147355	0.295093	0.565329	0.0248579	0.419268
19	AC079298.3	0.147845	0.270878	0.516449	0.0253074	0.419626
19	ULK3	0.148049	0.0794801	0.385603	-0.226642	0.419774
19	ZNF131	0.148314	-0.396103	0.0255102	-0.817717	0.420097
19	PIK3CD	0.148735	0.292085	0.562244	0.0219271	0.420858
19	AMPD3	0.149206	0.252912	0.480753	0.0250723	0.420868
19	LINC00907	0.149345	0.337066	0.675548	-0.00141698	0.420868
19	MARCH3	0.149016	-0.335791	0.0139738	-0.685556	0.420868
19	TMEM108	0.149142	-0.389251	0.000213764	-0.778715	0.420868
19	AC008056.1	0.149922	-0.177174	0.356857	-0.711204	0.421412
19	KHDC1	0.149994	-0.0329613	0.0678367	-0.133759	0.421412
19	MTMR12	0.149978	-0.313353	0.0484821	-0.675188	0.421412
19	TUBGCP3	0.150593	-0.309779	0.00881988	-0.628378	0.422666
19	COL16A1	0.151042	-0.15744	0.0770735	-0.391954	0.422885
19	CREB3L2	0.151003	-0.255713	0.0337317	-0.545158	0.422885
19	MECP2	0.151128	-0.285172	0.0748216	-0.645165	0.422885
19	ABRACL	0.151588	-0.189877	0.0667449	-0.446499	0.422972
19	GMDS-DT	0.152219	0.349579	0.734776	-0.0356177	0.422972
19	LMBRD2	0.15238	-0.0883542	0.320402	-0.49711	0.422972
19	SLC6A17	0.152204	0.273976	0.580939	-0.0329871	0.422972
19	SMARCC1	0.151714	0.159277	0.522747	-0.204193	0.422972
19	SMCHD1	0.151864	0.157887	0.623752	-0.307977	0.422972
19	STXBP5L	0.152083	-0.334852	-0.0637997	-0.605904	0.422972
19	TMEM59	0.152241	0.26394	0.528276	-0.000397236	0.422972
19	RPS27	0.152734	-0.17488	0.0677102	-0.41747	0.423177
19	SLC25A29	0.152759	-0.303334	0.00957984	-0.616248	0.423177
19	RAPGEF5	0.153176	-0.178543	0.311283	-0.668368	0.423487
19	WBP1L	0.153151	0.0882706	0.355729	-0.179187	0.423487
19	GAA	0.153679	-0.161969	0.0539013	-0.377839	0.424455
19	CASC3	0.153839	-0.235526	0.0729103	-0.543963	0.424473
19	WDR12	0.154198	-0.295655	0.0271715	-0.618482	0.424752
19	ZFAND3	0.154247	0.424585	0.910575	-0.0614056	0.424752
19	GRIN3A	0.154846	0.326424	0.8554	-0.202551	0.425488
19	HIBADH	0.155082	-0.0658466	0.270061	-0.401754	0.425488
19	INIP	0.155128	-0.129634	0.127026	-0.386294	0.425488
19	RNH1	0.154801	0.108227	0.391117	-0.174663	0.425488
19	CEP78	0.155813	#N/A	#N/A	#N/A	0.425947
19	EMB	0.155603	0.377061	0.740852	0.01327	0.425947
19	LRFN5	0.156026	-0.433212	-0.00169502	-0.864729	0.425947
19	TRIM14	0.156063	-0.201269	0.0419705	-0.444509	0.425947
19	XPNPEP3	0.155763	-0.290366	0.0146102	-0.595342	0.425947
19	AKAP13	0.157546	-0.367784	0.0084369	-0.744005	0.428865
19	COX15	0.157751	-0.210214	0.027631	-0.448059	0.428865
19	FEZ1	0.157739	-0.328944	0.0211677	-0.679055	0.428865
19	PHF21A	0.157459	0.417928	0.871944	-0.0360871	0.428865
19	ARFGEF2	0.159746	0.243754	0.59347	-0.105962	0.428992
19	COPS7B	0.159024	0.331914	0.556233	0.107595	0.428992
19	MAP4K4	0.159808	-0.0811156	0.514217	-0.676448	0.428992
19	MT-ND1	0.158277	-0.519898	0.0880671	-1.12786	0.428992
19	PDE5A	0.159044	0.327055	0.781846	-0.127735	0.428992
19	PRNP	0.159721	0.239767	0.598658	-0.119124	0.428992
19	SELENOM	0.158664	-0.305961	0.103333	-0.715254	0.428992
19	SIRPA	0.159574	0.333115	0.68981	-0.0235798	0.428992
19	TECPR2	0.158714	0.226943	0.586407	-0.132521	0.428992
19	TMEM38A	0.158179	-0.176078	0.0508976	-0.403054	0.428992
19	TRIM33	0.159525	-0.415106	-0.0096493	-0.820562	0.428992
19	TRPM7	0.158712	-0.134184	0.324842	-0.593211	0.428992
19	TTC39C	0.159774	0.464249	0.956896	-0.0283979	0.428992
19	GTF2H1	0.160078	-0.300315	-0.00647779	-0.594153	0.429299
19	DPYSL5	0.160568	-0.385741	-0.0145468	-0.756935	0.429784
19	TRIM37	0.160433	-0.375769	-0.00706138	-0.744477	0.429784
19	KIAA1549	0.160735	0.395405	0.796561	-0.00575138	0.429816
19	AC097662.1	0.161603	0.143942	0.416138	-0.128253	0.430062
19	AC104827.1	0.162817	0.460193	0.880431	0.0399556	0.430062
19	ARPP21	0.162629	-0.373392	0.108182	-0.854966	0.430062
19	DLG4	0.162284	-0.215467	0.043251	-0.474185	0.430062
19	GPSM2	0.162027	0.351785	0.618842	0.084728	0.430062
19	KANSL1L	0.161632	0.340568	0.781329	-0.100193	0.430062
19	MAGI1	0.162068	0.251018	0.517237	-0.0152005	0.430062
19	MBNL2	0.162181	-0.341214	0.0515762	-0.734003	0.430062
19	PFDN4	0.162365	-0.177658	0.0637919	-0.419108	0.430062
19	PNPT1	0.162441	-0.281093	0.157797	-0.719984	0.430062
19	SUPT6H	0.162844	0.0946968	0.454675	-0.265282	0.430062
19	TMEFF2	0.16101	-0.34811	0.195278	-0.891497	0.430062
19	ZFYVE16	0.161828	-0.129025	0.294119	-0.552169	0.430062
19	ARHGDIA	0.163844	-0.347337	0.0244373	-0.719112	0.430246
19	ELOC	0.163824	-0.216723	0.155127	-0.588574	0.430246
19	LINGO2	0.163708	0.669603	1.42931	-0.0901091	0.430246
19	RPS6KB1	0.163763	-0.221363	0.064313	-0.507039	0.430246
19	SMIM14	0.163418	-0.279744	0.0841083	-0.643595	0.430246
19	SNRPB2	0.163103	-0.33769	-0.0068288	-0.668551	0.430246
19	MLEC	0.164158	0.292723	0.636758	-0.0513128	0.430399
19	RTN2	0.164368	0.1512	0.391358	-0.0889585	0.430399
19	TCEAL4	0.16426	0.142558	0.531232	-0.246115	0.430399
19	IGF1R	0.164808	0.444438	0.989084	-0.100209	0.431143
19	AP001528.2	0.165038	0.217611	0.415819	0.0194024	0.431338
19	AL020994.2	0.165421	-0.245443	0.0476661	-0.538551	0.431933
19	ATAD1	0.166126	0.338293	0.771986	-0.0953993	0.432563
19	MEF2C-AS2	0.16613	0.294577	0.576942	0.0122118	0.432563
19	PLD3	0.166021	-0.328681	0.155748	-0.81311	0.432563
19	TTC9B	0.166818	-0.114544	0.184427	-0.413515	0.433945
19	CPEB4	0.169827	-0.417274	-0.00533734	-0.82921	0.433948
19	DENND1A	0.169827	-0.155852	0.175675	-0.487379	0.433948
19	DGCR2	0.167521	0.280219	0.58051	-0.0200713	0.433948
19	DNMBP	0.17	0.218124	0.43711	-0.000861029	0.433948
19	DPYSL3	0.169474	-0.324517	0.0585527	-0.707586	0.433948
19	FAM117B	0.170075	0.279862	0.584077	-0.0243521	0.433948
19	FRMD5	0.170105	-0.453176	-0.00403163	-0.902321	0.433948
19	HEATR4	0.170078	0.173908	0.399517	-0.0517011	0.433948
19	HSPB11	0.167585	-0.231662	0.0386072	-0.501932	0.433948
19	KLHL9	0.167631	-0.237588	0.050807	-0.525983	0.433948
19	LDHA	0.169949	-0.296392	0.0636966	-0.65648	0.433948
19	MSL1	0.168329	-0.24473	0.121896	-0.611357	0.433948
19	NCEH1	0.16733	-0.388691	0.0762282	-0.85361	0.433948
19	PIKFYVE	0.168536	-0.188596	0.234071	-0.611262	0.433948
19	SCOC	0.167134	-0.274069	0.0147219	-0.562859	0.433948
19	SMAD3	0.169746	-0.177922	0.157182	-0.513025	0.433948
19	TMEM59L	0.168691	-0.403242	-0.00629638	-0.800187	0.433948
19	TRIO	0.168236	0.287353	0.691907	-0.117202	0.433948
19	VGF	0.169177	0.265052	0.64775	-0.117647	0.433948
19	WDR19	0.16853	0.413331	0.821839	0.00482418	0.433948
19	ZNF69	0.169898	-0.212855	0.0705	-0.496209	0.433948
19	GLUD1	0.170403	-0.184359	0.228635	-0.597354	0.434308
19	KDM5D	0.170577	0.240088	0.517866	-0.0376898	0.434353
19	MOB1B	0.170934	-0.197184	0.115235	-0.509603	0.434548
19	SEPT3	0.170967	-0.240244	0.154163	-0.634652	0.434548
19	AC092647.5	0.174401	-0.2074	0.0295792	-0.444379	0.434873
19	ANKRD23	0.175966	-0.191392	0.142655	-0.52544	0.434873
19	ARMC8	0.178432	0.424838	0.908995	-0.0593185	0.434873
19	CALB1	0.17493	-0.447476	0.0255393	-0.920491	0.434873
19	CALCOCO2	0.173338	0.250538	0.48951	0.011565	0.434873
19	CETN2	0.178228	-0.220431	0.0320871	-0.472948	0.434873
19	CHD1	0.176179	0.317709	0.696901	-0.0614825	0.434873
19	COG7	0.173827	0.153042	0.51222	-0.206137	0.434873
19	CRYAB	0.176365	-0.224188	0.124238	-0.572614	0.434873
19	ELL2	0.174507	0.173065	0.467774	-0.121644	0.434873
19	ENPP2	0.178196	-0.185467	0.17363	-0.544563	0.434873
19	ETF1	0.177863	-0.0968117	0.0881405	-0.281764	0.434873
19	GLO1	0.178044	-0.311933	0.036115	-0.65998	0.434873
19	GPR173	0.176439	-0.281141	0.0601742	-0.622457	0.434873
19	GRM3	0.177007	-0.298981	0.22944	-0.827402	0.434873
19	HSD17B7	0.175038	0.140978	0.37511	-0.0931539	0.434873
19	IFNAR1	0.173367	-0.271703	0.11498	-0.658387	0.434873
19	ISG20L2	0.177527	-0.119808	0.0864264	-0.326043	0.434873
19	KATNBL1	0.176997	-0.214938	0.226147	-0.656022	0.434873
19	KCNIP4	0.174055	-0.729239	0.267799	-1.72628	0.434873
19	MT-CYB	0.176601	-0.636603	0.0366697	-1.30988	0.434873
19	NCK1	0.176667	-0.246605	0.0498454	-0.543056	0.434873
19	NUFIP2	0.176646	-0.379118	0.0593879	-0.817624	0.434873
19	OGT	0.174024	-0.271451	0.119352	-0.662254	0.434873
19	PGK1	0.178553	0.170971	0.485563	-0.143621	0.434873
19	PKIA	0.178552	-0.395228	0.107075	-0.89753	0.434873
19	POM121C	0.176369	0.393703	0.789134	-0.00172783	0.434873
19	PRIMPOL	0.174489	-0.273206	0.0340086	-0.58042	0.434873
19	PRKRIP1	0.173484	0.350015	0.708106	-0.0080761	0.434873
19	PSEN1	0.177214	-0.325938	0.0321573	-0.684034	0.434873
19	RAB2B	0.178623	0.28277	0.579844	-0.0143044	0.434873
19	RAB3GAP1	0.17662	0.36634	0.758673	-0.025993	0.434873
19	RNF14	0.176941	0.23284	0.464145	0.00153437	0.434873
19	RPL7A	0.173614	0.324217	0.716162	-0.067728	0.434873
19	SLC48A1	0.175741	0.116458	0.35865	-0.125734	0.434873
19	SLC7A5	0.175804	0.0358388	0.318855	-0.247178	0.434873
19	SNX7	0.176139	0.264863	0.548431	-0.0187047	0.434873
19	SPINDOC	0.175502	-0.165076	0.0440541	-0.374205	0.434873
19	SRP14	0.172434	-0.37142	0.0994564	-0.842297	0.434873
19	SUPT7L	0.177836	-0.0947554	0.157768	-0.347279	0.434873
19	TAMM41	0.176799	-0.206467	0.101002	-0.513936	0.434873
19	UBE2K	0.177589	0.490123	0.974864	0.00538118	0.434873
19	UHMK1	0.174936	-0.37015	0.00517483	-0.745475	0.434873
19	VPS4B	0.172929	0.280027	0.605099	-0.0450441	0.434873
19	WNK2	0.175608	-0.135284	0.260549	-0.531117	0.434873
19	ZBTB44	0.171928	0.346864	0.690827	0.00290097	0.434873
19	ZDHHC14	0.174275	0.335066	0.696693	-0.0265611	0.434873
19	ZNF397	0.178205	0.223788	0.443988	0.00358913	0.434873
19	THRB	0.178982	0.4113	0.904433	-0.0818323	0.435365
19	CYB5D1	0.179652	-0.128335	0.0769037	-0.333574	0.435663
19	LRRC8B	0.179641	-0.358131	0.00800897	-0.724271	0.435663
19	LSM14A	0.179874	0.266175	0.630618	-0.0982692	0.435663
19	NMD3	0.179787	-0.409744	0.0408384	-0.860326	0.435663
19	STRBP	0.17989	0.206276	0.53903	-0.126477	0.435663
19	AC109466.1	0.180552	-0.277631	0.157733	-0.712995	0.435746
19	DPYS	0.180405	-0.0912786	0.183972	-0.366529	0.435746
19	PSMG2	0.180335	0.318635	0.612356	0.024913	0.435746
19	SUGCT	0.180342	0.340892	0.682383	-0.000598484	0.435746
19	AC104596.1	0.181535	0.0626098	0.409882	-0.284663	0.437287
19	BTBD3	0.182137	-0.340475	0.125034	-0.805985	0.437287
19	FDX1	0.181769	-0.235012	0.0430502	-0.513074	0.437287
19	PZP	0.181905	-0.187517	0.0779891	-0.453023	0.437287
19	SIN3A	0.182062	0.254551	0.515473	-0.00637079	0.437287
19	TMEM259	0.182052	0.180766	0.483235	-0.121703	0.437287
19	AC008105.3	0.18247	0.261922	0.553672	-0.0298275	0.437329
19	CBFA2T2	0.182463	-0.191753	0.291593	-0.675099	0.437329
19	GKAP1	0.183253	#N/A	#N/A	#N/A	0.438827
19	LIPA	0.183536	-0.222745	0.0434447	-0.488934	0.439125
19	VEZT	0.183931	-0.0174551	0.397837	-0.432748	0.439691
19	DNAJC1	0.184542	0.366464	0.769001	-0.0360731	0.44077
19	IRF2BPL	0.184721	-0.213122	0.0401902	-0.466434	0.440818
19	KIAA1328	0.185445	0.433146	0.95716	-0.0908681	0.441208
19	PRKCSH	0.185366	-0.180837	0.0719971	-0.43367	0.441208
19	SSH2	0.185099	-0.104513	0.194387	-0.403414	0.441208
19	UBN2	0.18552	0.400176	0.901477	-0.101126	0.441208
19	AL365361.1	0.186466	0.0704053	0.346737	-0.205927	0.441783
19	AP2S1	0.187706	-0.217286	0.105926	-0.540498	0.441783
19	AZIN2	0.188826	-0.253264	0.0432107	-0.549739	0.441783
19	CAB39L	0.186564	0.360155	0.780998	-0.0606879	0.441783
19	CCDC3	0.186112	0.305958	0.635422	-0.023506	0.441783
19	CEP57	0.18909	0.238144	0.568302	-0.0920142	0.441783
19	EXOC6	0.187726	-0.389516	-0.000354553	-0.778677	0.441783
19	FAIM2	0.187406	-0.45609	0.0203383	-0.932518	0.441783
19	GPBP1	0.189108	0.240249	0.624326	-0.143827	0.441783
19	HNRNPL	0.189022	-0.241878	0.0438289	-0.527585	0.441783
19	IFT172	0.186269	-0.264198	0.038501	-0.566897	0.441783
19	ITGB1BP1	0.188683	-0.369409	0.0192634	-0.758081	0.441783
19	MDM2	0.188893	0.159065	0.455703	-0.137574	0.441783
19	PAFAH1B1	0.187274	-0.300353	0.0613261	-0.662031	0.441783
19	PAPPA2	0.188235	-0.026224	0.350324	-0.402772	0.441783
19	PLPPR4	0.18643	-0.142796	0.275154	-0.560746	0.441783
19	PWWP2A	0.188217	0.283651	0.624183	-0.0568803	0.441783
19	SCN3B	0.188265	-0.381793	-0.00455265	-0.759034	0.441783
19	TBC1D16	0.189087	-0.113523	0.0716251	-0.298671	0.441783
19	TRAPPC12	0.188938	-0.273163	0.135602	-0.681928	0.441783
19	XPC	0.186845	0.115388	0.409924	-0.179148	0.441783
19	AC097376.2	0.189311	0.261414	0.608774	-0.0859453	0.441884
19	CAND1	0.190118	-0.0615308	0.41136	-0.534421	0.442205
19	GIPC2	0.189847	-0.24208	0.0792797	-0.56344	0.442205
19	GUK1	0.190883	-0.416947	0.0215438	-0.855437	0.442205
19	POLB	0.190576	0.150434	0.37944	-0.0785713	0.442205
19	POU2F2	0.190871	-0.242531	0.162677	-0.64774	0.442205
19	SRPK2	0.190123	-0.307008	-0.00352	-0.610495	0.442205
19	TBC1D19	0.190876	-0.0986089	0.336774	-0.533991	0.442205
19	TPRG1L	0.190424	-0.17371	0.0676518	-0.415071	0.442205
19	WDR7	0.190829	0.459013	0.953585	-0.0355591	0.442205
19	UPP2	0.191119	-0.2884	0.128266	-0.705065	0.442382
19	FAM172A	0.192222	0.316284	0.809488	-0.176921	0.442389
19	FBXO7	0.192558	-0.153958	0.0812052	-0.389122	0.442389
19	GPC1	0.191736	0.237342	0.471438	0.00324629	0.442389
19	HNRNPH3	0.192321	0.297228	0.618159	-0.0237028	0.442389
19	MMADHC	0.191992	-0.21006	0.0680087	-0.488129	0.442389
19	PLEKHA7	0.192194	0.289449	0.636915	-0.0580171	0.442389
19	SMIM17	0.191995	0.239313	0.477748	0.000878772	0.442389
19	SRSF12	0.192558	0.262618	0.55189	-0.0266548	0.442389
19	TRAPPC11	0.192006	-0.286309	0.0728635	-0.645481	0.442389
19	TRRAP	0.192835	-0.276201	0.0452504	-0.597653	0.442658
19	AC068888.1	0.193373	0.202273	0.38587	0.0186752	0.443087
19	AC091167.6	0.193246	-0.168006	0.0605873	-0.3966	0.443087
19	GLB1	0.193821	0.334807	0.674108	-0.00449315	0.443087
19	LUC7L3	0.193562	0.406429	0.921158	-0.1083	0.443087
19	UBE2Q2L	0.193687	-0.122889	0.107952	-0.35373	0.443087
19	ADIPOR2	0.19443	0.238764	0.554464	-0.0769363	0.444113
19	NTRK2	0.194619	-0.210374	0.147262	-0.56801	0.444179
19	DNAJC18	0.194991	0.319636	0.665216	-0.0259439	0.444298
19	FGFR1	0.194988	0.281102	0.596872	-0.0346689	0.444298
19	ATG4B	0.195381	0.162627	0.409049	-0.083795	0.44482
19	FASTKD1	0.195715	-0.28501	0.212012	-0.782032	0.445216
19	C8orf34	0.196833	0.54782	1.16397	-0.0683285	0.447391
19	CALY	0.197188	-0.359982	0.0382517	-0.758216	0.447464
19	ERLIN1	0.197155	-0.136462	0.0677532	-0.340678	0.447464
19	APTX	0.198884	-0.272643	0.0281936	-0.57348	0.447609
19	CELF3	0.199933	-0.103123	0.0958966	-0.302143	0.447609
19	CLIP3	0.199028	-0.383628	0.0508653	-0.818121	0.447609
19	DDX31	0.199009	-0.212236	0.0515494	-0.476021	0.447609
19	DPP6	0.199676	0.146505	0.648877	-0.355866	0.447609
19	ESF1	0.199996	-0.269387	0.120289	-0.659063	0.447609
19	GPRASP2	0.198375	0.0669863	0.401802	-0.267829	0.447609
19	INSIG2	0.199538	0.202541	0.481508	-0.0764264	0.447609
19	IQCA1	0.197987	-0.24828	0.0835756	-0.580136	0.447609
19	MCF2L2	0.197816	-0.283437	0.0549324	-0.621806	0.447609
19	MGAT4A	0.19808	-0.373422	0.0219077	-0.768751	0.447609
19	NCDN	0.199189	-0.105363	0.155867	-0.366593	0.447609
19	OGFOD3	0.199188	-0.118194	0.128923	-0.365311	0.447609
19	RCN2	0.19953	-0.36336	0.0529903	-0.77971	0.447609
19	SMIM10L1	0.199256	-0.297103	0.0113548	-0.60556	0.447609
19	SYMPK	0.198111	-0.312958	0.0935602	-0.719477	0.447609
19	TOMM40	0.199718	-0.161297	0.0530156	-0.37561	0.447609
19	EVI5L	0.20032	0.184211	0.421912	-0.05349	0.447613
19	LY6H	0.200182	-0.510898	0.017309	-1.03911	0.447613
19	RHBDD2	0.201479	-0.284398	0.132165	-0.70096	0.449841
19	PLAGL1	0.201813	0.363437	0.738737	-0.0118624	0.450223
19	AC103855.3	0.202825	0.0417228	0.432863	-0.349417	0.450668
19	ATP5PF	0.202728	0.603066	1.15976	0.046377	0.450668
19	KDM5A	0.202801	0.400701	0.817133	-0.0157306	0.450668
19	LRRC37A3	0.202529	-0.333645	0.0934929	-0.760782	0.450668
19	MIA2	0.202246	-0.303217	0.0320445	-0.638479	0.450668
19	ANKRD13A	0.203417	-0.190091	0.0365003	-0.416683	0.451621
19	ABHD12	0.203985	0.248539	0.495685	0.00139277	0.451797
19	RASAL2	0.203668	-0.272244	0.0564153	-0.600903	0.451797
19	ZNF786	0.203973	0.247655	0.508731	-0.0134216	0.451797
19	LPIN1	0.204594	-0.331048	0.0532546	-0.71535	0.452786
19	BAG5	0.205073	-0.215521	0.0427368	-0.473778	0.453163
19	NENF	0.205092	-0.44377	0.0418449	-0.929385	0.453163
19	SSFA2	0.205282	0.223807	0.447573	4.02924e-05	0.453222
19	COG3	0.205744	-0.196189	0.150571	-0.542948	0.453652
19	STK31	0.205804	-0.184663	0.0903499	-0.459677	0.453652
19	POLR3A	0.206054	0.291994	0.592113	-0.00812584	0.453841
19	PLSCR1	0.207387	0.134647	0.468	-0.198706	0.45514
19	PRMT3	0.206969	0.156904	0.497675	-0.183866	0.45514
19	SCRN2	0.207164	-0.133543	0.0975237	-0.364609	0.45514
19	TMCO1	0.207464	-0.235048	0.0606528	-0.530749	0.45514
19	USP9Y	0.207181	0.625864	1.08802	0.163712	0.45514
19	PRKCB	0.207859	-0.265216	0.272841	-0.803273	0.455286
19	SMURF2	0.207748	0.512263	1.07635	-0.0518233	0.455286
19	ACACA	0.208035	0.287266	0.624968	-0.0504367	0.455312
19	IGSF21	0.208846	0.19609	0.750882	-0.358702	0.455592
19	RRAGB	0.20874	0.260832	0.555717	-0.0340529	0.455592
19	SLC5A4-AS1	0.208984	-0.164747	0.110473	-0.439966	0.455592
19	SUN1	0.208357	-0.291214	0.0597299	-0.642157	0.455592
19	ZNF532	0.208772	-0.375039	0.0246661	-0.774744	0.455592
19	AC113383.1	0.209908	0.322119	0.779933	-0.135695	0.456144
19	ATP2B1	0.210631	0.0105489	0.591051	-0.569953	0.456144
19	COBLL1	0.210718	0.330268	0.693773	-0.0332364	0.456144
19	FLNB	0.21042	-0.164062	0.204494	-0.532619	0.456144
19	FRMD4B	0.210437	-0.158571	0.178483	-0.495625	0.456144
19	NOP58	0.209909	0.203007	0.562113	-0.156098	0.456144
19	PRKAR2A	0.21007	0.198716	0.658399	-0.260966	0.456144
19	ZFYVE9	0.209865	-0.308584	0.0442515	-0.66142	0.456144
19	ZNF592	0.209879	0.172932	0.358539	-0.0126745	0.456144
19	FBXL19	0.211496	-0.166614	0.0710268	-0.404255	0.456946
19	LINC00271	0.211583	-0.231424	0.0662422	-0.52909	0.456946
19	LY6E	0.21141	-0.240586	0.0476387	-0.52881	0.456946
19	ABR	0.211862	0.311331	0.704824	-0.0821614	0.457193
19	FP671120.1	0.212049	-0.0378635	0.296176	-0.371903	0.457242
19	ARHGAP33	0.212724	0.203649	0.451239	-0.0439409	0.457383
19	JAG1	0.212327	-0.130242	0.0981591	-0.358643	0.457383
19	PAXX	0.21264	-0.0443255	0.181064	-0.269715	0.457383
19	SPG11	0.212774	0.192228	0.903323	-0.518868	0.457383
19	FAM92A	0.213176	0.291207	0.622995	-0.0405817	0.4575
19	LDB2	0.213151	-0.178342	0.153388	-0.510072	0.4575
19	TMEM200C	0.213324	0.101433	0.366573	-0.163706	0.4575
19	RABGAP1L	0.213615	0.396492	0.981803	-0.18882	0.45777
19	ABCC4	0.215158	-0.170684	0.136331	-0.477698	0.4582
19	ABLIM3	0.214912	-0.357017	0.0221988	-0.736232	0.4582
19	AF241726.2	0.214395	-0.30522	0.0532099	-0.66365	0.4582
19	C20orf27	0.214747	-0.158818	0.0940881	-0.411724	0.4582
19	FCHO2	0.215293	-0.172011	0.227266	-0.571287	0.4582
19	MACF1	0.215303	0.151195	0.698204	-0.395814	0.4582
19	PBX3	0.215195	-0.615489	0.141657	-1.37264	0.4582
19	PDCD6IP	0.215137	0.361224	0.750283	-0.0278357	0.4582
19	ZFP2	0.21471	-0.140824	0.0544999	-0.336148	0.4582
19	CDC40	0.215819	0.280279	0.575029	-0.0144713	0.458946
19	GAREM1	0.216025	-0.152538	0.294931	-0.600008	0.459031
19	GPATCH2	0.216849	0.415586	0.861399	-0.0302273	0.459375
19	HOOK1	0.216357	-0.0618068	0.252628	-0.376242	0.459375
19	RAD23A	0.216825	-0.262452	0.101704	-0.626609	0.459375
19	ZDHHC21	0.216822	0.256697	0.685012	-0.171617	0.459375
19	MKNK1	0.217332	0.3067	0.62554	-0.0121394	0.460048
19	TBCD	0.217663	-0.0116086	0.387022	-0.410239	0.460397
19	GRPEL2	0.218341	-0.136847	0.0567921	-0.330486	0.460426
19	LRRC66	0.218181	-0.125299	0.0610347	-0.311633	0.460426
19	MIR137HG	0.218033	0.377998	0.975926	-0.219931	0.460426
19	RTN3	0.217848	#N/A	#N/A	#N/A	0.460426
19	BRI3BP	0.219049	-0.322005	0.0548636	-0.698873	0.461216
19	FAM196B	0.218906	0.374425	0.781262	-0.0324129	0.461216
19	ADAMTS12	0.221179	0.228106	0.565744	-0.109532	0.46237
19	AL591368.1	0.221934	-0.168136	0.0688606	-0.405132	0.46237
19	ARMC2	0.22106	-0.0383906	0.371587	-0.448368	0.46237
19	DUSP19	0.219792	-0.135637	0.0479031	-0.319177	0.46237
19	FGD5-AS1	0.221204	-0.244965	0.0636018	-0.553532	0.46237
19	HRAS	0.220118	0.234423	0.493681	-0.0248345	0.46237
19	ILF3	0.221912	0.278302	0.587434	-0.0308293	0.46237
19	LINC01122	0.221948	-0.30863	0.137808	-0.755068	0.46237
19	LRRFIP1	0.221274	-0.303104	0.100232	-0.706439	0.46237
19	MIOS	0.220786	0.0953374	0.384966	-0.194292	0.46237
19	PID1	0.221504	0.293087	0.657813	-0.0716395	0.46237
19	RIC1	0.222098	-0.281966	0.0880805	-0.652014	0.46237
19	SAMD3	0.220022	0.0204643	0.427237	-0.386308	0.46237
19	SLC41A2	0.22145	0.41431	0.890551	-0.0619306	0.46237
19	TMCO3	0.221903	-0.176276	0.193069	-0.545621	0.46237
19	CHD5	0.223063	0.410891	0.897387	-0.0756057	0.463684
19	PAPOLG	0.222961	-0.247308	0.0631263	-0.557742	0.463684
19	AC021439.1	0.224658	0.199417	0.484568	-0.0857345	0.463728
19	APH1B	0.225389	0.232097	0.561744	-0.0975512	0.463728
19	C19orf12	0.224808	0.223881	0.430388	0.017373	0.463728
19	CEP83	0.225462	-0.25929	0.128692	-0.647273	0.463728
19	CERS6	0.225593	0.362266	0.857285	-0.132753	0.463728
19	CWC27	0.223864	0.0187008	0.392172	-0.354771	0.463728
19	DYRK1A	0.225249	0.241139	0.569743	-0.0874654	0.463728
19	EXD3	0.223453	-0.171692	0.0788746	-0.422259	0.463728
19	GLRA2	0.223617	-0.258298	0.0722078	-0.588805	0.463728
19	GRIA2	0.224704	-0.400934	-0.0357138	-0.766154	0.463728
19	KYAT1	0.224961	0.190061	0.389663	-0.00954107	0.463728
19	NUDT14	0.224481	-0.20947	0.0417596	-0.4607	0.463728
19	SEL1L	0.224972	-0.144461	0.256577	-0.545499	0.463728
19	SNCB	0.22395	-0.233576	0.0980801	-0.565231	0.463728
19	SWAP70	0.223831	-0.143839	0.100785	-0.388463	0.463728
19	HEATR6	0.226031	0.229308	0.477665	-0.0190486	0.464207
19	HLA-A	0.226161	-0.187833	0.0588024	-0.434469	0.464207
19	CEMIP	0.226673	-0.095744	0.188098	-0.379586	0.464915
19	ANAPC16	0.227014	0.174408	0.542601	-0.193785	0.465224
19	SAMD4A	0.22716	-0.295168	0.155858	-0.746193	0.465224
19	LSM14B	0.228014	-0.0823271	0.0908447	-0.255499	0.466628
19	GLS2	0.22841	-0.207708	0.0520631	-0.467479	0.467094
19	SPOCK2	0.228766	-0.293244	0.0350387	-0.621527	0.467133
19	TSGA10	0.228641	0.232044	0.668771	-0.204682	0.467133
19	ARPC2	0.230489	-0.298799	0.0203144	-0.617912	0.46927
19	CEBPZ	0.230294	-0.174489	0.182676	-0.531654	0.46927
19	FAM149B1	0.230338	0.0670516	0.363335	-0.229231	0.46927
19	SPPL3	0.230215	-0.281744	0.0578699	-0.621357	0.46927
19	AC106881.1	0.230738	-0.158523	0.114933	-0.43198	0.469432
19	SMIM4	0.231078	0.15975	0.353443	-0.0339444	0.469779
19	SERPINB6	0.231774	0.24404	0.534507	-0.046428	0.470849
19	JAKMIP1	0.23195	0.333066	0.692514	-0.0263827	0.470862
19	EXOC6B	0.232991	-0.216619	0.0335228	-0.466761	0.472129
19	PCP4L1	0.233085	-0.142451	0.0533025	-0.338204	0.472129
19	SLC7A1	0.233049	-0.00560439	0.403229	-0.414438	0.472129
19	GLCCI1	0.233375	-0.300743	0.0978263	-0.699312	0.472372
19	P4HTM	0.233834	-0.291775	0.077177	-0.660727	0.472956
19	ACHE	0.237418	-0.207874	0.0643473	-0.480095	0.472982
19	ADGRL2	0.237168	0.025669	0.432419	-0.381081	0.472982
19	ATP2B4	0.237356	-0.284469	0.119105	-0.688044	0.472982
19	BHLHB9	0.237429	0.209425	0.4428	-0.0239513	0.472982
19	C11orf58	0.236111	0.292322	0.757834	-0.17319	0.472982
19	C9orf84	0.236549	-0.285731	0.0579153	-0.629377	0.472982
19	COPS4	0.234787	-0.192628	0.0777554	-0.463012	0.472982
19	DEF8	0.236755	-0.181323	0.0515913	-0.414237	0.472982
19	EFNB3	0.234453	0.220731	0.461865	-0.0204027	0.472982
19	FBXL2	0.234741	0.259954	0.636132	-0.116224	0.472982
19	IGSF10	0.2362	0.273929	0.570719	-0.0228596	0.472982
19	NEO1	0.236111	-0.106889	0.386131	-0.599909	0.472982
19	NEURL1	0.236204	-0.264828	0.0945326	-0.624188	0.472982
19	SMAD1	0.234316	-0.236844	0.0556253	-0.529314	0.472982
19	SNCG	0.236272	0.118488	0.616984	-0.380007	0.472982
19	SPEF2	0.235927	0.180317	0.488653	-0.128018	0.472982
19	SSX2IP	0.236081	-0.366743	0.0770253	-0.810511	0.472982
19	ST3GAL6	0.23474	0.225175	0.470878	-0.0205276	0.472982
19	TMEM161B-AS1	0.237246	0.243111	0.577375	-0.0911531	0.472982
19	TMEM165	0.235367	-0.326928	0.0339566	-0.687812	0.472982
19	TTC8	0.234943	0.340005	0.723501	-0.04349	0.472982
19	ATP6V1B2	0.238978	0.460098	0.972729	-0.0525337	0.474091
19	CACNA2D3	0.239087	-0.394764	0.0681463	-0.857675	0.474091
19	HDAC2	0.239266	0.25275	0.525856	-0.0203555	0.474091
19	HDAC2-AS2	0.238191	-0.0570316	0.474952	-0.589015	0.474091
19	NAA38	0.239099	-0.139119	0.153579	-0.431817	0.474091
19	PDIA3	0.239081	-0.0623099	0.295716	-0.420336	0.474091
19	WWOX	0.239231	0.378435	0.82239	-0.0655201	0.474091
19	ZBTB4	0.239353	-0.136285	0.224821	-0.497392	0.474091
19	AP001825.1	0.239676	0.372652	0.873328	-0.128023	0.474244
19	PPP1R1B	0.239777	-0.280884	0.0199371	-0.581705	0.474244
19	REV1	0.239944	-0.0461907	0.33737	-0.429751	0.474244
19	AC092378.1	0.240442	-0.1077	0.347439	-0.562838	0.47489
19	RHEB	0.240857	-0.204197	0.170854	-0.579248	0.475372
19	DPY19L4	0.24114	0.195287	0.467062	-0.0764882	0.475591
19	BMP2K	0.241797	0.309226	0.653223	-0.0347703	0.47615
19	EPHA5-AS1	0.241938	0.350613	0.772319	-0.0710938	0.47615
19	ITPR1	0.241638	-0.213533	0.198618	-0.625684	0.47615
19	ATP2C1	0.2426	-0.367675	0.124302	-0.859652	0.476928
19	PRELID1	0.24285	0.0602887	0.420973	-0.300395	0.476928
19	ZFP30	0.242761	-0.141955	0.148252	-0.432161	0.476928
19	SERINC5	0.243684	0.325667	0.704372	-0.0530374	0.478228
19	LRRC40	0.243869	0.241868	0.551139	-0.0674026	0.478253
19	BRK1	0.24422	-0.139961	0.251294	-0.531217	0.478264
19	TENT2	0.244116	0.386472	0.834009	-0.0610647	0.478264
19	LSM5	0.244554	-0.128163	0.0998423	-0.356168	0.47858
19	ZNF562	0.245214	-0.225172	0.0756378	-0.525983	0.479534
19	RPL8	0.245817	0.253417	0.558244	-0.0514107	0.480375
19	KIN	0.246303	0.234498	0.487982	-0.0189867	0.480951
19	RBPJ	0.246459	-0.0964004	0.395345	-0.588146	0.480951
19	AC092142.1	0.246638	-0.278801	0.0432166	-0.600819	0.480962
19	CACYBP	0.247184	-0.254029	0.146657	-0.654714	0.481253
19	KHDRBS2	0.247411	0.414824	0.899394	-0.0697461	0.481253
19	SORBS1	0.247326	0.294229	0.765724	-0.177266	0.481253
19	SRSF9	0.247482	-0.248398	0.0498003	-0.546597	0.481253
19	DIAPH2	0.248273	0.22944	0.587576	-0.128695	0.48156
19	FANCL	0.248448	-0.347075	0.070138	-0.764287	0.48156
19	MOXD1	0.248399	0.186691	0.521237	-0.147855	0.48156
19	PCDH17	0.248221	-0.143242	0.133115	-0.419599	0.48156
19	RUNX2	0.248665	-0.0608595	0.190972	-0.312691	0.48156
19	TMEM68	0.248681	-0.0906746	0.11442	-0.295769	0.48156
19	GPR149	0.24925	-0.116353	0.0900921	-0.322798	0.481845
19	KIAA1211L	0.249192	-0.22951	0.0840679	-0.543088	0.481845
19	TROVE2	0.24935	-0.352838	0.0949789	-0.800656	0.481845
19	ACTR1B	0.250004	-0.223836	0.0592164	-0.506888	0.482448
19	AP001347.1	0.25001	0.195445	0.535833	-0.144944	0.482448
19	AC027682.4	0.252023	-0.146918	0.0616138	-0.355451	0.483425
19	CSGALNACT2	0.252341	0.16868	0.485461	-0.148102	0.483425
19	CTR9	0.250736	0.150257	0.412128	-0.111614	0.483425
19	CYSTM1	0.252891	-0.184627	0.107368	-0.476623	0.483425
19	DUT	0.253654	0.299453	0.976976	-0.378069	0.483425
19	JMY	0.251136	-0.234405	0.119344	-0.588153	0.483425
19	MARF1	0.252292	-0.167795	0.117092	-0.452682	0.483425
19	MKL1	0.251535	-0.349088	0.073825	-0.772001	0.483425
19	NEK5	0.251927	0.214817	0.446861	-0.0172282	0.483425
19	NORAD	0.252803	-0.237482	0.205405	-0.68037	0.483425
19	PITPNM3	0.251573	0.162226	0.44119	-0.116738	0.483425
19	RAB12	0.253163	0.261965	0.579339	-0.0554082	0.483425
19	SH3RF1	0.252947	-0.301794	0.128043	-0.731631	0.483425
19	SNAP23	0.253022	-0.247817	0.0708754	-0.566508	0.483425
19	SNAP25	0.253519	#N/A	#N/A	#N/A	0.483425
19	SOGA1	0.253487	-0.235512	0.149692	-0.620716	0.483425
19	VTI1B	0.253417	-0.162566	0.0933301	-0.418462	0.483425
19	XRCC5	0.253197	0.258816	0.62129	-0.103658	0.483425
19	HYDIN	0.254168	0.2782	0.815196	-0.258795	0.483958
19	NGLY1	0.254588	0.212668	0.52543	-0.100094	0.483958
19	PPP2R2A	0.25455	-0.330597	0.0660905	-0.727285	0.483958
19	UBA5	0.254632	-0.142345	0.167336	-0.452025	0.483958
19	AL669831.5	0.255777	-0.216127	0.143991	-0.576244	0.485207
19	ANO5	0.255695	0.365215	0.794337	-0.0639068	0.485207
19	NCOA3	0.255989	-0.257917	0.114616	-0.630449	0.485207
19	RAB11A	0.255936	-0.284779	0.060742	-0.6303	0.485207
19	CNOT4	0.256242	-0.26802	0.0894843	-0.625524	0.485354
19	SNX19	0.256819	0.197473	0.412274	-0.0173278	0.486116
19	CDH18	0.257042	0.408759	0.955577	-0.138059	0.486205
19	GHITM	0.257523	-0.268091	0.122551	-0.658733	0.486452
19	ZNF106	0.257353	0.100162	0.487627	-0.287303	0.486452
19	ZNF439	0.257883	-0.220402	0.0807766	-0.52158	0.4868
19	SPDYE3	0.258225	0.225787	0.535761	-0.0841873	0.487114
19	SPNS2	0.259018	0.206455	0.429683	-0.0167725	0.488279
19	PEX14	0.259844	0.483487	0.975674	-0.00869987	0.489502
19	STMN4	0.260076	0.212503	0.528207	-0.103201	0.489606
19	ACYP2	0.261324	0.246912	0.541564	-0.0477404	0.490684
19	COBL	0.261533	-0.187965	0.177309	-0.553238	0.490684
19	LUC7L	0.261466	0.249319	0.527159	-0.0285196	0.490684
19	PTPN1	0.261219	-0.155027	0.245335	-0.555388	0.490684
19	ZNF207	0.261313	-0.216059	0.294103	-0.72622	0.490684
19	CMC1	0.26242	-0.311683	0.0364186	-0.659784	0.490951
19	EXOSC1	0.263446	0.211567	0.437686	-0.014553	0.490951
19	HNRNPR	0.263047	-0.305793	0.073813	-0.685398	0.490951
19	MAP3K4	0.262813	0.290505	0.670401	-0.0893909	0.490951
19	NAV2	0.263213	0.360443	0.815882	-0.0949965	0.490951
19	SCAF4	0.262654	0.193329	0.486692	-0.100035	0.490951
19	SNU13	0.262998	-0.274155	0.0593237	-0.607635	0.490951
19	ULK1	0.262885	-0.160877	0.113278	-0.435031	0.490951
19	ZNF770	0.263329	0.0334956	0.375285	-0.308294	0.490951
19	ZSWIM5	0.262085	0.202587	0.597085	-0.191911	0.490951
19	PITHD1	0.263774	0.166771	0.663487	-0.329944	0.491233
19	CPLX1	0.264071	-0.196237	0.173046	-0.56552	0.491456
19	BANF1	0.264544	-0.165967	0.0984057	-0.43034	0.491676
19	PDCD6	0.264486	0.28871	0.604141	-0.0267203	0.491676
19	ZNF821	0.26476	0.203813	0.512578	-0.104953	0.491748
19	AC096711.2	0.265884	0.279118	1.10052	-0.542285	0.49217
19	ANKRD36B	0.26528	-0.31422	0.0465425	-0.674982	0.49217
19	CDYL2	0.265681	0.18006	0.465992	-0.105872	0.49217
19	CRTC3	0.266052	0.334715	0.779116	-0.109686	0.49217
19	GPR158	0.265895	-0.367299	0.0767777	-0.811375	0.49217
19	PAXBP1	0.265685	0.275466	0.6433	-0.092368	0.49217
19	AC107204.1	0.266619	-0.216646	0.127224	-0.560515	0.492806
19	MRPS21	0.266751	-0.198269	0.109636	-0.506175	0.492806
19	DHRS3	0.267354	-0.275372	0.154536	-0.705279	0.49359
19	CRHR2	0.267693	0.344003	0.786903	-0.0988973	0.493771
19	GPC5	0.267808	0.510919	1.06604	-0.044199	0.493771
19	GRIK5	0.268775	0.245684	0.554439	-0.0630716	0.494896
19	NUBP2	0.26872	-0.188097	0.0688583	-0.445052	0.494896
19	NUTM2B-AS1	0.269025	-0.393364	0.0696041	-0.856332	0.495028
19	TRIT1	0.269267	-0.123523	0.143132	-0.390178	0.495145
19	GOLGA5	0.269572	-0.1338	0.101984	-0.369585	0.495377
19	FBXO28	0.270337	-0.268249	0.063239	-0.599738	0.495797
19	KIAA1958	0.270208	0.312853	0.757708	-0.132001	0.495797
19	ZC2HC1A	0.270026	0.287202	0.723687	-0.149284	0.495797
19	HS3ST4	0.270567	-0.366433	0.200967	-0.933833	0.49589
19	APPBP2	0.270929	-0.251443	0.141252	-0.644139	0.496136
19	FAM185A	0.271417	0.282816	0.657164	-0.0915321	0.496136
19	PPP2R5B	0.271332	0.258638	0.515135	0.00214117	0.496136
19	PRDM5	0.271289	-0.241049	0.06742	-0.549518	0.496136
19	EMC3	0.271686	0.14461	0.362773	-0.073553	0.496301
19	FBXO16	0.271915	0.367795	0.789112	-0.0535216	0.496393
19	TIMM13	0.272496	-0.141286	0.126049	-0.408621	0.497125
19	HPRT1	0.272793	0.349355	0.748455	-0.0497455	0.497341
19	CCDC30	0.273947	-0.376901	0.0815325	-0.835335	0.498377
19	CEP85L	0.273925	0.303337	0.702039	-0.0953652	0.498377
19	EXOC3	0.274222	-0.198448	0.0711438	-0.468039	0.498377
19	PPP3CB	0.27426	0.348151	0.742051	-0.0457494	0.498377
19	STMN3	0.274143	-0.290363	0.104088	-0.684814	0.498377
19	DDX6	0.275453	-0.216594	0.161699	-0.594887	0.499047
19	FARSB	0.275423	-0.294866	0.0504092	-0.64014	0.499047
19	SLC20A2	0.274909	0.394304	0.831831	-0.0432231	0.499047
19	SPCS3	0.275529	0.286763	0.649495	-0.07597	0.499047
19	TNPO3	0.275153	-0.26004	0.149337	-0.669417	0.499047
19	HIPK3	0.275929	0.287465	0.710279	-0.135349	0.499445
19	HINT1	0.276135	-0.29526	0.15654	-0.74706	0.499492
19	AMPD2	0.277628	-0.0201348	0.38613	-0.426399	0.499959
19	BOD1L1	0.277569	-0.0818037	0.333619	-0.497226	0.499959
19	FBXL17	0.277408	0.294022	0.669731	-0.0816866	0.499959
19	IMPA1	0.277655	0.130464	0.410494	-0.149566	0.499959
19	MUM1L1	0.277311	-0.256797	0.115502	-0.629096	0.499959
19	PDE10A	0.277452	0.285426	0.881311	-0.310459	0.499959
19	PLCL1	0.277068	-0.265961	0.542733	-1.07466	0.499959
19	AC012358.3	0.278373	0.267012	0.726717	-0.192694	0.500025
19	COPRS	0.278593	-0.222454	0.0605227	-0.505431	0.500025
19	DPP10	0.278424	0.243451	0.849312	-0.36241	0.500025
19	ECD	0.278289	-0.410004	0.247078	-1.06709	0.500025
19	PDCD10	0.278528	-0.269608	0.0672099	-0.606426	0.500025
19	CHGA	0.279336	0.284258	0.607347	-0.03883	0.500521
19	NIPBL	0.279411	-0.326273	0.099712	-0.752258	0.500521
19	TOX2	0.279122	-0.344244	0.0474327	-0.735921	0.500521
19	ANAPC4	0.280021	0.229396	0.514434	-0.0556418	0.500629
19	FAM71E1	0.279924	-0.12403	0.0698444	-0.317904	0.500629
19	NALCN	0.28027	0.240413	0.629082	-0.148256	0.500629
19	SNX27	0.280374	-0.285894	0.0714335	-0.643222	0.500629
19	UBE2B	0.279886	-0.183527	0.247647	-0.6147	0.500629
19	CNTN6	0.281372	-0.217731	0.236572	-0.672033	0.500798
19	CPNE8	0.281293	-0.29466	0.159301	-0.748621	0.500798
19	CTNNA2	0.280854	-0.220168	0.10771	-0.548046	0.500798
19	POLR1A	0.281328	-0.177402	0.0896457	-0.44445	0.500798
19	ZNF451	0.28128	0.321355	0.725329	-0.0826192	0.500798
19	BNIP2	0.282391	-0.070182	0.180506	-0.32087	0.501005
19	RMND1	0.282155	0.216863	0.478062	-0.0443359	0.501005
19	RPL7L1	0.282329	-0.159386	0.188848	-0.507621	0.501005
19	SCN3A	0.281726	-0.102606	0.19172	-0.396932	0.501005
19	SLC4A10	0.282266	0.265379	0.610015	-0.0792566	0.501005
19	CALD1	0.28272	0.352992	0.771636	-0.0656529	0.501267
19	AC103876.1	0.283306	0.157448	0.349638	-0.0347422	0.501591
19	AL445623.2	0.283807	0.306744	0.786141	-0.172654	0.501591
19	CACNB2	0.283755	0.281188	0.87449	-0.312115	0.501591
19	RAB6B	0.283753	-0.329884	0.0761634	-0.735931	0.501591
19	RNF115	0.283704	0.244185	0.613019	-0.124648	0.501591
19	CBFB	0.284554	-0.142548	0.0764935	-0.36159	0.502107
19	NRBF2	0.284642	-0.187609	0.121955	-0.497174	0.502107
19	OSBPL9	0.284338	0.259592	0.649274	-0.130091	0.502107
19	ATP5IF1	0.285417	-0.265393	0.111576	-0.642362	0.502329
19	BABAM2	0.286117	0.307697	0.961956	-0.346561	0.502329
19	CHPT1	0.286398	0.350615	0.808144	-0.106914	0.502329
19	LIMA1	0.286063	0.200893	0.500215	-0.0984298	0.502329
19	RNFT1	0.285161	-0.192664	0.0901431	-0.475471	0.502329
19	RPS6KA3	0.285051	-0.278688	0.168808	-0.726184	0.502329
19	SETD5	0.286337	-0.328431	0.0500192	-0.706882	0.502329
19	SPOCK3	0.285633	-0.307294	0.0945431	-0.709131	0.502329
19	TMEM258	0.285725	-0.220472	0.0795176	-0.520462	0.502329
19	PSMF1	0.28684	-0.0668625	0.238076	-0.371801	0.502469
19	TMEM41A	0.286662	-0.0713225	0.106594	-0.249239	0.502469
19	SSBP4	0.287549	-0.238993	0.099005	-0.576991	0.503144
19	TMEM219	0.287589	0.189247	0.444501	-0.066006	0.503144
19	PPA2	0.287982	-0.270377	0.287033	-0.827787	0.503515
19	ACTG1	0.288199	0.325271	0.788821	-0.138278	0.503577
19	TENT4B	0.288823	0.340489	0.763462	-0.0824841	0.504349
19	SLC35G2	0.289194	0.286198	0.690308	-0.117912	0.504679
19	DAG1	0.289813	-0.139209	0.0871893	-0.365607	0.505442
19	NEK11	0.290275	0.289794	0.66736	-0.0877724	0.505638
19	PHF2	0.290291	-0.136512	0.0922055	-0.365229	0.505638
19	CNDP2	0.290901	0.205288	0.446976	-0.0363999	0.505828
19	HEATR3	0.291312	-0.0720227	0.158397	-0.302443	0.505828
19	PDPK1	0.290589	0.035556	0.491174	-0.420062	0.505828
19	SMYD2	0.291228	-0.145403	0.152128	-0.442933	0.505828
19	VPS35L	0.291051	-0.201547	0.0925059	-0.495601	0.505828
19	IST1	0.291556	-0.22653	0.115655	-0.568715	0.505935
19	NIPAL2	0.291991	0.192467	0.527443	-0.142509	0.506058
19	PRDX6	0.291981	0.231467	0.541712	-0.0787774	0.506058
19	AP2B1	0.292413	0.246295	0.602189	-0.109599	0.506473
19	CHD2	0.292777	0.364209	0.826423	-0.0980061	0.506785
19	AGBL3	0.293574	0.186792	0.405804	-0.0322187	0.506928
19	ATP6V1G1	0.293591	-0.24158	0.187688	-0.670848	0.506928
19	LRCH1	0.293523	-0.174921	0.2258	-0.575643	0.506928
19	TDP2	0.293219	-0.182578	0.0730416	-0.438197	0.506928
19	ARF5	0.295191	-0.3048	0.0427806	-0.652381	0.509198
19	CCDC90B	0.295273	-0.250896	0.121688	-0.62348	0.509198
19	PTDSS2	0.295564	-0.154363	0.0825628	-0.391288	0.509385
19	PITPNC1	0.296066	#N/A	#N/A	#N/A	0.509933
19	SIK3	0.296287	-0.114561	0.38098	-0.610103	0.509995
19	C12orf4	0.297955	0.21356	0.529541	-0.102421	0.510087
19	CARF	0.296631	-0.182502	0.0642543	-0.429259	0.510087
19	DHX30	0.296874	-0.0859389	0.274005	-0.445883	0.510087
19	RBBP4	0.297149	-0.180691	0.256285	-0.617668	0.510087
19	RPUSD3	0.297451	0.166922	0.360052	-0.0262088	0.510087
19	SCN9A	0.297632	#N/A	#N/A	#N/A	0.510087
19	UBA6	0.297995	0.218917	0.649581	-0.211746	0.510087
19	UBP1	0.297952	-0.365659	0.135134	-0.866451	0.510087
19	USP25	0.297159	-0.321707	0.0821872	-0.725601	0.510087
19	TRMT11	0.298435	0.176366	0.546574	-0.193843	0.510524
19	RPS6KC1	0.298816	-0.242955	0.0634179	-0.549328	0.510861
19	ANKRD26	0.299355	0.253939	0.615123	-0.107245	0.51116
19	ANKRD36	0.299375	0.298859	0.686233	-0.0885155	0.51116
19	SMIM15	0.299728	-0.180508	0.0685354	-0.429552	0.51116
19	ST6GALNAC2	0.299685	0.214304	0.504275	-0.0756681	0.51116
19	DCTN2	0.300032	0.158989	0.413484	-0.095506	0.511335
19	NELFA	0.300384	-0.221901	0.133445	-0.577247	0.511335
19	STAU2	0.300344	-0.26905	0.0819544	-0.620054	0.511335
19	TFG	0.300794	-0.278055	0.129239	-0.685349	0.511719
19	SON	0.301507	-0.254055	0.0955146	-0.603625	0.512617
19	DGKH	0.30173	-0.399234	0.199329	-0.997796	0.512682
19	ADCY5	0.301985	-0.198782	0.232014	-0.629579	0.512685
19	DNAJB9	0.302102	0.197789	0.4273	-0.0317217	0.512685
19	AL157392.5	0.3028	-0.03032	0.275339	-0.33598	0.513556
19	FBXL7	0.303134	-0.21936	0.116726	-0.555446	0.513808
19	RBL2	0.303353	0.303213	0.668476	-0.0620505	0.513865
19	PPP1R8	0.303628	-0.132102	0.0754034	-0.339607	0.514018
19	CLEC16A	0.304857	0.197841	0.645806	-0.250123	0.515155
19	RSPRY1	0.30468	-0.192877	0.115051	-0.500804	0.515155
19	RYK	0.304667	-0.216701	0.163185	-0.596588	0.515155
19	CDC42BPA	0.305772	-0.203076	0.112073	-0.518224	0.516386
19	HINFP	0.306375	-0.0640134	0.0841941	-0.212221	0.516845
19	TAF13	0.306417	-0.119076	0.145087	-0.383239	0.516845
19	PWRN1	0.306984	-0.227544	0.186354	-0.641441	0.517488
19	C18orf25	0.307365	-0.133991	0.22046	-0.488442	0.517814
19	ANK1	0.307569	0.384323	0.883689	-0.115042	0.517844
19	B3GALNT1	0.307756	-0.261157	0.0847248	-0.607039	0.517844
19	CDS2	0.308274	-0.303403	0.0797425	-0.686549	0.518086
19	CTTNBP2NL	0.308172	-0.157663	0.162543	-0.477868	0.518086
19	CRKL	0.30912	-0.203795	0.0825068	-0.490097	0.518253
19	FAM69A	0.308984	-0.297175	0.0639135	-0.658263	0.518253
19	RNPS1	0.308787	0.301249	0.740267	-0.137769	0.518253
19	ZNF521	0.308629	-0.269475	0.21795	-0.756899	0.518253
19	RUVBL1	0.309507	-0.0298596	0.281466	-0.341185	0.518587
19	ARPP19	0.310261	-0.397727	-0.0313817	-0.764072	0.518992
19	BMPR1B	0.309945	-0.337118	0.197433	-0.87167	0.518992
19	STX12	0.31031	0.338055	0.839157	-0.163047	0.518992
19	PURB	0.310637	-0.247029	0.0586754	-0.552733	0.519227
19	ANO4	0.310901	-0.302795	0.152856	-0.758446	0.519354
19	AC098864.1	0.311639	-0.203943	0.0634923	-0.471379	0.519961
19	SH3PXD2A	0.311479	0.251601	0.712026	-0.208823	0.519961
19	BEX2	0.31325	-0.179211	0.402525	-0.760947	0.52075
19	C5orf15	0.313789	-0.152022	0.275021	-0.579066	0.52075
19	CADM2	0.31271	-0.0899826	0.306462	-0.486427	0.52075
19	JTB	0.313464	0.154626	0.430367	-0.121115	0.52075
19	MTFMT	0.312452	0.125271	0.419362	-0.16882	0.52075
19	NOL10	0.313543	-0.315362	0.108584	-0.739307	0.52075
19	PLXDC1	0.313802	-0.179698	0.083168	-0.442564	0.52075
19	PTMA	0.313479	-0.34748	0.0976249	-0.792586	0.52075
19	SLC35D1	0.313178	-0.249135	0.080405	-0.578675	0.52075
19	TCHP	0.314179	-0.217836	0.0749324	-0.510604	0.521063
19	ARHGDIG	0.31444	0.261503	0.597775	-0.0747685	0.521184
19	AL645568.1	0.314975	0.151611	0.411538	-0.108317	0.521493
19	BRINP3	0.31519	-0.414112	0.102624	-0.930847	0.521493
19	RPP38	0.315151	0.176999	0.416139	-0.0621417	0.521493
19	CTSL	0.316314	-0.0448062	0.334352	-0.423965	0.522106
19	IL1RAPL1	0.31596	-0.409808	0.252084	-1.0717	0.522106
19	PGP	0.316094	-0.181799	0.203092	-0.566691	0.522106
19	YTHDF2	0.316234	0.185068	0.449758	-0.0796215	0.522106
19	INPP5A	0.316727	-0.269046	0.0847261	-0.622818	0.522282
19	SOCS7	0.316797	-0.192849	0.102053	-0.487751	0.522282
19	DAAM1	0.317233	0.210555	0.525721	-0.10461	0.52269
19	ATP11A	0.319234	0.22343	0.49395	-0.0470891	0.524523
19	DSTN	0.318888	-0.263786	0.0966635	-0.624236	0.524523
19	EML1	0.318948	-0.118765	0.10651	-0.34404	0.524523
19	ETFRF1	0.31948	0.180708	0.41897	-0.0575526	0.524523
19	LMBRD1	0.319214	0.228326	0.6331	-0.176447	0.524523
19	REC8	0.319377	-0.192851	0.269583	-0.655285	0.524523
19	HIP1	0.320145	0.175062	0.491923	-0.1418	0.525099
19	LRP11	0.32021	0.213601	0.469279	-0.0420771	0.525099
19	CPEB2	0.32075	-0.321734	0.0917804	-0.735249	0.525462
19	VPS8	0.32081	-0.187813	0.29936	-0.674986	0.525462
19	CHD9	0.321026	-0.213393	0.0812045	-0.50799	0.525504
19	YIPF5	0.321652	0.183773	0.403016	-0.0354708	0.526218
19	FAM234B	0.322654	-0.160199	0.176466	-0.496863	0.527236
19	PRKACA	0.322509	-0.1026	0.132047	-0.337247	0.527236
19	AC010127.1	0.324655	0.279767	0.680641	-0.121106	0.527243
19	AC138627.1	0.325457	-0.162722	0.164175	-0.489619	0.527243
19	ATRN	0.324459	-0.283201	0.0708672	-0.63727	0.527243
19	C1orf109	0.32329	-0.0994688	0.0819921	-0.28093	0.527243
19	CD83	0.323951	-0.0137336	0.196663	-0.224131	0.527243
19	DHRS7B	0.325436	-0.359438	0.0797282	-0.798604	0.527243
19	DUSP11	0.324051	0.11492	0.508005	-0.278165	0.527243
19	KLHL13	0.323721	-0.182368	0.423174	-0.78791	0.527243
19	LEMD1	0.32551	-0.0640593	0.10548	-0.233599	0.527243
19	MAP7D1	0.32443	0.16669	0.465137	-0.131757	0.527243
19	MCPH1	0.325151	0.248808	0.640298	-0.142683	0.527243
19	NEBL	0.32497	0.310134	0.731079	-0.11081	0.527243
19	PRKACB	0.324608	-0.347142	0.109978	-0.804262	0.527243
19	RAB2A	0.32327	-0.297153	0.0873378	-0.681643	0.527243
19	VPS41	0.325041	0.242146	0.672767	-0.188475	0.527243
19	NHS	0.326987	0.266349	0.621086	-0.0883875	0.529325
19	ATP6AP1L	0.327641	0.24329	0.579257	-0.0926771	0.529953
19	KCND3	0.328053	0.0740988	0.458514	-0.310317	0.529953
19	SLC35F3	0.32784	-0.44853	0.232811	-1.12987	0.529953
19	UQCRH	0.328139	-0.284022	0.0799484	-0.647992	0.529953
19	MMP24OS	0.329589	0.0564628	0.37881	-0.265885	0.531887
19	USP9X	0.32972	0.202705	0.539216	-0.133805	0.531887
19	AC023590.1	0.330829	0.240129	0.532629	-0.0523708	0.533024
19	AHCYL1	0.331001	0.181371	0.543998	-0.181256	0.533024
19	NEK9	0.330912	-0.159412	0.132237	-0.45106	0.533024
19	AQR	0.331306	0.165882	0.430868	-0.0991034	0.533205
19	IPO11	0.331646	-0.211502	0.0835582	-0.506561	0.533416
19	METTL5	0.331939	0.175225	0.450671	-0.100222	0.533416
19	PLXDC2	0.332015	-0.332891	0.225287	-0.891069	0.533416
19	AC108488.2	0.332559	-0.121461	0.0916534	-0.334576	0.533763
19	KIAA1841	0.333	0.467843	0.987792	-0.0521048	0.533763
19	MYNN	0.332784	0.164264	0.365887	-0.0373596	0.533763
19	WASF1	0.332974	0.335767	0.748544	-0.0770104	0.533763
19	LINC00513	0.333358	0.277786	0.72611	-0.170539	0.534027
19	CASC15	0.334714	0.0285657	0.431875	-0.374744	0.534656
19	CLSTN2	0.334393	-0.360554	0.154873	-0.87598	0.534656
19	EGFL7	0.334533	-0.177581	0.107766	-0.462928	0.534656
19	LARP4	0.334243	-0.222082	0.118429	-0.562593	0.534656
19	SGCE	0.333981	0.092353	0.499733	-0.315027	0.534656
19	CANX	0.335797	-0.226729	0.17409	-0.627549	0.535141
19	CSMD2	0.335415	-0.212814	0.132072	-0.557701	0.535141
19	N4BP2L2	0.335971	0.30634	0.716919	-0.104239	0.535141
19	PLPPR5	0.33558	-0.144842	0.257964	-0.547648	0.535141
19	WRN	0.335983	0.272609	0.627275	-0.0820566	0.535141
19	ATMIN	0.336967	-0.186302	0.109278	-0.481881	0.535666
19	LRRTM3	0.337414	0.191237	0.722958	-0.340484	0.535666
19	MCF2L	0.337149	0.579403	0.944647	0.214158	0.535666
19	NRSN2-AS1	0.33739	-0.153461	0.10001	-0.406932	0.535666
19	PRMT9	0.337472	0.278929	0.635346	-0.0774884	0.535666
19	RPL28	0.33677	0.323129	0.755999	-0.109741	0.535666
19	CBL	0.338026	0.305126	0.780908	-0.170656	0.535932
19	UHRF2	0.337847	-0.110978	0.163275	-0.385232	0.535932
19	B4GALT5	0.338505	-0.0933993	0.272201	-0.459	0.536385
19	STXBP6	0.339035	-0.302105	0.205556	-0.809767	0.536612
19	SUGT1	0.338846	0.254197	0.624422	-0.116028	0.536612
19	DPY30	0.340867	-0.0741227	0.284134	-0.43238	0.53893
19	SETD2	0.340888	-0.377965	0.0825236	-0.838453	0.53893
19	TMEM232	0.341141	0.350553	0.865513	-0.164406	0.539022
19	AL353626.1	0.342334	0.148371	0.413553	-0.116812	0.539288
19	CDK12	0.341905	-0.274723	0.104924	-0.65437	0.539288
19	DCTN4	0.342015	0.228467	0.539918	-0.082985	0.539288
19	HCFC1R1	0.342476	-0.329987	-0.0486264	-0.611347	0.539288
19	P2RX7	0.342152	-0.120004	0.119954	-0.359961	0.539288
19	SYNC	0.34217	0.163264	0.410332	-0.0838032	0.539288
19	BRMS1L	0.343248	0.036574	0.284383	-0.211235	0.53941
19	CERK	0.343073	-0.00720292	0.26405	-0.278456	0.53941
19	CHKA	0.342859	-0.211972	0.151854	-0.575798	0.53941
19	STAT3	0.343526	0.14437	0.532531	-0.243792	0.53941
19	SUCLA2	0.343503	-0.300353	0.104665	-0.70537	0.53941
19	ELOA-AS1	0.344451	0.137037	0.407452	-0.133379	0.540556
19	APBA1	0.345175	-0.235424	0.0823269	-0.553175	0.540774
19	PPME1	0.344868	0.21778	0.601509	-0.165949	0.540774
19	SLC6A15	0.345023	0.189725	0.588219	-0.208769	0.540774
19	SMARCD3	0.345539	0.198221	0.552221	-0.15578	0.541039
19	PRKDC	0.346587	0.349111	0.835442	-0.13722	0.542374
19	PRKAA2	0.346987	-0.313994	0.129825	-0.757813	0.542694
19	SEC23A	0.347192	-0.120553	0.305468	-0.546573	0.542708
19	DPY19L3	0.347677	0.0626639	0.338557	-0.213229	0.543159
19	ANKS3	0.348462	-0.11174	0.263614	-0.487094	0.543244
19	KANTR	0.348678	-0.175031	0.18898	-0.539042	0.543244
19	MYO9A	0.348711	-0.167073	0.211298	-0.545445	0.543244
19	TTC37	0.348171	-0.221784	0.237977	-0.681544	0.543244
19	USP53	0.34793	-0.253821	0.0543977	-0.56204	0.543244
19	TCTN2	0.349603	0.165971	0.369387	-0.0374438	0.544329
19	BSN	0.350311	0.283833	0.638408	-0.0707424	0.545126
19	TXNRD3	0.352314	-0.124655	0.102867	-0.352177	0.547934
19	PPM1E	0.352868	0.283261	0.709556	-0.143035	0.548488
19	LINC02398	0.353661	0.404603	0.819642	-0.0104364	0.549413
19	ATP5S	0.354183	-0.190374	0.0714455	-0.452194	0.549607
19	TBCA	0.354161	0.285028	0.849382	-0.279325	0.549607
19	GANC	0.355338	-0.0952173	0.14934	-0.339775	0.550477
19	MANSC1	0.355164	0.185786	0.394541	-0.0229693	0.550477
19	MXD4	0.355125	-0.169694	0.130741	-0.470129	0.550477
19	LRBA	0.355777	0.339229	0.821554	-0.143096	0.550849
19	HLCS	0.35635	0.29708	0.727262	-0.133103	0.551427
19	ANKRD52	0.357029	-0.0525927	0.151784	-0.25697	0.55178
19	FUBP3	0.357175	0.260987	0.616003	-0.0940282	0.55178
19	PAAF1	0.356835	0.180472	0.411825	-0.0508817	0.55178
19	PCDH11X	0.358175	0.39376	1.03139	-0.243872	0.551789
19	SCD5	0.357567	0.422154	1.32693	-0.482623	0.551789
19	SHLD2	0.358006	0.112741	0.484513	-0.259031	0.551789
19	SLC25A36	0.35811	0.306048	0.745483	-0.133386	0.551789
19	ZBTB17	0.357895	-0.12705	0.0889183	-0.343019	0.551789
19	ARFGEF3	0.358994	0.270585	0.690166	-0.148995	0.552436
19	ARHGAP44	0.358965	0.212201	0.664532	-0.24013	0.552436
19	UBR2	0.35951	0.284904	0.715644	-0.145837	0.552683
19	UHRF1BP1L	0.359553	0.2764	0.63666	-0.0838604	0.552683
19	KATNAL1	0.359979	-0.228764	0.166371	-0.623899	0.553032
19	HNRNPH1	0.360633	0.293925	0.692882	-0.105032	0.553516
19	TCEAL2	0.360694	-0.199015	0.07264	-0.470671	0.553516
19	GAK	0.361376	-0.129859	0.183721	-0.443439	0.554257
19	IDS	0.362374	-0.285825	0.09707	-0.668721	0.555479
19	KSR2	0.362596	#N/A	#N/A	#N/A	0.555513
19	BRWD1	0.363086	-0.190719	0.190472	-0.57191	0.555647
19	CCT2	0.363354	-0.179361	0.161558	-0.520279	0.555647
19	CEP104	0.363485	0.0688184	0.362591	-0.224954	0.555647
19	S100PBP	0.36316	0.222844	0.5805	-0.134812	0.555647
19	CTIF	0.363911	0.313518	0.769409	-0.142372	0.555991
19	SPAG1	0.364277	0.181999	0.489238	-0.125241	0.556245
19	CSNK1G3	0.364984	-0.153604	0.262349	-0.569558	0.557017
19	ATP5MC2	0.36594	0.260153	0.614949	-0.0946435	0.557863
19	CHCHD10	0.365818	-0.235322	0.11457	-0.585213	0.557863
19	MRPL41	0.366318	-0.248776	0.0966528	-0.594205	0.55805
19	SMIM29	0.366667	-0.242606	0.151632	-0.636844	0.55805
19	VPS28	0.366623	0.219116	0.504776	-0.0665438	0.55805
19	MRPS23	0.366897	0.167937	0.383542	-0.0476676	0.558094
19	TMEM161B	0.367675	-0.108296	0.177305	-0.393897	0.55897
19	AMPH	0.368017	-0.0994927	0.453847	-0.652832	0.559185
19	DNAJC13	0.368471	-0.260198	0.116776	-0.637172	0.559568
19	INPP4B	0.369234	0.0830565	0.587052	-0.420939	0.560112
19	RFK	0.369225	-0.00440939	0.414611	-0.42343	0.560112
19	CDC7	0.369619	0.166918	0.451097	-0.11726	0.560362
19	NDUFB5	0.370207	0.226953	0.543979	-0.0900738	0.560362
19	RALYL	0.370006	-0.246322	0.144987	-0.637631	0.560362
19	SCG5	0.369859	-0.400089	0.0833993	-0.883577	0.560362
19	SENP7	0.370495	0.220048	0.542961	-0.102865	0.560493
19	KAT7	0.370901	0.169873	0.465225	-0.125479	0.560495
19	NMNAT2	0.370821	-0.244956	0.602819	-1.09273	0.560495
19	AL139260.1	0.371389	0.266458	0.788755	-0.25584	0.56067
19	FAM133A	0.37223	0.254172	0.586872	-0.0785274	0.56067
19	PLPPR1	0.371758	-0.137895	0.421541	-0.69733	0.56067
19	RAB4A	0.372129	0.158589	0.467084	-0.149905	0.56067
19	SRGAP2B	0.372037	0.169335	0.522536	-0.183867	0.56067
19	YME1L1	0.371808	0.284235	0.683881	-0.11541	0.56067
19	ATP10D	0.374369	-0.162963	0.0952862	-0.421213	0.561329
19	GDA	0.374279	-0.218513	0.182176	-0.619202	0.561329
19	KIF1A	0.374489	0.213276	0.709387	-0.282835	0.561329
19	MIAT	0.373376	0.218671	0.505134	-0.0677917	0.561329
19	RAB21	0.374417	0.17859	0.458584	-0.101404	0.561329
19	RNF123	0.372931	-0.163229	0.084681	-0.411138	0.561329
19	TRIM2	0.373123	-0.181046	0.140683	-0.502776	0.561329
19	TYW1B	0.373645	-0.230523	0.107784	-0.56883	0.561329
19	UXS1	0.373725	-0.191286	0.0875065	-0.470078	0.561329
19	ATG3	0.375725	0.087927	0.389835	-0.213981	0.561967
19	DCUN1D2	0.375695	-0.485724	0.265699	-1.23715	0.561967
19	ENTPD3	0.375558	-0.183045	0.170938	-0.537027	0.561967
19	WTAP	0.375526	0.159817	0.616999	-0.297366	0.561967
19	RGS2	0.376413	-0.103759	0.0953314	-0.30285	0.562692
19	CLINT1	0.376703	-0.239408	0.0679798	-0.546795	0.562822
19	GRB10	0.377476	-0.194849	0.261428	-0.651127	0.563067
19	XRRA1	0.377322	-0.0769409	0.305261	-0.459143	0.563067
19	ZNF814	0.377171	0.197192	0.465367	-0.0709837	0.563067
19	NDUFB2	0.377707	0.200002	0.515155	-0.115152	0.563108
19	RGS7	0.378421	-0.399499	0.208684	-1.00768	0.563686
19	SMC5	0.378501	0.268485	0.676431	-0.139462	0.563686
19	ADAMTSL1	0.379133	-0.189322	0.191044	-0.569688	0.564323
19	CACNB3	0.379353	0.174258	0.387822	-0.0393069	0.564349
19	PHC1	0.379874	-0.289535	0.227115	-0.806186	0.56455
19	SLC11A2	0.379896	-0.179337	0.122923	-0.481596	0.56455
19	ECSIT	0.380582	0.0330706	0.302876	-0.236734	0.565048
19	MYO16	0.380638	0.346156	0.82471	-0.132399	0.565048
19	ACADL	0.380968	-0.041249	0.213046	-0.295544	0.565236
19	ASPHD2	0.381673	-0.174114	0.088808	-0.437035	0.565678
19	EHBP1	0.381967	-0.157509	0.175582	-0.4906	0.565678
19	KAT2A	0.382287	0.20003	1.03277	-0.632711	0.565678
19	RAVER2	0.381682	0.0654379	0.466531	-0.335655	0.565678
19	TRAM1	0.382247	0.200744	0.488456	-0.0869674	0.565678
19	TYW1	0.38266	-0.173824	0.178231	-0.525879	0.565929
19	VPS37A	0.383193	-0.206552	0.100507	-0.513612	0.566415
19	NTN4	0.38383	0.232327	0.5872	-0.122546	0.567054
19	CNTN3	0.385358	-0.16108	0.144923	-0.467083	0.568534
19	HIPK2	0.385447	0.257484	0.636049	-0.121082	0.568534
19	ZNF609	0.385085	0.160371	0.667416	-0.346675	0.568534
19	NCAPD3	0.385776	-0.196582	0.12365	-0.516814	0.568716
19	FAT1	0.386402	-0.106005	0.0970108	-0.30902	0.569035
19	MTSS1L	0.386238	0.175229	0.460059	-0.109601	0.569035
19	COQ8A	0.386816	-0.0683717	0.214096	-0.35084	0.569342
19	CNNM1	0.387263	-0.225054	0.105456	-0.555563	0.569396
19	ZNF565	0.387208	0.23546	0.616823	-0.145902	0.569396
19	RAB27B	0.387623	0.19689	0.51941	-0.125631	0.569624
19	YWHAB	0.388043	-0.287137	0.100173	-0.674447	0.569938
19	PCGF3	0.388401	-0.159324	0.0878827	-0.406531	0.57015
19	PPP3CA	0.388804	-0.191798	0.158128	-0.541724	0.57015
19	UBE2H	0.388601	0.301387	0.751814	-0.149041	0.57015
19	GPI	0.389295	0.193364	0.476881	-0.0901533	0.570568
19	CBX6	0.390488	-0.0956028	0.180149	-0.371354	0.572015
19	STAM2	0.390745	0.250651	0.592567	-0.091265	0.572089
19	BCAS3	0.392071	0.266111	0.707534	-0.175312	0.572821
19	EML6	0.391542	-0.179572	0.199501	-0.558645	0.572821
19	TFCP2	0.39206	0.316894	0.714026	-0.0802377	0.572821
19	UBA3	0.391706	0.273416	0.646239	-0.0994072	0.572821
19	RPL36AL	0.392841	-0.0806563	0.218804	-0.380117	0.573644
19	ADAM23	0.394023	-0.198163	0.174069	-0.570394	0.573903
19	ARFGEF1	0.396331	0.266057	0.703663	-0.17155	0.573903
19	BMT2	0.394315	-0.353853	0.151761	-0.859467	0.573903
19	CEP295	0.394969	0.295542	0.832829	-0.241744	0.573903
19	CUX2	0.395413	-0.193199	0.161091	-0.547488	0.573903
19	DLGAP4	0.396068	-0.318768	0.155247	-0.792783	0.573903
19	ERGIC1	0.395035	0.156131	0.459998	-0.147737	0.573903
19	FGD4	0.396012	0.247664	0.655931	-0.160603	0.573903
19	KLHL20	0.394519	0.249895	0.598841	-0.0990517	0.573903
19	LINC02456	0.394003	0.298079	0.757937	-0.161779	0.573903
19	MTMR2	0.39413	-0.253148	0.116003	-0.6223	0.573903
19	NIPSNAP2	0.395393	-0.172919	0.170396	-0.516234	0.573903
19	PELI2	0.396114	-0.18648	0.129316	-0.502276	0.573903
19	PPIL6	0.394723	-0.0981482	0.160819	-0.357116	0.573903
19	SKAP2	0.39629	0.663393	1.44394	-0.117152	0.573903
19	ZNF862	0.393357	0.174774	0.491722	-0.142175	0.573903
19	AP3B2	0.397356	-0.251935	0.117483	-0.621354	0.574271
19	BRWD3	0.398034	-0.26144	0.11404	-0.636921	0.574271
19	HMGN3	0.397562	0.285887	0.717999	-0.146224	0.574271
19	MEF2A	0.396955	-0.266112	0.224134	-0.756358	0.574271
19	MEF2C	0.39796	-0.245041	0.290083	-0.780165	0.574271
19	PPIA	0.397509	0.0368832	0.480823	-0.407056	0.574271
19	RPL23A	0.39773	0.16736	0.393198	-0.0584776	0.574271
19	ZNF318	0.398277	0.210134	0.545892	-0.125623	0.574323
19	HTRA1	0.398631	0.0188336	0.316922	-0.279254	0.574534
19	DEAF1	0.398973	0.101699	0.458454	-0.255055	0.574621
19	HCFC2	0.399106	0.258901	0.61774	-0.099937	0.574621
19	BBIP1	0.39967	0.204061	0.484256	-0.0761349	0.575135
19	CAPZA2	0.400354	-0.230843	0.105317	-0.567003	0.57582
19	GABRG2	0.400936	-0.260834	0.205983	-0.727651	0.576339
19	RNF169	0.401338	0.245578	0.634889	-0.143733	0.576339
19	WSB2	0.401332	-0.176606	0.199281	-0.552493	0.576339
19	VRK1	0.401984	-0.0504773	0.225969	-0.326923	0.576967
19	GALNT2	0.403502	-0.089742	0.238069	-0.417553	0.578731
19	NEFL	0.40363	-0.214136	0.159877	-0.588149	0.578731
19	CASTOR3	0.404031	0.270738	0.688933	-0.147458	0.579007
19	CMPK1	0.404468	0.178924	0.467587	-0.109739	0.579034
19	SIPA1L2	0.404403	0.392838	0.863723	-0.0780471	0.579034
19	HNRNPK	0.404896	-0.37955	0.211743	-0.970843	0.57905
19	RAB10	0.404729	0.259788	0.645758	-0.126182	0.57905
19	RASGEF1A	0.40529	-0.0871795	0.190741	-0.3651	0.579303
19	UBXN2A	0.405491	0.295838	0.732211	-0.140535	0.579303
19	GUCY1B1	0.405767	-0.176405	0.332188	-0.684997	0.579399
19	CTNNA3	0.40649	-0.0492586	0.461811	-0.560328	0.579636
19	NOP56	0.406292	0.214818	0.51053	-0.0808927	0.579636
19	ZDBF2	0.406561	-0.187649	0.231446	-0.606744	0.579636
19	CACHD1	0.406927	-0.2576	0.117154	-0.632354	0.579657
19	TM2D1	0.406993	0.218181	0.554898	-0.118537	0.579657
19	ARL6IP5	0.407956	-0.226935	0.244236	-0.698105	0.580486
19	RPL10	0.407994	-0.263125	0.124124	-0.650374	0.580486
19	SRP9	0.409378	-0.300969	0.144906	-0.746843	0.582157
19	SLC37A3	0.409613	0.153908	0.429187	-0.12137	0.582192
19	ENDOV	0.410186	0.0920905	0.385271	-0.20109	0.582707
19	AC073050.1	0.41069	0.271247	0.999331	-0.456837	0.582826
19	DMXL2	0.410504	-0.328652	0.139674	-0.796978	0.582826
19	APLP2	0.411052	-0.205838	0.200249	-0.611926	0.583042
19	CCNT1	0.411314	-0.111361	0.167761	-0.390484	0.583115
19	NARS	0.411546	-0.256428	0.180985	-0.693841	0.583146
19	CD47	0.411964	-0.232967	0.173799	-0.639733	0.58344
19	DPM2	0.412414	-0.191941	0.0928978	-0.47678	0.583779
19	ANXA7	0.413207	-0.280412	0.16256	-0.723383	0.584007
19	CELF2	0.413182	-0.234813	0.117634	-0.58726	0.584007
19	ZFAND1	0.413065	0.175095	0.4165	-0.0663094	0.584007
19	BMPR1A	0.414197	0.146628	0.578331	-0.285075	0.584933
19	TARSL2	0.414283	0.268078	0.677918	-0.141763	0.584933
19	TM2D3	0.414658	0.241845	0.603978	-0.120288	0.585164
19	ATXN3	0.415243	-0.122105	0.215435	-0.459646	0.585406
19	NAAA	0.415252	0.189191	0.466933	-0.0885505	0.585406
19	RING1	0.41547	0.21284	0.460032	-0.0343526	0.585415
19	BICC1	0.415822	-0.164792	0.150178	-0.479762	0.585615
19	NCSTN	0.416446	-0.142642	0.07028	-0.355565	0.585897
19	VPS35	0.416346	0.19929	0.586639	-0.188059	0.585897
19	MIB2	0.416825	-0.176166	0.0888286	-0.44116	0.586134
19	SLC25A4	0.417083	-0.315128	0.139361	-0.769617	0.586199
19	SBDS	0.41743	-0.305496	0.151588	-0.762581	0.586263
19	TRMT112	0.417551	-0.260885	0.157253	-0.679023	0.586263
19	GPR137C	0.418337	0.153743	0.599327	-0.291842	0.586772
19	RPF1	0.418204	-0.128576	0.0944865	-0.351638	0.586772
19	MTR	0.418839	-0.252735	0.107369	-0.612839	0.587179
19	ZNF138	0.419467	-0.149584	0.149204	-0.448372	0.587763
19	BBS9	0.420068	-0.203984	0.196733	-0.6047	0.588035
19	MT-ND3	0.420086	-0.373891	0.315441	-1.06322	0.588035
19	MTMR6	0.42061	-0.0822438	0.360127	-0.524615	0.588175
19	PSMD1	0.420604	-0.270165	0.122555	-0.662884	0.588175
[truncated: 790 more rows]

## Sheet: 11
cluster	primerid	Pr..Chisq.	coef	ci.hi	ci.lo	fdr
11	IL1RAPL2	#N/A	#N/A	#N/A	#N/A	#N/A
11	MALAT1	#N/A	#N/A	#N/A	#N/A	#N/A
11	TCF4	#N/A	#N/A	#N/A	#N/A	#N/A
11	CFAP61	9.68701e-05	0.352612	0.459793	0.245432	0.0105464
11	LUZP2	4.14789e-05	-0.438757	-0.309818	-0.567697	0.0105464
11	NKAIN2	0.000130798	-0.353094	-0.223139	-0.48305	0.0105464
11	RPS23	0.000138768	0.278504	0.360514	0.196494	0.0105464
11	AC025159.1	0.000221072	0.364712	0.486525	0.242898	0.011201
11	RPS24	0.000209275	0.2151	0.30907	0.121129	0.011201
11	PFDN5	0.000390452	0.114635	0.182863	0.046406	0.0165986
11	RPL10A	0.000447102	0.135869	0.195428	0.076311	0.0165986
11	RPLP1	0.000491407	0.21069	0.30088	0.120501	0.0165986
11	AEBP2	0.000713821	-0.198136	-0.105125	-0.291146	0.0174564
11	CALN1	0.000706545	0.350557	0.465988	0.235126	0.0174564
11	SLC35F1	0.000746492	-0.296507	-0.198617	-0.394396	0.0174564
11	ZNF827	0.000701019	-0.246012	-0.146932	-0.345091	0.0174564
11	SUMF2	0.00092233	0.161613	0.223078	0.100147	0.0200277
11	ANKRD13C	0.00126806	-0.186328	-0.0851687	-0.287488	0.0205502
11	ANKRD13D	0.00124343	0.115544	0.172037	0.0590509	0.0205502
11	ANKUB1	0.00102996	0.138995	0.217343	0.0606463	0.0205502
11	CASK	0.00125093	-0.206251	-0.0956937	-0.316809	0.0205502
11	DCTN2	0.00186257	0.109058	0.174825	0.043292	0.0205502
11	EXOC7	0.0017967	0.113859	0.181288	0.0464306	0.0205502
11	FUT8	0.00188593	-0.182172	-0.0438059	-0.320538	0.0205502
11	HS6ST3	0.00181006	-0.413614	-0.11826	-0.708969	0.0205502
11	MAN2A1	0.00192924	-0.35886	-0.23267	-0.485051	0.0205502
11	MAP4K5	0.0019247	-0.196304	-0.093103	-0.299505	0.0205502
11	PLXDC2	0.00196039	-0.271179	-0.169573	-0.372785	0.0205502
11	RPS25	0.00157413	0.158408	0.231368	0.085448	0.0205502
11	RPS27A	0.00190625	0.333829	0.502409	0.165249	0.0205502
11	UQCRH	0.00175464	0.300046	0.458908	0.141184	0.0205502
11	ZNF462	0.0015376	-0.219724	-0.121477	-0.317971	0.0205502
11	ATRNL1	0.00211122	-0.227129	-0.102863	-0.351394	0.0213937
11	PTPRE	0.00294044	-0.161505	-0.068966	-0.254043	0.0288353
11	HS3ST5	0.00304765	-0.211132	-0.0988424	-0.323422	0.0289527
11	NDUFV3	0.00318025	0.137735	0.21062	0.0648506	0.0292968
11	RPL24	0.003434	0.129131	0.205204	0.0530581	0.030704
11	KCTD8	0.00389457	-0.296073	-0.168046	-0.424101	0.0328875
11	NDUFB9	0.00378801	0.124044	0.200378	0.0477092	0.0328875
11	AC019211.1	0.00432631	0.258277	0.367493	0.14906	0.0346956
11	AC022639.1	0.00627716	0.193578	0.296352	0.0908041	0.0346956
11	ATP13A2	0.00618199	0.114292	0.182334	0.0462509	0.0346956
11	CACUL1	0.00527111	-0.191538	-0.101923	-0.281152	0.0346956
11	CPNE8	0.00454616	-0.245695	-0.0847449	-0.406646	0.0346956
11	EIF4A2	0.0055522	0.199772	0.307675	0.0918698	0.0346956
11	FCHSD2	0.00599429	-0.209669	-0.0806782	-0.338661	0.0346956
11	FMN1	0.00619865	0.320055	0.451546	0.188564	0.0346956
11	LINC00632	0.00596122	0.19069	0.279953	0.101426	0.0346956
11	MCTP1	0.00485229	-0.255933	-0.108335	-0.40353	0.0346956
11	NCOA1	0.00561997	-0.188242	-0.0961981	-0.280285	0.0346956
11	RPL14	0.00598099	0.242893	0.35192	0.133866	0.0346956
11	RPL30	0.00561282	0.19248	0.277875	0.107085	0.0346956
11	RPS12	0.00456731	0.212	0.292095	0.131904	0.0346956
11	RPS14	0.00564913	0.217222	0.310077	0.124367	0.0346956
11	SLC6A1-AS1	0.00498514	0.307565	0.472379	0.142752	0.0346956
11	SPATA5	0.00509284	-0.19529	-0.10149	-0.289091	0.0346956
11	TIAM2	0.00558506	-0.232699	-0.132024	-0.333373	0.0346956
11	TTN-AS1	0.0046756	-0.291556	-0.154465	-0.428647	0.0346956
11	ZSWIM6	0.00668403	-0.215174	-0.102355	-0.327993	0.0362847
11	AC090579.1	0.00682888	0.153958	0.232916	0.0749997	0.0364207
11	FASTKD2	0.00819232	0.127688	0.20593	0.0494462	0.0427789
11	PPP3CA	0.00830248	-0.238582	-0.121397	-0.355767	0.0427789
11	ATP1A1	0.00849068	0.154678	0.244502	0.064855	0.0430195
11	DISC1	0.00912728	0.137838	0.208087	0.0675883	0.0439752
11	HERC4	0.0088555	-0.170005	-0.0688295	-0.271181	0.0439752
11	RPL35A	0.00931459	0.133006	0.212149	0.0538628	0.0439752
11	SSBP2	0.00940258	-0.236021	-0.113747	-0.358294	0.0439752
11	TANGO6	0.00923794	0.123405	0.202728	0.0440821	0.0439752
11	ALCAM	0.00989381	-0.185463	-0.0699258	-0.301	0.0455715
11	DNAJA1	0.0104892	0.158518	0.242907	0.0741293	0.0461847
11	EXOC4	0.0105029	-0.198954	-0.111353	-0.286556	0.0461847
11	MLLT3	0.0104233	-0.221302	-0.0903427	-0.352262	0.0461847
11	RPL41	0.0106346	0.217043	0.295627	0.138459	0.0461847
11	DIRC3	0.0109914	0.226632	0.335323	0.117941	0.0464083
11	FAM3C	0.0108658	0.142871	0.234012	0.0517309	0.0464083
11	TENM3	0.0113151	-0.178435	-0.0371582	-0.319713	0.0471204
11	UBR3	0.0117486	-0.194191	-0.0797436	-0.308638	0.0482644
11	BCHE	0.0127445	0.15715	0.247216	0.0670834	0.0493571
11	CNKSR2	0.0133186	-0.176294	-0.0712708	-0.281316	0.0493571
11	DHX36	0.013387	0.152628	0.254501	0.0507543	0.0493571
11	DSTYK	0.0129053	0.103048	0.176241	0.0298553	0.0493571
11	GALNTL6	0.0132154	-0.356184	-0.180894	-0.531474	0.0493571
11	MED12L	0.0127561	-0.176167	-0.0631967	-0.289138	0.0493571
11	PDE4D	0.0134758	-0.194368	-0.116147	-0.272589	0.0493571
11	PRKG2	0.0131337	-0.253985	-0.0761613	-0.431808	0.0493571
11	VWC2	0.0125872	-0.180548	-0.0752028	-0.285892	0.0493571
11	LRRN1	0.0136697	-0.229719	-0.116061	-0.343377	0.0494714
11	MAN1A2	0.0142334	-0.180245	-0.0596797	-0.300811	0.0509054
11	SCD5	0.0144587	-0.194794	-0.0912824	-0.298306	0.0511097
11	ROR1	0.0150009	0.138485	0.212247	0.0647236	0.052417
11	AC026316.5	0.0160605	0.112317	0.179836	0.0447975	0.0542569
11	MIAT	0.0161621	0.133401	0.216947	0.0498562	0.0542569
11	PHYHIPL	0.015769	-0.236469	-0.128279	-0.344659	0.0542569
11	TMEM178A	0.0162414	0.0928176	0.264911	-0.0792755	0.0542569
11	UTRN	0.0165922	-0.155239	-0.0298954	-0.280582	0.0548265
11	AC010127.1	0.0175726	0.250515	0.380531	0.120499	0.0555613
11	EPS8	0.0170792	-0.112229	-0.0441168	-0.180342	0.0555613
11	PCCA	0.0176379	-0.186312	-0.0872474	-0.285377	0.0555613
11	SRRM1	0.0177284	0.176765	0.269918	0.0836119	0.0555613
11	UQCRB	0.0173586	0.243838	0.432831	0.0548457	0.0555613
11	HTR1E	0.0189965	0.199761	0.31008	0.0894426	0.058928
11	SPOCK3	0.0194272	-0.264493	-0.0936982	-0.435288	0.0596554
11	SLAIN1	0.0196831	-0.228379	-0.0690581	-0.3877	0.0598367
11	NR1D2	0.0204271	-0.0208822	0.225532	-0.267296	0.0614837
11	APOO	0.0213	0.141257	0.234362	0.0481526	0.0622615
11	DGKI	0.0211851	-0.166321	-0.054913	-0.277729	0.0622615
11	PLGLB1	0.0212101	0.10002	0.239397	-0.0393572	0.0622615
11	RPS8	0.0217038	0.252887	0.445852	0.0599222	0.0628377
11	IQCJ-SCHIP1	0.0221054	-0.364458	-0.179087	-0.549829	0.0633968
11	ATCAY	0.0236304	0.133683	0.218522	0.0488444	0.0659049
11	PKM	0.0234459	0.199968	0.324117	0.0758188	0.0659049
11	SPRY4-AS1	0.0232914	-0.263745	-0.16337	-0.364119	0.0659049
11	DLGAP1-AS5	0.0250513	0.12844	0.217451	0.0394278	0.0674345
11	PICALM	0.0244258	-0.257901	-0.096739	-0.419064	0.0674345
11	RASA2	0.0252879	-0.16047	0.00600789	-0.326948	0.0674345
11	SCG2	0.0249924	0.177072	0.28511	0.0690329	0.0674345
11	SLC5A4-AS1	0.0251255	-0.141135	0.0509238	-0.333193	0.0674345
11	PTPRZ1	0.0255292	-0.133992	-0.0264107	-0.241573	0.067486
11	AGO3	0.0260958	-0.249629	-0.118466	-0.380792	0.0682892
11	MIR124-2HG	0.0264129	0.211613	0.346616	0.0766106	0.0682892
11	PHIP	0.0265712	-0.183075	-0.0218674	-0.344283	0.0682892
11	QKI	0.0267316	-0.348705	-0.124243	-0.573167	0.0682892
11	DMD	0.0273009	-0.247317	-0.0162755	-0.478359	0.0691623
11	SEC62	0.0277317	0.227228	0.343627	0.110829	0.0696729
11	GIGYF2	0.0283313	-0.253177	-0.040947	-0.465407	0.070022
11	HSPH1	0.0281676	-0.16868	0.0308702	-0.368229	0.070022
11	AL590705.1	0.0295375	0.174331	0.355976	-0.00731293	0.0718352
11	C16orf45	0.0294917	0.160765	0.313514	0.00801642	0.0718352
11	CNTNAP2	0.0298919	-0.242211	-0.0866908	-0.397732	0.0721202
11	GPC6	0.0308342	-0.441363	-0.127407	-0.755318	0.0738079
11	CSMD2	0.031439	-0.229706	-0.052061	-0.40735	0.0746677
11	EPB41L2	0.0326726	-0.12454	0.0195532	-0.268632	0.0764036
11	PURG	0.0325024	-0.146866	-0.047806	-0.245926	0.0764036
11	NPAS3	0.0335303	-0.359955	-0.0596431	-0.660268	0.0774337
11	PEG10	0.0336649	-0.216125	-0.0521905	-0.38006	0.0774337
11	RPS13	0.0338772	0.27533	0.447183	0.103477	0.0774337
11	AC096711.2	0.0344291	-0.398199	-0.108547	-0.687851	0.0777077
11	AL356108.1	0.034764	0.257987	0.451191	0.0647836	0.0777077
11	NUTM2A-AS1	0.0346593	-0.227197	-0.110537	-0.343856	0.0777077
11	BAZ2B	0.0356381	-0.208045	-0.0728218	-0.343269	0.0779422
11	PACSIN1	0.0354681	0.116583	0.204829	0.0283369	0.0779422
11	PKP2	0.0352635	0.208721	0.330796	0.0866463	0.0779422
11	NDUFS5	0.0361777	0.154864	0.33019	-0.0204624	0.0785573
11	OLFM2	0.03668	-0.164852	-0.0673445	-0.262359	0.0790831
11	LINGO2	0.0386813	-0.244772	-0.0552727	-0.434272	0.0828107
11	CARMIL1	0.0394406	-0.225762	-0.0297134	-0.42181	0.0832636
11	LEMD3	0.0393304	-0.146829	-0.054096	-0.239562	0.0832636
11	ATP11B	0.0400165	-0.147639	-0.0582642	-0.237013	0.0838967
11	PACS1	0.0406095	-0.19161	-0.0656719	-0.317549	0.0839816
11	RPS18	0.0403486	0.189039	0.255489	0.122589	0.0839816
11	FBN1	0.0416161	-0.171826	-0.0683688	-0.275283	0.0851026
11	MT-ND3	0.0417447	-0.136916	0.462828	-0.73666	0.0851026
11	SYT14	0.0419914	-0.165259	-0.0426139	-0.287905	0.0851026
11	ATP5MC2	0.0427722	0.156843	0.315359	-0.00167189	0.0855443
11	ST6GALNAC5	0.0425998	-0.348409	-0.108362	-0.588456	0.0855443
11	ZBTB38	0.0436047	0.135549	0.241218	0.0298804	0.0866394
11	RNF24	0.0443143	-0.146806	-0.046144	-0.247467	0.0874776
11	ZNF654	0.0446119	-0.133198	-0.0467019	-0.219695	0.0874969
11	FER	0.045801	-0.172408	-0.0496537	-0.295162	0.0892533
11	GRIA2	0.046392	-0.224086	-0.0191367	-0.429034	0.0898291
11	LRP1B	0.0469318	-0.319519	-0.0386155	-0.600423	0.0902991
11	CASC15	0.0482372	-0.199903	-0.106164	-0.293643	0.0916508
11	GRID2	0.0480052	-0.174723	-0.0245964	-0.32485	0.0916508
11	ZNF638	0.0494107	-0.212192	-0.0063906	-0.417994	0.0932972
11	LINC00599	0.0509714	0.273281	0.431966	0.114596	0.0952312
11	MAML2	0.0510615	-0.190838	-0.00435318	-0.377322	0.0952312
11	COL21A1	0.0516445	-0.122519	-0.0392722	-0.205765	0.0957312
11	TSPYL2	0.0530336	0.215153	0.356724	0.0735816	0.0977104
11	CALM1	0.054531	0.34245	0.703775	-0.0188762	0.0992661
11	ROBO1	0.054429	-0.204481	0.0916383	-0.5006	0.0992661
11	CADM1	0.0549638	-0.205775	-0.0313809	-0.380169	0.0994583
11	CPLX1	0.0558664	0.234166	0.409821	0.0585109	0.100493
11	SEPT11	0.0568487	-0.20509	-0.0998932	-0.310287	0.101659
11	YWHAG	0.061901	0.200262	0.36211	0.0384145	0.110046
11	NCAM2	0.063908	-0.282397	0.0818496	-0.646643	0.112954
11	CDH8	0.0713403	-0.261687	-0.102065	-0.421309	0.125131
11	SFMBT2	0.0716208	-0.185698	0.0670814	-0.438477	0.125131
11	HOOK2	0.0724613	0.165513	0.332404	-0.00137789	0.125876
11	AC007563.2	0.0744428	0.167189	0.318715	0.0156635	0.126864
11	ADCY8	0.0745655	-0.166658	-0.0247668	-0.308548	0.126864
11	ITPR2	0.0752595	-0.183646	-0.0381667	-0.329125	0.126864
11	LTBP1	0.075534	0.228879	0.459842	-0.0020842	0.126864
11	MT3	0.0749763	0.190568	0.36449	0.0166467	0.126864
11	VDAC3	0.0749859	0.198684	0.361853	0.0355141	0.126864
11	RPL11	0.0791994	0.266639	0.509036	0.0242419	0.132289
11	SYT11	0.0810834	0.116421	0.247787	-0.014945	0.134696
11	ZEB2	0.0839197	-0.141648	0.0995949	-0.38289	0.13865
11	AC006504.5	0.084732	-0.119213	-0.0258404	-0.212586	0.139235
11	CAMK2A	0.090431	0.13857	0.273866	0.00327364	0.147801
11	CHST15	0.0909292	-0.158545	-0.0404398	-0.276651	0.147821
11	LINC02552	0.0944603	0.121162	0.346493	-0.104168	0.152744
11	GLIDR	0.0979863	0.12097	0.238069	0.00387181	0.155311
11	GNG7	0.0998807	0.134076	0.242458	0.0256934	0.155311
11	KCNC2	0.100135	-0.224724	-0.0488319	-0.400616	0.155311
11	RPS7	0.0983187	0.224318	0.424599	0.0240377	0.155311
11	SH3GL3	0.0986378	-0.211838	-0.00292306	-0.420752	0.155311
11	TUBA1B	0.0998684	0.112324	0.262666	-0.0380175	0.155311
11	UPF3A	0.0995571	0.169755	0.28065	0.0588599	0.155311
11	WWP1	0.0976944	0.190017	0.327767	0.0522666	0.155311
11	AL117190.2	0.100905	0.298961	0.578191	0.0197314	0.155711
11	FAM19A2	0.102221	-0.104945	0.21155	-0.421439	0.156295
11	FLG-AS1	0.102311	-0.175607	-0.0309867	-0.320226	0.156295
11	MBD5	0.105013	-0.210975	-0.00689536	-0.415056	0.15962
11	NRXN1	0.108173	-0.330003	0.0401902	-0.700197	0.163605
11	NBEA	0.112661	-0.248273	-0.0285735	-0.467973	0.16955
11	APBB2	0.114074	-0.132155	0.0224266	-0.286737	0.170587
11	TSHR	0.114473	0.138628	0.273631	0.00362588	0.170587
11	ATP6V0E2	0.117155	0.157719	0.411528	-0.09609	0.173733
11	GNAQ	0.117963	-0.160774	-0.0262768	-0.295271	0.174082
11	ANKRD36B	0.124601	-0.163292	0.0353244	-0.361909	0.182988
11	NCOA2	0.129309	-0.192888	-0.0370904	-0.348685	0.18899
11	PIP4K2A	0.131373	-0.158396	-0.0372093	-0.279582	0.191087
11	FTH1	0.132289	0.364214	0.696368	0.0320599	0.191505
11	BCAP29	0.133545	0.145058	0.250874	0.0392428	0.192406
11	EHBP1	0.137303	-0.206753	-0.0145367	-0.39897	0.196517
11	NR3C1	0.137691	0.163668	0.286917	0.0404197	0.196517
11	LINC00894	0.141453	0.0918829	0.183688	7.8281e-05	0.200023
11	MT-ND4L	0.141464	-0.0754635	0.227872	-0.378799	0.200023
11	DGKB	0.142329	#N/A	#N/A	#N/A	0.200314
11	MRPS21	0.143359	0.178366	0.377405	-0.0206729	0.200834
11	ATP1B1	0.147537	0.314462	0.684588	-0.0556647	0.205297
11	CAMK4	0.14873	-0.218465	0.0345989	-0.47153	0.205297
11	NCALD	0.148275	0.183578	0.378352	-0.0111966	0.205297
11	PSMD7	0.149246	0.0609527	0.170129	-0.0482237	0.205297
11	ARID4B	0.150602	-0.142381	0.00306124	-0.287824	0.206229
11	FMNL2	0.15364	-0.178379	-0.0360125	-0.320746	0.209446
11	DOCK4	0.156039	-0.266912	0.00393229	-0.537757	0.211519
11	SERPINI1	0.156552	-0.0751678	0.00548635	-0.155822	0.211519
11	PDCD7	0.158572	0.0918231	0.169728	0.0139178	0.213301
11	GLUL	0.160888	-0.0807571	-0.00401458	-0.1575	0.215462
11	OTUD3	0.164958	0.0403993	0.209174	-0.128375	0.219945
11	ELMO1	0.166773	-0.14941	0.0323853	-0.331206	0.221393
11	MACROD2	0.179509	-0.162662	-0.0348913	-0.290434	0.237264
11	ADAMTS9	0.187693	-0.13545	0.0379458	-0.308846	0.247007
11	DDX24	0.189085	0.159999	0.428649	-0.108651	0.247295
11	ZEB1	0.189538	-0.137956	0.0243682	-0.30028	0.247295
11	TMEFF2	0.190881	-0.114116	0.11122	-0.339451	0.247983
11	RNF187	0.198733	0.0749643	0.207663	-0.0577341	0.257085
11	CSMD1	0.20275	-0.128329	0.0388041	-0.295462	0.261169
11	AGBL4	0.203825	-0.172272	-0.0027053	-0.341839	0.261446
11	PCSK1N	0.207459	0.265548	0.553683	-0.0225876	0.26499
11	DLGAP1-AS4	0.219201	0.132195	0.224856	0.0395344	0.278613
11	SRGAP3	0.219958	0.130759	0.257177	0.00434179	0.278613
11	ENTPD3	0.229681	0.104344	0.215817	-0.00712999	0.288525
11	LINC00513	0.22917	0.192351	0.510979	-0.126278	0.288525
11	CADM2	0.232877	-0.169895	0.0122833	-0.352073	0.291336
11	CCNI	0.236183	0.239861	0.516486	-0.036764	0.294261
11	GSTK1	0.237666	0.0821033	0.214283	-0.0500761	0.2949
11	RALYL	0.239222	-0.204493	0.0172754	-0.426261	0.295624
11	FBXL7	0.270399	-0.162666	0.0173737	-0.342705	0.331456
11	GULP1	0.269955	0.112502	0.382247	-0.157243	0.331456
11	PCDH7	0.278674	-0.176374	0.0307872	-0.383535	0.337518
11	PDE10A	0.277407	-0.234602	0.0400703	-0.509274	0.337518
11	SHOC2	0.277774	-0.126284	0.00355401	-0.256123	0.337518
11	ARHGAP12	0.287313	-0.151149	0.0332614	-0.33556	0.3466
11	AC023590.1	0.294086	0.0476705	0.193156	-0.0978152	0.351977
11	GRM3	0.293546	-0.147473	0.0295738	-0.324519	0.351977
11	ANK2	0.296691	-0.200032	0.0376255	-0.437689	0.353702
11	CNTNAP3B	0.298723	-0.245895	0.0470263	-0.538816	0.354733
11	ZNF385B	0.300229	0.231874	0.476226	-0.012478	0.355135
11	MBOAT2	0.311939	-0.115027	0.118318	-0.348372	0.367556
11	PENK	0.318059	-0.0535337	0.243499	-0.350566	0.371884
11	SOX5	0.31746	-0.124499	0.0703583	-0.319355	0.371884
11	MOAP1	0.328517	0.105935	0.232987	-0.0211172	0.382641
11	NTM	0.330948	-0.111642	0.017388	-0.240673	0.384
11	ATP5IF1	0.33255	0.0443341	0.240771	-0.152103	0.384393
11	PCDH9	0.337978	-0.263776	0.118053	-0.645605	0.387718
11	PDE4B	0.337345	-0.200413	0.158968	-0.559793	0.387718
11	DNM1	0.342517	0.121127	0.245772	-0.00351691	0.391448
11	CHGB	0.346102	0.120278	0.326392	-0.0858368	0.394064
11	IQSEC3	0.347438	0.163223	0.357462	-0.0310163	0.394109
11	SLC1A2	0.353848	-0.10207	0.124784	-0.328923	0.399888
11	AC104827.1	0.355336	0.13211	0.30519	-0.0409706	0.400082
11	CLU	0.357256	0.179234	0.404598	-0.0461308	0.40076
11	COX4I1	0.375737	0.128168	0.378856	-0.12252	0.419941
11	SET	0.378624	0.10882	0.292798	-0.0751585	0.421617
11	ANKRD36C	0.408902	-0.124915	0.066435	-0.316265	0.452022
11	TMTC1	0.408154	-0.105215	0.122894	-0.333323	0.452022
11	COL25A1	0.41454	0.243257	0.584201	-0.0976868	0.456595
11	UQCR10	0.434708	0.202672	0.515825	-0.110481	0.477081
11	CDH12	0.446547	-0.00550765	0.355936	-0.366951	0.486853
11	CHL1	0.446816	-0.150489	0.0687043	-0.369681	0.486853
11	CACNA1E	0.475929	-0.0683821	0.112146	-0.24891	0.516723
11	PPP2R2B	0.479033	-0.138134	0.0814344	-0.357702	0.518242
11	CAMK2N1	0.485955	0.1671	0.440123	-0.105924	0.523866
11	LMCD1-AS1	0.529964	-0.0882644	0.063923	-0.240452	0.565295
11	RBFOX3	0.527943	0.0809877	0.350497	-0.188522	0.565295
11	TMSB4X	0.52955	0.0741638	0.296488	-0.14816	0.565295
11	DPP6	0.532828	-0.130211	0.0908934	-0.351316	0.566362
11	PTPRD	0.552897	-0.0859385	0.282526	-0.454403	0.585647
11	GPC5	0.555689	-0.0652254	0.197279	-0.32773	0.586561
11	ANO3	0.564371	-0.105137	0.101428	-0.311703	0.593663
11	ALK	0.622042	-0.0708751	0.186021	-0.327772	0.652071
11	APOE	0.631837	-0.083718	0.109773	-0.277209	0.660063
11	ACTB	0.682328	-0.0308037	0.278012	-0.339619	0.710369
11	MT-ND1	0.684913	-0.231774	0.384788	-0.848336	0.710626
11	CCDC85B	0.696965	0.0852462	0.359276	-0.188784	0.720671
11	PTPN20	0.718764	-0.0586063	0.29099	-0.408203	0.740693
11	DPF3	0.798608	-0.0348349	0.139534	-0.209204	0.818975
11	FTL	0.800117	0.0999142	0.411898	-0.21207	0.818975
11	PLP1	0.816466	-0.0363388	0.126992	-0.199669	0.832905
11	C5orf17	0.829449	-0.0939905	0.282344	-0.470325	0.843319
11	XIST	0.858776	5.88705e-05	0.000679477	-0.000561736	0.870227
11	MT-ATP6	0.86309	-0.218453	0.909853	-1.34676	0.871692
11	MT-CO3	0.88528	-0.0837933	0.88978	-1.05737	0.891143
11	MT-ND4	0.935861	-0.169083	0.755018	-1.09319	0.938949
11	PGAM1	0.961065	0.0342792	0.325593	-0.257035	0.961065

## Sheet: 13
cluster	primerid	Pr..Chisq.	coef	ci.hi	ci.lo	fdr
13	MALAT1	#N/A	#N/A	#N/A	#N/A	#N/A
13	DAB1	0.000339845	-0.402362	-0.115329	-0.689396	0.0300763
13	GLCCI1	0.000318578	-0.297706	-0.15415	-0.441261	0.0300763
13	PICALM	0.000120344	-0.39267	-0.259858	-0.525483	0.0300763
13	SGCD	0.000197821	-0.3431	-0.187843	-0.498358	0.0300763
13	SLC8A3	0.000653136	-0.238515	-0.100204	-0.376825	0.046242
13	AC016831.7	0.00154809	-0.273829	-0.152847	-0.39481	0.0558361
13	DOCK11	0.00213913	-0.21451	-0.101502	-0.327518	0.0558361
13	EML5	0.00169591	-0.328804	-0.171098	-0.486511	0.0558361
13	FAM85B	0.0022329	-0.244836	-0.111731	-0.377941	0.0558361
13	ITGB8	0.0011256	-0.174588	-0.0789724	-0.270203	0.0558361
13	LUZP2	0.00166677	-0.39389	-0.223926	-0.563855	0.0558361
13	MSRA	0.00230182	-0.196366	-0.0528192	-0.339913	0.0558361
13	PTPRK	0.0028267	0.311137	0.455137	0.167137	0.0558361
13	SCD5	0.00267647	-0.275409	-0.13354	-0.417277	0.0558361
13	SH3GL3	0.00299685	-0.301049	-0.16009	-0.442008	0.0558361
13	SHOC2	0.0029058	-0.220561	-0.0945767	-0.346545	0.0558361
13	SLC6A1-AS1	0.00277033	0.298822	0.426583	0.17106	0.0558361
13	VPS8	0.00298302	-0.231856	-0.0888747	-0.374836	0.0558361
13	ZNF148	0.00153464	-0.288813	-0.157627	-0.419998	0.0558361
13	CDK14	0.00334131	-0.336025	-0.128407	-0.543643	0.056325
13	MRPS6	0.00329339	-0.207617	-0.0825424	-0.332692	0.056325
13	CWC27	0.00389601	-0.198185	-0.0569793	-0.339392	0.0588163
13	DPYSL2	0.00398755	-0.278152	-0.140843	-0.415461	0.0588163
13	ZFAND3	0.00392346	-0.236606	-0.11104	-0.362173	0.0588163
13	ANK3	0.00679974	-0.173283	-0.0748457	-0.271721	0.0603524
13	ANXA6	0.00539921	-0.16731	-0.0758146	-0.258806	0.0603524
13	APPL2	0.00726826	-0.156351	-0.0372143	-0.275489	0.0603524
13	ATP9A	0.00474748	-0.246929	-0.103832	-0.390027	0.0603524
13	CNTN5	0.00686094	-0.221103	-0.0843571	-0.357849	0.0603524
13	CSMD2	0.00565748	-0.302856	-0.0779694	-0.527743	0.0603524
13	ENOX1	0.00746629	-0.280632	-0.128549	-0.432714	0.0603524
13	FAM149B1	0.00669571	0.152111	0.233139	0.0710832	0.0603524
13	FAM49B	0.00707887	-0.221307	-0.0770112	-0.365603	0.0603524
13	GAS2	0.00479807	-0.114894	0.0238042	-0.253592	0.0603524
13	MAML2	0.00582615	-0.225587	-0.0873049	-0.363868	0.0603524
13	NACA	0.00750143	0.315544	0.523397	0.10769	0.0603524
13	PACS1	0.00573245	-0.238667	-0.0913165	-0.386017	0.0603524
13	RALGPS2	0.00590524	-0.363029	-0.167689	-0.55837	0.0603524
13	RBM5	0.00538856	-0.159899	-0.0351201	-0.284677	0.0603524
13	RPS23	0.00621872	0.27596	0.402717	0.149202	0.0603524
13	RPS8	0.00721732	0.222237	0.348716	0.0957583	0.0603524
13	SEPT2	0.00436797	-0.189644	-0.0603368	-0.318952	0.0603524
13	TMPO	0.00501326	-0.138319	-0.0404212	-0.236217	0.0603524
13	ZNF66	0.00690762	-0.111948	-0.0204808	-0.203415	0.0603524
13	EPB41L3	0.00772697	-0.258196	-0.114229	-0.402162	0.0607855
13	STAT5B	0.00864011	-0.174802	-0.0512374	-0.298366	0.0664913
13	CNTNAP5	0.00939313	0.35474	0.579197	0.130284	0.0707483
13	CPNE8	0.0100231	-0.22545	-0.0887192	-0.362181	0.0715983
13	EPS15	0.0105173	-0.191337	-0.0524768	-0.330198	0.0715983
13	MALRD1	0.0104723	0.00235306	0.211145	-0.206439	0.0715983
13	NDN	0.0103	0.148914	0.266795	0.0310335	0.0715983
13	OPHN1	0.00975997	-0.192824	-0.070928	-0.314721	0.0715983
13	RPS24	0.0108562	0.328113	0.513173	0.143053	0.0722787
13	SORBS2	0.0110256	-0.319512	-0.127582	-0.511442	0.0722787
13	DMD	0.0112812	-0.108331	0.0137583	-0.23042	0.0726098
13	BBX	0.0126483	-0.173525	-0.0273881	-0.319662	0.0761035
13	MAP4K4	0.0123551	-0.295363	-0.0907658	-0.49996	0.0761035
13	SAT2	0.0126839	0.15863	0.240189	0.0770707	0.0761035
13	SEMA5B	0.0121656	0.178906	0.309152	0.0486596	0.0761035
13	MLLT11	0.0132081	-0.163553	-0.0578219	-0.269285	0.077928
13	PHF21A	0.01386	-0.191621	-0.0491091	-0.334132	0.079136
13	TOM1L1	0.0137889	0.11679	0.210889	0.0226915	0.079136
13	HOMER1	0.0158993	-0.16303	-0.0254937	-0.300566	0.0857178
13	IQGAP1	0.0154756	-0.141371	-0.0403195	-0.242423	0.0857178
13	KCNQ3	0.0164656	-0.271529	-0.114897	-0.428162	0.0857178
13	MED12L	0.0163118	-0.165417	0.0337768	-0.364611	0.0857178
13	SSBP2	0.0155923	-0.203174	-0.0276853	-0.378662	0.0857178
13	SYNPR	0.0160627	-0.137778	0.0316601	-0.307216	0.0857178
13	ADAM9	0.0173116	-0.151642	-0.0557039	-0.24758	0.0866498
13	CHL1	0.0173789	-0.16381	-0.0211478	-0.306473	0.0866498
13	INPP4B	0.0170549	-0.229395	-0.0621038	-0.396686	0.0866498
13	CSNK1G3	0.0183815	-0.153359	-0.0243943	-0.282323	0.0876701
13	RBM18	0.0189843	-0.13796	-0.0546966	-0.221224	0.0876701
13	RNF150	0.018044	-0.232711	-0.0851031	-0.380318	0.0876701
13	TCF12	0.0183448	-0.179223	-0.0293326	-0.329114	0.0876701
13	WDR27	0.0187496	0.219922	0.331755	0.108089	0.0876701
13	ZDHHC11B	0.0190695	-0.167154	-0.062013	-0.272296	0.0876701
13	CREBZF	0.0194621	0.122776	0.217313	0.028239	0.0883279
13	C12orf75	0.0205989	-0.137014	-0.0435813	-0.230446	0.0889267
13	FCHSD2	0.0202449	-0.189635	-0.0549603	-0.32431	0.0889267
13	HSPH1	0.0204412	-0.225583	-0.0695246	-0.381642	0.0889267
13	KCNIP4	0.0199756	-0.657529	-0.216389	-1.09867	0.0889267
13	RPS6KA3	0.0208711	-0.172454	-0.0523605	-0.292548	0.0890163
13	AL590705.1	0.0224048	0.187151	0.295962	0.0783391	0.0895524
13	APBA1	0.0240645	-0.20008	-0.0548961	-0.345264	0.0895524
13	AUH	0.0233722	-0.170105	-0.0287057	-0.311505	0.0895524
13	CFAP61	0.0230667	0.193904	0.305673	0.0821351	0.0895524
13	FABP5	0.022014	0.2899	0.464029	0.115771	0.0895524
13	FAM13C	0.0216765	-0.179085	-0.0379565	-0.320214	0.0895524
13	GALNT10	0.0242591	0.203599	0.345599	0.0615998	0.0895524
13	MPPED2	0.0232129	-0.168678	-0.0210707	-0.316285	0.0895524
13	P4HA1	0.0242854	-0.17558	-0.0725768	-0.278584	0.0895524
13	PPP2R3A	0.0229364	0.156056	0.262218	0.0498943	0.0895524
13	PRR16	0.0239256	0.214928	0.36068	0.0691771	0.0895524
13	ZNF736	0.0231326	-0.202264	-0.0888489	-0.31568	0.0895524
13	ZSWIM6	0.0218095	-0.263145	-0.0804792	-0.445811	0.0895524
13	RYBP	0.0249148	-0.161436	-0.0487114	-0.274162	0.0903831
13	TENT5A	0.0250213	0.1642	0.258585	0.069815	0.0903831
13	MOB1B	0.0261212	-0.159642	-0.0573767	-0.261907	0.093403
13	LIMS1	0.0275863	-0.122978	-0.00403642	-0.24192	0.0938995
13	OSBPL5	0.0273159	-0.148519	-0.0227916	-0.274247	0.0938995
13	RAPGEF4	0.0273875	-0.21604	-0.0664024	-0.365677	0.0938995
13	ROBO1	0.0272726	-0.306831	0.00740885	-0.62107	0.0938995
13	RPL10A	0.0272962	0.208427	0.395224	0.0216308	0.0938995
13	PLXNC1	0.0282373	-0.266027	-0.0852225	-0.446832	0.0951999
13	EDRF1	0.0292286	0.127508	0.213377	0.0416387	0.0976127
13	ATP6V0E2	0.0303682	0.18753	0.314015	0.0610452	0.0993195
13	CDKL5	0.0305814	-0.171899	-0.0300309	-0.313768	0.0993195
13	LINC01505	0.0303525	0.16493	0.268805	0.0610547	0.0993195
13	RPL35A	0.0319495	0.141318	0.248002	0.0346349	0.101524
13	SLC38A6	0.0321207	-0.194774	-0.049742	-0.339806	0.101524
13	UQCRB	0.0316052	0.162763	0.280256	0.0452704	0.101524
13	RPS7	0.0324123	0.214054	0.412244	0.0158633	0.101539
13	PLCL1	0.0333698	-0.170145	-0.00531394	-0.334977	0.103622
13	BAZ2B	0.0337393	-0.236769	-0.0264357	-0.447102	0.103858
13	CLSTN2	0.0349833	0.363726	0.588329	0.139123	0.105847
13	RPL14	0.0348184	0.168006	0.287055	0.0489566	0.105847
13	GRM7	0.0360946	-0.17155	-0.018832	-0.324267	0.108284
13	KIRREL3	0.0373549	0.142014	0.39	-0.105972	0.111123
13	CTXND1	0.038968	0.220076	0.392486	0.0476665	0.113071
13	DGKD	0.0385834	0.166152	0.289518	0.0427852	0.113071
13	PXYLP1	0.0387874	0.147725	0.258051	0.0373984	0.113071
13	PRICKLE2	0.0399391	0.107887	0.203659	0.0121142	0.113108
13	PTPN20	0.0398107	-0.156209	0.152746	-0.465165	0.113108
13	RPL28	0.0394658	0.167163	0.294302	0.0400248	0.113108
13	FSTL5	0.0412475	-0.191851	-0.0592549	-0.324447	0.114075
13	INPP1	0.0406616	-0.20918	-0.0902028	-0.328158	0.114075
13	TENM4	0.0411904	-0.126347	-0.0296134	-0.223081	0.114075
13	CAMK1D	0.0428031	-0.162208	0.0815093	-0.405925	0.114194
13	GPCPD1	0.0424263	0.199909	0.403503	-0.00368493	0.114194
13	KAT2B	0.0421645	-0.123164	0.00871468	-0.255044	0.114194
13	NCALD	0.042055	-0.130932	0.188058	-0.449921	0.114194
13	RGN	0.0429034	0.257618	0.414466	0.10077	0.114194
13	DLG2	0.0454944	-0.197942	-0.0980081	-0.297877	0.116775
13	LY6H	0.0462968	-0.184329	-0.0481447	-0.320514	0.116775
13	PCLO	0.0446771	-0.217452	-0.0750887	-0.359816	0.116775
13	PPP2R1A	0.0444559	-0.123725	-0.0219547	-0.225496	0.116775
13	RAPH1	0.0454516	-0.141203	-0.0100371	-0.272369	0.116775
13	RPL30	0.046512	0.143265	0.256807	0.0297222	0.116775
13	SNX4	0.0459644	-0.183401	-0.000277906	-0.366524	0.116775
13	USP22	0.04628	0.197262	0.329379	0.0651444	0.116775
13	KLHL42	0.046947	0.140253	0.250005	0.0305006	0.117037
13	PRKACB	0.0479522	-0.252921	-0.0752326	-0.43061	0.118707
13	EPC1	0.0508666	0.176	0.314481	0.0375188	0.120095
13	GLRB	0.050837	-0.228429	-0.10177	-0.355088	0.120095
13	GOLGA8B	0.0507169	0.275092	0.525696	0.024488	0.120095
13	IPMK	0.0495531	-0.153693	-0.0584484	-0.248937	0.120095
13	LINC01193	0.0505972	0.153593	0.250494	0.0566914	0.120095
13	MCU	0.0497947	-0.144214	-0.0367725	-0.251656	0.120095
13	TXNDC16	0.0508878	-0.163197	0.0218974	-0.348291	0.120095
13	PXDNL	0.0524917	-0.22713	0.0660249	-0.520285	0.12306
13	UBR5	0.0529254	-0.229967	-0.100331	-0.359603	0.123261
13	DIAPH2	0.0540346	-0.0906701	0.0385287	-0.219869	0.123678
13	DIRC3	0.0539194	0.274041	0.508095	0.0399868	0.123678
13	LRRC7	0.054153	-0.232762	-0.0646258	-0.400898	0.123678
13	CNOT6L	0.0555783	-0.241147	-0.061285	-0.42101	0.12612
13	ZFP90	0.0567232	0.121522	0.234395	0.00864827	0.127898
13	PDZD2	0.0578288	-0.0906548	0.103382	-0.284692	0.128759
13	ZNF208	0.0578325	0.180153	0.303285	0.0570219	0.128759
13	PSD3	0.05951	-0.252496	-0.0602203	-0.444771	0.131666
13	PDE4B	0.0599215	-0.319141	-0.00787516	-0.630407	0.131753
13	SGCZ	0.060937	-0.367866	0.080334	-0.816066	0.133159
13	ARHGAP15	0.0622309	0.248404	0.415402	0.0814064	0.134328
13	ZNF638	0.062019	-0.221575	-0.0523426	-0.390808	0.134328
13	UBE2E1	0.063303	-0.141567	-0.026671	-0.256463	0.135814
13	RPLP1	0.0649648	0.128837	0.258847	-0.00117247	0.138539
13	DNAJC15	0.066741	0.135885	0.225838	0.0459316	0.140633
13	ZFYVE28	0.066708	-0.223576	-0.0362489	-0.410902	0.140633
13	THOC1	0.0688721	0.145838	0.255714	0.035962	0.144265
13	HMGN3	0.0693706	0.165029	0.302214	0.0278449	0.144454
13	STARD7	0.0708014	-0.135703	-0.0483182	-0.223087	0.146571
13	CMYA5	0.0712898	0.12818	0.243979	0.0123812	0.146724
13	TLN2	0.0721109	-0.214566	-0.0426773	-0.386455	0.147556
13	AC073343.2	0.0734476	0.112214	0.20164	0.022789	0.149288
13	EPHA5	0.0742242	0.152313	0.263616	0.0410104	0.149288
13	LINC00609	0.0746441	0.114103	0.222077	0.00612899	0.149288
13	NSF	0.0744297	0.203475	0.362013	0.0449366	0.149288
13	RPL34	0.0759149	0.140817	0.342728	-0.0610946	0.150977
13	AC097376.2	0.0770088	0.12479	0.234635	0.014946	0.152297
13	CBLN1	0.0775216	0.133762	0.234499	0.0330247	0.152459
13	DENND4C	0.0785099	-0.202461	-0.0730237	-0.331898	0.15355
13	MED13L	0.0794204	-0.215901	-0.0243714	-0.407431	0.154477
13	RPS12	0.0802434	0.230092	0.442018	0.0181656	0.155225
13	B3GLCT	0.0825456	-0.0672684	0.138072	-0.272609	0.157103
13	COL19A1	0.0818067	-0.214119	0.0960287	-0.524267	0.157103
13	RPS14	0.0821239	0.140744	0.262446	0.0190419	0.157103
13	EPG5	0.0837018	0.12575	0.228815	0.022684	0.158452
13	RBKS	0.0862972	0.218155	0.413181	0.023129	0.162496
13	HUS1	0.0879776	0.126759	0.239381	0.0141373	0.163916
13	LRP1B	0.0879325	-0.286565	-0.0624483	-0.510682	0.163916
13	CALN1	0.0900124	0.15568	0.457731	-0.146372	0.165279
13	ELOVL5	0.0894254	-0.166946	-0.00762084	-0.326271	0.165279
13	GALNTL6	0.0915104	-0.357587	-0.0882616	-0.626913	0.165279
13	MT-ND3	0.0906389	-0.409317	0.27965	-1.09828	0.165279
13	NME7	0.0914467	0.123653	0.255089	-0.007784	0.165279
13	NRXN2	0.0911713	0.187686	0.360808	0.0145636	0.165279
13	ZFHX2	0.0925256	0.117859	0.196611	0.0391058	0.166264
13	NCL	0.0951409	0.107707	0.211044	0.00436961	0.1701
13	HDAC9	0.0976494	-0.216614	0.0171301	-0.450358	0.173708
13	AC099669.1	0.0988664	0.16365	0.314625	0.0126761	0.174994
13	ARHGAP22	0.0996177	-0.178537	0.0046577	-0.361732	0.175159
13	STXBP5-AS1	0.0999496	-0.251867	-0.0593339	-0.4444	0.175159
13	AC007563.2	0.104582	0.189985	0.362474	0.0174968	0.177556
13	CAPZA2	0.105597	0.136319	0.249595	0.0230434	0.177556
13	ENSA	0.105138	0.157363	0.317271	-0.00254436	0.177556
13	FAM19A2	0.10363	-0.194085	-0.0476255	-0.340545	0.177556
13	GABRG2	0.104026	0.156584	0.305166	0.0080033	0.177556
13	RAC1	0.102752	-0.0875087	0.0433639	-0.218381	0.177556
13	SRGAP1	0.105832	-0.144269	-0.0294159	-0.259123	0.177556
13	USP32	0.105427	-0.173494	0.00898852	-0.355976	0.177556
13	ZNF782	0.102095	0.123553	0.235754	0.0113519	0.177556
13	GFOD1	0.109269	0.0587926	0.286395	-0.168809	0.182458
13	BAIAP2L2	0.10988	0.0676791	0.163548	-0.0281897	0.182618
13	WWOX	0.110535	0.253671	0.46749	0.0398515	0.182848
13	RPL15	0.112646	0.169164	0.300881	0.0374458	0.184614
13	USP15	0.112549	-0.194473	-0.0477161	-0.34123	0.184614
13	DGKB	0.113354	-0.204857	0.134389	-0.544103	0.184919
13	MYO1B	0.116438	-0.151196	0.00474365	-0.307135	0.188215
13	SEZ6	0.115952	0.156876	0.262266	0.0514859	0.188215
13	SCG5	0.120058	0.193884	0.410385	-0.022617	0.193184
13	CSMD3	0.12195	-0.256135	-0.0339933	-0.478277	0.195341
13	CYB5R4	0.123733	-0.11978	0.00358066	-0.243141	0.196404
13	PDS5B	0.124361	-0.186258	-0.00339196	-0.369124	0.196404
13	TMEM131L	0.124472	-0.127799	-0.00329116	-0.252307	0.196404
13	TMEM132D	0.124833	0.184092	0.297465	0.0707193	0.196404
13	PFDN5	0.126264	0.10372	0.196381	0.0110603	0.196979
13	RPS25	0.127424	0.154447	0.323519	-0.0146244	0.196979
13	SRSF4	0.126903	0.120194	0.239831	0.000556964	0.196979
13	TRPC7	0.126934	0.103824	0.200667	0.00698154	0.196979
13	HSPD1	0.12816	-0.118447	0.0196845	-0.256578	0.197255
13	IGFL4	0.130374	-0.197072	0.0222006	-0.416345	0.199794
13	DOCK7	0.13189	-0.242765	-0.0387041	-0.446826	0.200611
13	SLC7A14	0.13204	0.108841	0.212816	0.0048656	0.200611
13	JPH3	0.132926	0.0985823	0.19283	0.00433439	0.201093
13	NEK11	0.136678	0.120433	0.255436	-0.014571	0.205889
13	NUTM2A-AS1	0.138729	-0.128004	0.0538573	-0.309865	0.208093
13	TTC19	0.139926	0.131775	0.267164	-0.0036134	0.209003
13	LINC02062	0.142504	0.123167	0.24549	0.000843709	0.21196
13	SF3B1	0.143558	0.103268	0.302229	-0.0956917	0.212634
13	KHDC1	0.144555	0.107165	0.206289	0.00804094	0.213218
13	DSEL	0.147631	0.184763	0.328669	0.0408562	0.216851
13	ARL4C	0.150442	0.149562	0.369122	-0.0699977	0.217374
13	MALT1	0.15021	-0.179972	0.0157958	-0.37574	0.217374
13	SCARB2	0.149836	-0.110147	0.0207428	-0.241037	0.217374
13	SRSF7	0.149429	0.153985	0.255395	0.0525754	0.217374
13	NNAT	0.154917	-0.0697177	0.172765	-0.312201	0.222027
13	SPOCK3	0.154663	-0.124182	0.0341007	-0.282464	0.222027
13	AP3D1	0.155869	0.0878595	0.175902	-0.000182505	0.222491
13	ASTN2	0.159403	-0.247709	-0.00239843	-0.493019	0.226621
13	RPL8	0.161275	0.166401	0.361101	-0.0282986	0.228366
13	TTN-AS1	0.162063	-0.122206	0.101267	-0.345679	0.228567
13	RUNX2	0.164672	-0.0752926	0.0466859	-0.197271	0.231325
13	QKI	0.179178	-0.174269	0.00389664	-0.352435	0.250708
13	TNFRSF25	0.185442	0.0965624	0.189112	0.00401278	0.258451
13	RB1	0.187273	0.114755	0.255351	-0.0258415	0.259979
13	ZRANB2	0.189016	0.206036	0.468414	-0.0563421	0.261373
13	SARAF	0.192384	0.192406	0.499402	-0.11459	0.264996
13	LHFPL6	0.19316	0.328322	0.683102	-0.0264587	0.265034
13	RHEB	0.194277	-0.120304	0.0135462	-0.254153	0.265537
13	GHR	0.196507	-0.111829	0.0149639	-0.238621	0.267552
13	ADCY8	0.20517	0.241735	0.484987	-0.00151666	0.277019
13	RIPOR2	0.205808	0.0327779	0.226071	-0.160515	0.277019
13	RPL19	0.205074	0.144018	0.319876	-0.031841	0.277019
13	MAK	0.210326	0.111388	0.220197	0.00257947	0.280182
13	RPS27A	0.20992	0.18073	0.399939	-0.0384794	0.280182
13	VWC2	0.210532	-0.184543	0.18495	-0.554036	0.280182
13	CROCC	0.21526	0.138691	0.261688	0.0156946	0.285401
13	KCNQ1	0.216828	0.217339	0.454354	-0.0196757	0.286407
13	ATP5MC2	0.219717	0.107993	0.219038	-0.00305135	0.288475
13	LINGO2	0.220023	-0.192302	0.0176198	-0.402224	0.288475
13	TSPYL1	0.221514	-0.0949282	0.117292	-0.307148	0.289357
13	AL357153.2	0.2248	0.0846179	0.300783	-0.131547	0.29257
13	ZNF804A	0.228489	0.136532	0.348862	-0.075798	0.296283
13	ETV1	0.23287	0.183159	0.332861	0.0334582	0.300862
13	TPT1	0.235784	0.184628	0.383031	-0.0137744	0.302418
13	ZNF385D	0.235504	-0.373684	0.0388284	-0.786197	0.302418
13	ANKS6	0.238758	0.168491	0.300517	0.036465	0.305128
13	IL1RAPL1	0.240944	-0.370293	0.0231285	-0.763715	0.306813
13	SCML1	0.24188	0.106399	0.2019	0.0108971	0.306901
13	VDAC1	0.243968	-0.117296	-0.00914432	-0.225448	0.308445
13	CHSY3	0.247186	0.181073	0.352298	0.0098472	0.310298
13	JAZF1	0.246737	-0.115782	0.063401	-0.294965	0.310298
13	LHFPL3	0.248115	-0.159598	0.0345292	-0.353725	0.310362
13	MAMDC2	0.249532	0.178214	0.377494	-0.0210664	0.311036
13	TAC3	0.25478	0.247673	0.560296	-0.0649503	0.316464
13	PRKRA	0.257761	0.0908573	0.181257	0.000457249	0.319047
13	BCAS2	0.259796	-0.0497395	0.177388	-0.276867	0.319871
13	NKAIN2	0.260731	-0.272145	0.0387895	-0.58308	0.319871
13	PTPRD	0.261138	-0.498889	0.0681637	-1.06594	0.319871
13	ERICH3	0.265738	0.154257	0.359582	-0.0510672	0.324383
13	TARBP1	0.280406	0.106354	0.247934	-0.0352248	0.341112
13	TKT	0.285091	0.0941685	0.209668	-0.0213306	0.345624
13	CER1	0.300249	0.114191	0.312801	-0.0844197	0.362759
13	AC007614.1	0.31109	0.214796	0.447904	-0.018313	0.370794
13	CNIH1	0.310982	-0.0749158	0.0716802	-0.221512	0.370794
13	KCND3	0.309384	0.159257	0.346156	-0.027643	0.370794
13	TRIP11	0.309476	0.0977224	0.21967	-0.0242255	0.370794
13	GRID2	0.312597	-0.280371	0.078747	-0.63949	0.37134
13	GULP1	0.318599	0.0884387	0.326784	-0.149907	0.376451
13	PDE4D	0.319026	-0.160844	0.0264132	-0.348101	0.376451
13	HSPA1A	0.324476	-0.114761	0.102893	-0.332414	0.38161
13	XIST	0.333211	-1.97804e-05	0.000323902	-0.000363463	0.390586
13	MCTP1	0.334591	-0.135988	0.0901659	-0.362142	0.390908
13	NTM	0.346751	0.167751	0.442366	-0.106865	0.403782
13	PIN1	0.351956	0.110678	0.268978	-0.0476217	0.4085
13	NADK2	0.358263	0.0923615	0.256732	-0.0720095	0.414462
13	SLIT1	0.360856	0.127298	0.349341	-0.0947449	0.416101
13	AC116366.3	0.37266	0.105679	0.23956	-0.0282027	0.424352
13	FAM155A	0.369669	-0.19304	0.111343	-0.497423	0.424352
13	MIR181A1HG	0.372753	0.191813	0.427523	-0.0438964	0.424352
13	PPIP5K1	0.372807	0.119853	0.271639	-0.0319324	0.424352
13	PRKD1	0.374623	-0.108011	0.0608762	-0.276898	0.425053
13	DANT2	0.378377	0.0898804	0.275835	-0.0960746	0.427941
13	PCDH11X	0.379674	-0.182081	0.0948719	-0.459035	0.428041
13	SFMBT2	0.382655	-0.174066	0.0517097	-0.399843	0.430031
13	RALYL	0.387084	-0.133497	0.0904372	-0.35743	0.433632
13	CALM1	0.394945	0.190316	0.45744	-0.0768072	0.440326
13	SHPRH	0.395547	0.144632	0.282436	0.00682736	0.440326
13	AC096711.2	0.411037	-0.276968	0.188693	-0.742629	0.456135
13	AUTS2	0.415717	-0.0972014	0.11119	-0.305593	0.459887
13	CRLF3	0.43558	0.115299	0.245282	-0.0146844	0.480359
13	ESRRG	0.462062	-0.166413	0.163729	-0.496555	0.507982
13	KCNQ1OT1	0.465811	0.111716	0.318575	-0.0951432	0.510517
13	PER3	0.503269	0.130218	0.408183	-0.147746	0.549868
13	ANKRD36B	0.51183	-0.16487	0.0979508	-0.427691	0.557501
13	CCPG1	0.516555	0.0805035	0.29098	-0.129972	0.560922
13	HTR1E	0.527264	0.180754	0.464398	-0.10289	0.570799
13	PRKG1	0.542262	-0.0162831	0.232757	-0.265323	0.585246
13	AC099792.1	0.549228	0.161277	0.458052	-0.135498	0.589172
13	TENM3	0.547887	0.00444768	0.210144	-0.201248	0.589172
13	ZNF428	0.592068	0.0628741	0.197169	-0.0714208	0.633209
13	KAZN	0.598877	0.0890119	0.342293	-0.164269	0.638562
13	SYT10	0.60552	0.0734887	0.217072	-0.0700942	0.643706
13	FUS	0.6225	0.0755181	0.205457	-0.0544208	0.657806
13	UNC5D	0.621666	-0.102563	0.0947584	-0.299884	0.657806
13	CLU	0.624587	0.098352	0.387811	-0.191107	0.658047
13	DDX24	0.638405	0.116327	0.36246	-0.129806	0.668626
13	FRAS1	0.638347	0.0819816	0.446729	-0.282766	0.668626
13	PCDH15	0.647476	-0.00883868	0.181464	-0.199141	0.676125
13	MT-CO2	0.680333	-0.321738	0.437809	-1.08128	0.708347
13	CSTF3	0.721256	-0.107603	0.147862	-0.363068	0.748753
13	PENK	0.752598	-0.046777	0.32975	-0.423304	0.779005
13	RBFOX3	0.762404	0.0379417	0.274091	-0.198208	0.786854
13	AC025159.1	0.793776	0.0919904	0.536191	-0.352211	0.814484
13	MT-CO3	0.793092	-0.298273	0.598862	-1.19541	0.814484
13	TENM2	0.81081	-0.0761128	0.18434	-0.336565	0.829557
13	CNTNAP3B	0.813579	-0.0236878	0.299921	-0.347297	0.829992
13	ENOSF1	0.819756	0.0314761	0.269092	-0.20614	0.83389
13	TMTC2	0.8358	-0.0398601	0.340445	-0.420165	0.847774
13	ADAMTS18	0.871034	0.0916797	0.430471	-0.247111	0.880988
13	MT-ND4	0.901064	-0.162696	0.588143	-0.913535	0.908766
13	AC098829.1	0.948158	0.0409036	0.346217	-0.264409	0.953545
13	HSP90AA1	0.954607	-0.0613336	0.333126	-0.455793	0.957311
13	RPS4Y1	0.996073	0.00112063	0.241741	-0.239499	0.996073

## Sheet: 14
cluster	primerid	Pr..Chisq.	coef	ci.hi	ci.lo	fdr
14	MALAT1	#N/A	#N/A	#N/A	#N/A	#N/A
14	AC244021.1	0.00396339	-0.192777	-0.0735849	-0.311968	0.132095
14	BBX	0.00240072	-0.269638	-0.112654	-0.426622	0.132095
14	BMPR2	0.00613418	-0.313206	-0.138458	-0.487954	0.132095
14	CACNG3	0.00638015	-0.313316	-0.132066	-0.494565	0.132095
14	COX7C	0.00568848	0.251776	0.376222	0.127331	0.132095
14	DIAPH2	0.00692537	-0.364908	-0.168478	-0.561337	0.132095
14	FAM204A	0.00342077	0.289144	0.438802	0.139487	0.132095
14	FAM66C	0.00283395	-0.268068	-0.13567	-0.400467	0.132095
14	GABRA2	0.00613278	-0.297794	0.0166126	-0.612201	0.132095
14	GABRA4	0.00533457	-0.339128	-0.156054	-0.522202	0.132095
14	HOOK3	0.0043823	-0.210487	-0.0471311	-0.373843	0.132095
14	KCND2	0.0062522	-0.353616	-0.160489	-0.546743	0.132095
14	KIAA1324L	0.00695236	-0.185784	-0.0208903	-0.350677	0.132095
14	LYST	0.00288304	-0.295812	-0.125489	-0.466135	0.132095
14	MAP4K4	0.00528621	-0.28618	-0.113699	-0.45866	0.132095
14	MIB1	0.0049228	-0.290352	-0.119397	-0.461308	0.132095
14	MTCL1	0.00438227	-0.284581	-0.131244	-0.437918	0.132095
14	MTMR2	0.004525	-0.1224	0.00826423	-0.253065	0.132095
14	PAK1	0.00415487	-0.269905	-0.0910435	-0.448767	0.132095
14	PDE4DIP	0.00535089	-0.240951	-0.10923	-0.372671	0.132095
14	PICALM	0.0010578	-0.32267	-0.14302	-0.502321	0.132095
14	RALGAPA2	0.0030077	-0.262722	-0.100009	-0.425435	0.132095
14	RPL35A	0.000686661	0.303894	0.424859	0.182928	0.132095
14	RPS18	0.00560623	0.250335	0.35417	0.1465	0.132095
14	RUNDC3B	0.000718392	-0.349322	-0.169238	-0.529406	0.132095
14	SIPA1L3	0.00679966	-0.194316	-0.0398386	-0.348793	0.132095
14	STX2	0.00645963	-0.161351	-0.067851	-0.254852	0.132095
14	TPT1	0.0040522	0.2189	0.354385	0.0834155	0.132095
14	ZNF638	0.00109523	-0.278342	-0.130367	-0.426318	0.132095
14	AEBP2	0.00999551	-0.335982	-0.139944	-0.53202	0.136456
14	CADM1	0.0108886	-0.200269	-0.00666029	-0.393877	0.136456
14	CSPP1	0.00933341	-0.278649	-0.103076	-0.454222	0.136456
14	DIRC3	0.010658	0.247627	0.395997	0.0992568	0.136456
14	DYNLL1	0.00835579	0.315532	0.477453	0.153611	0.136456
14	EHMT1	0.00927217	-0.227324	-0.0655083	-0.389139	0.136456
14	KCTD3	0.0103907	-0.196898	-0.059278	-0.334517	0.136456
14	MAN1A2	0.0077385	-0.28744	-0.112557	-0.462322	0.136456
14	RAB10	0.0092904	-0.286289	-0.140246	-0.432332	0.136456
14	RPS14	0.0108967	0.187975	0.309835	0.0661154	0.136456
14	SLC38A9	0.00750779	-0.224135	-0.097548	-0.350722	0.136456
14	SUN1	0.0107884	0.182191	0.358418	0.00596327	0.136456
14	TRIM9	0.010438	-0.350549	-0.167428	-0.533671	0.136456
14	UBE2D3	0.00835007	-0.271995	-0.11079	-0.4332	0.136456
14	UBE2G1	0.0101974	-0.131661	-0.0160554	-0.247266	0.136456
14	TLN2	0.0114181	-0.323081	-0.143015	-0.503148	0.139808
14	AC025159.1	0.0122719	0.35141	0.565449	0.137371	0.142562
14	CYB5B	0.0123597	-0.117085	-0.0144336	-0.219736	0.142562
14	EIF4E3	0.0135202	-0.12125	0.00517342	-0.247674	0.142562
14	EPHA4	0.0137129	-0.237246	-0.0632535	-0.411239	0.142562
14	GDAP1	0.0133295	-0.395918	-0.159844	-0.631992	0.142562
14	RPL28	0.0135016	0.164966	0.299905	0.0300269	0.142562
14	TRIO	0.0126724	-0.212143	-0.0121726	-0.412113	0.142562
14	ZNF420	0.0136786	0.180755	0.2899	0.0716104	0.142562
14	FAM69A	0.0144183	-0.186093	0.0111826	-0.383368	0.143105
14	SLIT2	0.0145442	-0.502392	-0.214696	-0.790088	0.143105
14	SMARCA1	0.014064	-0.219247	-0.0788871	-0.359607	0.143105
14	ADAM23	0.0154741	-0.202723	0.0146076	-0.420054	0.145233
14	ARL13B	0.01695	-0.226979	-0.107927	-0.346031	0.145233
14	DARS	0.0171327	-0.123733	-0.00140005	-0.246065	0.145233
14	KMT2C	0.0165912	-0.220609	-0.0660765	-0.375142	0.145233
14	MPRIP	0.0166877	-0.264961	-0.100722	-0.4292	0.145233
14	PBX3	0.0162313	-0.0390261	0.165625	-0.243677	0.145233
14	PDE1C	0.0151917	-0.329446	-0.110635	-0.548257	0.145233
14	RNF145	0.0169169	0.247806	0.39352	0.102092	0.145233
14	YAF2	0.0169394	-0.246913	-0.0867992	-0.407028	0.145233
14	CRYAB	0.0181303	0.170904	0.28288	0.0589274	0.147307
14	KCNQ1OT1	0.0183922	0.168831	0.349402	-0.0117409	0.147307
14	PLEKHA5	0.0184468	-0.228648	-0.0432297	-0.414066	0.147307
14	PRKD1	0.0177922	-0.183016	0.0132039	-0.379235	0.147307
14	PELI1	0.019007	-0.118324	-0.00624777	-0.230401	0.149612
14	AHCYL2	0.0198421	-0.153445	0.0265161	-0.333406	0.149767
14	CHPT1	0.0196985	-0.2322	-0.0772849	-0.387115	0.149767
14	ZRANB3	0.0197924	-0.230059	-0.0711696	-0.388948	0.149767
14	AC090579.1	0.0209665	0.202888	0.328447	0.0773301	0.15034
14	DUSP16	0.0210094	-0.0958274	0.0506684	-0.242323	0.15034
14	PCNX4	0.0202578	0.20101	0.358407	0.0436125	0.15034
14	RIMS1	0.0208619	-0.163607	-0.00480882	-0.322405	0.15034
14	PATJ	0.0215055	-0.258112	-0.0768083	-0.439415	0.150646
14	SLC38A1	0.021599	0.239054	0.399077	0.0790304	0.150646
14	PRMT3	0.0229664	-0.176096	-0.0429248	-0.309268	0.158181
14	ARID2	0.0236136	-0.222095	-0.0746235	-0.369567	0.159938
14	BDP1	0.0244087	0.187556	0.369059	0.00605221	0.159938
14	BEX2	0.0243876	0.298925	0.441185	0.156665	0.159938
14	BIRC6	0.0246728	-0.232812	-0.0768793	-0.388746	0.159938
14	STMN1	0.0244319	0.312436	0.508637	0.116236	0.159938
14	RFX7	0.025252	0.223493	0.42114	0.0258463	0.161789
14	AC022639.1	0.0260925	0.256586	0.424375	0.088797	0.164413
14	USP25	0.0262584	-0.257171	-0.0588757	-0.455467	0.164413
14	RNF130	0.0268775	-0.218794	-0.0498437	-0.387744	0.166399
14	MSL2	0.0282898	-0.121712	-0.0257484	-0.217676	0.171293
14	SPRY4-AS1	0.0280089	-0.128783	0.0390075	-0.296573	0.171293
14	AC096711.2	0.03244	-0.308175	-0.039	-0.577351	0.1714
14	CAMSAP2	0.0292242	-0.262413	-0.0740976	-0.450729	0.1714
14	CCDC6	0.0319401	-0.202037	-0.0489814	-0.355093	0.1714
14	CTBP2	0.0307595	-0.137774	0.0092455	-0.284794	0.1714
14	EEF1A1	0.0315104	0.158369	0.280962	0.0357757	0.1714
14	NETO2	0.0303067	-0.304785	-0.11112	-0.49845	0.1714
14	PTPRO	0.031899	-0.277343	-0.0730362	-0.48165	0.1714
14	RFX3	0.0312898	-0.406043	-0.135231	-0.676855	0.1714
14	RPS8	0.0315291	0.286951	0.517268	0.0566334	0.1714
14	SUSD4	0.0289444	0.244481	0.428059	0.0609022	0.1714
14	UBE4B	0.0318417	-0.185406	-0.0263203	-0.344491	0.1714
14	USP48	0.0324316	-0.2567	-0.102243	-0.411157	0.1714
14	YWHAB	0.0326624	0.202528	0.39699	0.00806571	0.1714
14	ZC4H2	0.029877	-0.119906	-0.00124359	-0.238568	0.1714
14	CNTN4	0.0337	-0.293257	-0.0813168	-0.505198	0.171932
14	KITLG	0.0334623	-0.0664033	0.0989247	-0.231731	0.171932
14	TTC19	0.0335168	-0.20742	-0.0453809	-0.369458	0.171932
14	TBK1	0.0341993	0.15815	0.306052	0.0102472	0.172879
14	WNK3	0.0348661	0.14483	0.252704	0.0369562	0.174648
14	ARHGEF12	0.0360366	-0.196217	-0.019265	-0.373169	0.177287
14	FBXO3	0.0358904	-0.151484	-0.0347433	-0.268224	0.177287
14	CHGB	0.0365729	0.167041	0.279794	0.0542872	0.178334
14	EIF1	0.0373483	0.277917	0.549008	0.00682712	0.178536
14	MSANTD2	0.0370136	-0.140682	-0.0288577	-0.252507	0.178536
14	NSF	0.0375865	0.206568	0.396897	0.0162383	0.178536
14	TUBA1A	0.0381911	0.137339	0.287203	-0.0125259	0.179857
14	AF241726.2	0.0408444	-0.183468	-0.0690812	-0.297855	0.18297
14	AGK	0.0402542	0.221218	0.431371	0.0110643	0.18297
14	CYP7B1	0.0404002	-0.0514658	0.0666644	-0.169596	0.18297
14	HYDIN	0.0400899	-0.25754	-0.0552951	-0.459785	0.18297
14	PDE8A	0.0406919	-0.186462	-0.0132923	-0.359631	0.18297
14	PPP4R4	0.0403806	-0.183616	-0.0207767	-0.346456	0.18297
14	FOXP1	0.0422194	-0.177467	0.0280492	-0.382984	0.183172
14	PENK	0.041661	-0.26367	0.11637	-0.643709	0.183172
14	RNMT	0.041828	0.239224	0.401422	0.0770253	0.183172
14	SATB2	0.0422032	#N/A	#N/A	#N/A	0.183172
14	EPHA6	0.0427399	-0.358666	0.0512679	-0.7686	0.183982
14	FBXO42	0.0431161	-0.210547	-0.0268877	-0.394206	0.184163
14	GRID2	0.0449452	-0.393141	-0.15486	-0.631421	0.184812
14	JAKMIP1	0.0442171	-0.205212	-0.0411364	-0.369287	0.184812
14	PHACTR3	0.044227	-0.212762	0.00267168	-0.428195	0.184812
14	SLC25A27	0.0447415	-0.156328	-0.0196766	-0.29298	0.184812
14	WAC	0.0447822	-0.215002	-0.0417966	-0.388206	0.184812
14	COX4I1	0.0462546	0.167174	0.304069	0.0302791	0.184935
14	EFCAB7	0.0473244	-0.157295	0.0067156	-0.321305	0.184935
14	HS2ST1	0.0469259	-0.217056	-0.0785566	-0.355555	0.184935
14	KHDRBS1	0.0455298	0.141026	0.277288	0.00476413	0.184935
14	MGAT5	0.0473243	-0.226392	-0.0374729	-0.415312	0.184935
14	MKL1	0.0469077	-0.228195	-0.0499548	-0.406435	0.184935
14	PTS	0.0473006	0.160187	0.27384	0.0465349	0.184935
14	AC104596.1	0.051387	0.190827	0.32096	0.0606947	0.188016
14	BICC1	0.0510209	-0.219132	0.0237426	-0.462007	0.188016
14	DNAH14	0.050336	0.24744	0.433947	0.0609328	0.188016
14	GGNBP2	0.0505452	0.157828	0.281966	0.033689	0.188016
14	GPD2	0.0494406	-0.110227	0.0457604	-0.266215	0.188016
14	HSPA9	0.0497304	0.149699	0.256473	0.0429238	0.188016
14	KIAA0232	0.0521738	-0.100542	0.172311	-0.373394	0.188016
14	PDE2A	0.0522078	-0.17772	-0.0464091	-0.309031	0.188016
14	PTPN4	0.0520537	-0.254563	-0.084886	-0.424239	0.188016
14	RPL13	0.0508832	0.19743	0.345321	0.0495393	0.188016
14	SRP14	0.0505421	0.211977	0.364428	0.0595255	0.188016
14	UBL3	0.0515754	-0.276562	-0.118175	-0.434949	0.188016
14	DDX46	0.0538667	0.211415	0.354047	0.0687827	0.192405
14	ZRANB1	0.0541247	0.129712	0.233781	0.0256427	0.192405
14	TRMT9B	0.0545864	0.174617	0.341943	0.00729056	0.192802
14	DDX6	0.0554795	0.208987	0.388684	0.0292895	0.193476
14	DGKB	0.0553211	-0.275687	0.120213	-0.671587	0.193476
14	DGLUCY	0.0559995	-0.110946	-0.021446	-0.200445	0.194061
14	RYBP	0.0563834	-0.206301	-0.0612302	-0.351372	0.19417
14	APPBP2	0.0572424	-0.170531	0.00178871	-0.34285	0.194652
14	ATP6V1H	0.0575327	-0.20957	-0.0129878	-0.406151	0.194652
14	PHACTR2	0.0575832	-0.111443	0.030485	-0.253372	0.194652
14	BEX1	0.058896	0.185562	0.461027	-0.0899025	0.197876
14	RRAS2	0.0593449	-0.194676	-0.0435467	-0.345805	0.198176
14	AFG1L	0.0602222	-0.1337	-0.0121368	-0.255264	0.199894
14	INTS6	0.0624131	-0.291557	-0.0776251	-0.505489	0.2047
14	RPL10	0.0621137	0.260989	0.544476	-0.0224977	0.2047
14	RPGRIP1L	0.0628631	-0.114651	0.00778353	-0.237085	0.204956
14	RPS7	0.0633703	0.25945	0.405458	0.113443	0.205394
14	FGD4	0.0647067	-0.138618	-0.0021775	-0.275058	0.208499
14	ATP6AP2	0.0657566	0.164621	0.283283	0.0459594	0.21065
14	ITGB1BP1	0.0661815	-0.145546	-0.0337728	-0.25732	0.210786
14	ASCC3	0.0689954	-0.28798	-0.0821336	-0.493826	0.212382
14	KCNQ3	0.0687774	0.195828	0.38826	0.00339517	0.212382
14	MAN1C1	0.0688764	-0.168124	-0.0383354	-0.297912	0.212382
14	SLC4A4	0.0689818	-0.247086	-0.0352403	-0.458931	0.212382
14	TUBB2A	0.0684976	0.16924	0.305352	0.0331276	0.212382
14	UQCRB	0.0688733	0.205405	0.331687	0.0791231	0.212382
14	EVI5	0.0698064	-0.0963085	0.0839611	-0.276578	0.213685
14	NIN	0.0703084	-0.160955	0.0765448	-0.398455	0.213767
14	SLC44A5	0.0709969	-0.214595	0.00413141	-0.433322	0.213767
14	USP22	0.070676	0.180966	0.321443	0.0404897	0.213767
14	CDYL2	0.071909	-0.0791204	0.0296559	-0.187897	0.21392
14	FBXW8	0.0722126	-0.13104	-0.0228558	-0.239225	0.21392
14	JAKMIP2	0.0719003	-0.149183	0.124519	-0.422885	0.21392
14	NDUFA4	0.0732528	0.296469	0.433993	0.158945	0.215841
14	PLEKHA6	0.0746346	-0.172737	-0.0309481	-0.314526	0.21644
14	TNPO1	0.0745855	-0.171077	0.0382334	-0.380388	0.21644
14	ZHX2	0.0740203	-0.125665	-0.00601321	-0.245317	0.21644
14	CEP128	0.0755017	-0.100589	0.0153264	-0.216505	0.217229
14	SMC6	0.0756949	0.151137	0.279324	0.022951	0.217229
14	DANT2	0.0772432	0.11924	0.310607	-0.0721265	0.218809
14	GNAS	0.0766495	0.275711	0.469655	0.0817682	0.218809
14	VDAC3	0.077437	0.170944	0.31441	0.0274783	0.218809
14	RYR2	0.0784687	-0.235832	-0.0130416	-0.458622	0.22023
14	SVIL	0.0787393	-0.115157	0.0208315	-0.251145	0.22023
14	CNTN5	0.0802916	-0.456877	-0.0075799	-0.906173	0.221203
14	KDM1A	0.0796207	-0.188064	-0.0398798	-0.336247	0.221203
14	LINC01122	0.0802687	-0.120807	0.105889	-0.347503	0.221203
14	DLGAP3	0.0819448	-0.148758	-0.018711	-0.278805	0.223606
14	RPS23	0.0819753	0.201464	0.405263	-0.00233507	0.223606
14	HNRNPH3	0.0831301	0.139002	0.261671	0.0163321	0.223647
14	MYO16	0.0825637	-0.345438	0.00426092	-0.695136	0.223647
14	RUNX1T1	0.0832082	-0.245204	-0.0332856	-0.457122	0.223647
14	BIN1	0.0864703	-0.122007	0.00508747	-0.249102	0.226881
14	GDA	0.0852418	-0.144841	0.0041583	-0.293841	0.226881
14	PDE10A	0.0862524	-0.288854	-0.0506832	-0.527025	0.226881
14	PRNP	0.0849363	0.205336	0.379456	0.0312169	0.226881
14	ZBTB18	0.0861864	-0.196323	-0.0707099	-0.321935	0.226881
14	MSRA	0.0873255	-0.135718	0.0732431	-0.344678	0.22804
14	FAM120A	0.0878373	-0.163748	-0.0174154	-0.31008	0.228294
14	RPS13	0.0883261	0.344257	0.622429	0.0660853	0.228487
14	ADCYAP1R1	0.0913919	0.125979	0.230269	0.0216888	0.233899
14	BRSK2	0.091692	0.182033	0.386692	-0.0226268	0.233899
14	UCHL1	0.0909424	0.150932	0.328925	-0.0270608	0.233899
14	GSTA4	0.0926783	0.19135	0.341992	0.0407074	0.235326
14	ADCY9	0.0955254	-0.136795	0.0196682	-0.293258	0.237437
14	CDH8	0.094704	-0.240964	-0.00793504	-0.473992	0.237437
14	COPG2	0.095598	0.146641	0.283733	0.00954868	0.237437
14	HSPA12A	0.0956643	-0.18359	0.00400924	-0.371189	0.237437
14	NEMF	0.0942385	0.144296	0.302658	-0.0140658	0.237437
14	CEP112	0.0962064	0.176604	0.443758	-0.0905496	0.237712
14	PPP2R2D	0.100623	-0.14649	-0.0336358	-0.259344	0.246415
14	SARAF	0.100441	0.225727	0.40244	0.0490138	0.246415
14	PLCL1	0.102804	-0.190449	0.00381549	-0.384713	0.250641
14	KCNMB2-AS1	0.104979	0.301997	0.600189	0.00380505	0.2537
14	NRXN2	0.104715	-0.206565	-0.0676851	-0.345445	0.2537
14	RPL24	0.105861	0.121293	0.228102	0.0144843	0.254714
14	CAMK2G	0.111847	0.158693	0.294547	0.0228382	0.254867
14	EIF4E	0.110954	0.107965	0.233103	-0.0171728	0.254867
14	ESRRG	0.110504	-0.210825	-0.0102273	-0.411423	0.254867
14	FBXO11	0.110071	-0.230651	-0.0349303	-0.426372	0.254867
14	FRMD4B	0.108562	-0.151975	-0.0430902	-0.260861	0.254867
14	GNAL	0.112024	-0.149147	0.0808928	-0.379188	0.254867
14	MBNL2	0.108379	-0.0670503	0.255553	-0.389654	0.254867
14	MIR124-2HG	0.109324	0.183526	0.357805	0.00924719	0.254867
14	MORC3	0.107426	0.135801	0.260241	0.0113618	0.254867
14	MXI1	0.109372	-0.124963	0.0318284	-0.281754	0.254867
14	RPL29	0.113325	0.203305	0.362774	0.0438355	0.254867
14	RPL41	0.113014	0.292002	0.587563	-0.00355884	0.254867
14	RPS24	0.107663	0.193525	0.37806	0.0089895	0.254867
14	SHLD2	0.112983	0.0534243	0.186215	-0.0793664	0.254867
14	STAU2	0.10883	-0.259607	-0.0482301	-0.470984	0.254867
14	ZNF519	0.112574	-0.0833782	0.0462564	-0.213013	0.254867
14	MT-ND3	0.114511	-0.395197	0.171567	-0.961962	0.255448
14	SSFA2	0.114191	-0.187134	-0.00827514	-0.365993	0.255448
14	TBC1D15	0.119236	-0.189965	-0.0258672	-0.354062	0.264915
14	NSUN3	0.120687	-0.122795	-0.0133497	-0.232241	0.265995
14	PRKDC	0.120218	0.215179	0.47857	-0.0482114	0.265995
14	AC007563.2	0.12241	-0.159867	0.0315353	-0.351269	0.267619
14	ATAD2B	0.122882	-0.210103	0.00488898	-0.425094	0.267619
14	DPH6-DT	0.122031	-0.15833	0.0974367	-0.414097	0.267619
14	TIAM1	0.124486	-0.309511	0.0638062	-0.682828	0.270046
14	G3BP2	0.125576	0.157514	0.306822	0.00820589	0.271046
14	SPTAN1	0.125931	0.128854	0.301767	-0.0440597	0.271046
14	CACNB2	0.127183	-0.216948	-0.00126772	-0.432628	0.272677
14	ADAMTS9-AS2	0.129409	-0.293329	-0.0533699	-0.533289	0.274078
14	NEK1	0.129826	0.135164	0.323281	-0.0529531	0.274078
14	SNX2	0.129016	0.119148	0.231277	0.00701874	0.274078
14	ZBTB20	0.129611	-0.173398	0.121412	-0.468208	0.274078
14	GABRG3	0.131242	0.250454	0.484625	0.0162832	0.274528
14	LINC02062	0.131534	0.13113	0.269678	-0.00741855	0.274528
14	TBC1D9	0.131172	-0.137014	0.0106745	-0.284702	0.274528
14	ISCU	0.13255	0.140451	0.263059	0.017842	0.274575
14	RPL14	0.132553	0.192633	0.387731	-0.00246612	0.274575
14	FP671120.1	0.133999	0.245312	0.551482	-0.0608589	0.275236
14	GRIA4	0.13465	-0.281067	0.0661057	-0.628239	0.275236
14	MDH1	0.135274	0.152315	0.296487	0.0081425	0.275236
14	MIR4500HG	0.133987	-0.0719644	0.1811	-0.325029	0.275236
14	SCG5	0.13537	0.157576	0.319845	-0.00469342	0.275236
14	SPATA7	0.139783	-0.147637	0.0112815	-0.306556	0.283164
14	CCDC93	0.141016	-0.120295	-0.00106761	-0.239523	0.284615
14	CDH9	0.143196	-0.151496	0.272358	-0.575351	0.28796
14	FRMD6	0.143882	-0.111324	0.00660045	-0.229248	0.288286
14	FER	0.146054	0.0826346	0.268294	-0.103025	0.291579
14	AC008574.1	0.14739	-0.168462	0.0653042	-0.402229	0.291991
14	AC013652.1	0.148301	-0.122459	0.0096225	-0.254541	0.291991
14	CBX5	0.147483	0.118779	0.284389	-0.0468316	0.291991
14	SREBF2	0.14838	-0.239373	-0.0167464	-0.461999	0.291991
14	TENM2	0.149898	-0.166295	0.306178	-0.638769	0.293928
14	ARHGAP10	0.153084	-0.158915	0.0547277	-0.372558	0.297005
14	ARID4B	0.152689	0.0610693	0.228043	-0.105905	0.297005
14	CA10	0.152281	-0.328781	-0.0411029	-0.616459	0.297005
14	DHRSX	0.153789	0.136455	0.282524	-0.00961381	0.297326
14	OLFM1	0.156321	0.137051	0.303704	-0.0296017	0.300115
14	TENM3	0.15579	-0.254086	0.0476716	-0.555843	0.300115
14	PGRMC1	0.158615	0.218824	0.411096	0.026551	0.30346
14	COG3	0.16161	-0.167998	0.013682	-0.349678	0.305573
14	HSPH1	0.162492	-0.0449393	0.130404	-0.220282	0.305573
14	KIF26B	0.161963	-0.185546	-0.0139109	-0.357182	0.305573
14	OSBPL10	0.161331	-0.113227	0.0380674	-0.264522	0.305573
14	PPP2R2B	0.161773	-0.189007	-0.00888628	-0.369127	0.305573
14	CCNI	0.163741	0.159919	0.325596	-0.00575749	0.306876
14	KCNT2	0.166206	-0.191968	0.106155	-0.490092	0.306902
14	SOCS7	0.166509	-0.148315	0.0745443	-0.371175	0.306902
14	TFDP2	0.165478	-0.164916	0.0293787	-0.35921	0.306902
14	UNC5C	0.166184	-0.105542	0.158926	-0.370011	0.306902
14	XYLT1	0.16654	-0.150373	0.13139	-0.432135	0.306902
14	VPS35	0.168046	0.100952	0.22155	-0.0196462	0.308644
14	DOCK11	0.169573	-0.112419	0.0138	-0.238639	0.310415
14	FRY	0.172853	-0.197576	0.0138179	-0.40897	0.313848
14	NPAS2	0.173158	-0.182124	0.0638196	-0.428067	0.313848
14	NWD2	0.172636	-0.0684744	0.182653	-0.319602	0.313848
14	ELAVL1	0.174497	-0.165043	-0.0218756	-0.30821	0.315238
14	GPC6	0.175123	-0.105253	0.303839	-0.514346	0.315336
14	GALNT2	0.177108	-0.133412	0.0123375	-0.279161	0.317871
14	PTMA	0.178506	0.18325	0.4087	-0.0421989	0.318306
14	RAPGEFL1	0.17835	-0.0814546	0.078098	-0.241007	0.318306
14	PIK3C2A	0.17947	0.131974	0.275708	-0.0117605	0.318993
14	SLC25A26	0.182615	0.133266	0.263629	0.00290223	0.323539
14	INPP4B	0.186654	0.262797	0.507811	0.0177828	0.329637
14	SPAST	0.187435	0.144956	0.343024	-0.0531131	0.329958
14	ADNP	0.189304	0.135343	0.29644	-0.0257533	0.331132
14	PLCE1	0.188776	0.191712	0.512836	-0.129413	0.331132
14	SESN3	0.190286	0.142654	0.366363	-0.0810553	0.331796
14	CCSER2	0.192414	0.246195	0.508946	-0.0165566	0.334448
14	CD81	0.194367	0.114236	0.372504	-0.144031	0.334469
14	DCC	0.194854	0.255918	0.508588	0.00324787	0.334469
14	HS3ST4	0.193464	0.203165	0.461168	-0.0548382	0.334469
14	NDST3	0.194269	-0.259814	0.00528498	-0.524914	0.334469
14	ELL2	0.200624	-0.0705448	0.161121	-0.30221	0.342257
14	USP46	0.200633	0.111772	0.22676	-0.00321552	0.342257
14	PPARGC1B	0.201393	-0.110898	0.032976	-0.254772	0.342493
14	CSGALNACT1	0.203188	0.142679	0.328066	-0.0427087	0.344482
14	MAP1B	0.207922	0.182708	0.388666	-0.0232509	0.3495
14	MKL2	0.2085	0.191545	0.467169	-0.0840783	0.3495
14	NACA	0.207993	0.201526	0.447728	-0.0446756	0.3495
14	NKTR	0.208685	0.147725	0.328634	-0.0331846	0.3495
14	AP1G1	0.210485	-0.22253	0.122982	-0.568043	0.351447
14	GOLGA8B	0.212246	0.266101	0.531676	0.000524995	0.353315
14	AC124854.1	0.214858	-0.112695	0.0113618	-0.236752	0.353934
14	CNKSR2	0.215392	-0.233125	0.0208003	-0.487051	0.353934
14	EPB41L1	0.214837	0.136763	0.289767	-0.0162406	0.353934
14	IWS1	0.216065	-0.10032	0.057933	-0.258574	0.353934
14	RPL34	0.214553	0.16014	0.355468	-0.0351879	0.353934
14	STMN3	0.216472	0.135502	0.324839	-0.0538354	0.353934
14	ADGRL3	0.217489	-0.198735	0.086426	-0.483896	0.354545
14	CABIN1	0.219888	-0.10442	0.0232444	-0.232083	0.357398
14	TOGARAM1	0.223284	-0.175889	0.0325049	-0.384283	0.361851
14	H3F3B	0.230515	0.131499	0.288751	-0.0257532	0.372475
14	AL589740.1	0.235797	-0.25154	0.0651753	-0.568255	0.376428
14	NME3	0.236835	0.173091	0.359026	-0.0128447	0.376428
14	PEG10	0.233733	-0.071104	0.0621494	-0.204357	0.376428
14	PPP2R2C	0.236209	-0.158842	0.0155188	-0.333202	0.376428
14	SCP2	0.237061	0.100736	0.22331	-0.0218384	0.376428
14	TUBA1B	0.234721	0.1965	0.435896	-0.0428959	0.376428
14	ASXL3	0.238484	-0.189725	0.0410261	-0.420477	0.377599
14	MEAF6	0.240685	0.0918746	0.20823	-0.024481	0.379993
14	GK5	0.241458	-0.142405	0.0275859	-0.312396	0.380124
14	SERINC1	0.242464	0.187189	0.361211	0.0131678	0.38062
14	AC087564.1	0.243284	0.245747	0.571686	-0.0801917	0.380822
14	RFC3	0.244573	-0.125748	0.0338434	-0.28534	0.381756
14	CCK	0.254216	0.182523	0.500629	-0.135584	0.387167
14	DCAF6	0.255005	-0.188172	0.0440388	-0.420383	0.387167
14	GABARAPL2	0.252092	0.17408	0.427381	-0.0792211	0.387167
14	HSD17B4	0.25168	0.11931	0.281494	-0.0428735	0.387167
14	LIX1-AS1	0.252642	-0.108451	0.064431	-0.281333	0.387167
14	PALLD	0.255067	0.168244	0.336924	-0.000436478	0.387167
14	PLS3	0.254398	-0.123512	0.0154046	-0.26243	0.387167
14	PLXNA4	0.253682	-0.198222	0.036935	-0.433379	0.387167
14	RNF169	0.254337	0.0826567	0.293709	-0.128396	0.387167
14	VWC2L	0.250552	0.162377	0.368614	-0.0438608	0.387167
14	ARHGAP5	0.257948	-0.298407	0.0858107	-0.682624	0.389637
14	CADM2	0.259398	-0.233706	-0.0913507	-0.376062	0.389637
14	JPH4	0.259522	0.151635	0.330503	-0.0272337	0.389637
14	LRRTM4	0.258135	-0.163412	0.211984	-0.538809	0.389637
14	RCAN2	0.261711	-0.172784	0.0567112	-0.40228	0.390351
14	RELN	0.262123	0.297352	1.07675	-0.482047	0.390351
14	WDPCP	0.261692	0.140609	0.314809	-0.033591	0.390351
14	PLCH1	0.268936	-0.0848841	0.207952	-0.37772	0.399417
14	RPH3A	0.269829	0.142412	0.325364	-0.0405406	0.399665
14	RNASEH2B	0.273129	0.0964741	0.217278	-0.0243301	0.403469
14	KIF5B	0.275153	0.103041	0.238102	-0.0320196	0.405373
14	TMEM65	0.277306	0.134828	0.305981	-0.0363249	0.407455
14	AC008014.1	0.280155	0.110864	0.250379	-0.028651	0.410374
14	ACAP3	0.282095	0.109296	0.229994	-0.0114027	0.410374
14	SNED1	0.282272	0.149562	0.349669	-0.0505455	0.410374
14	STMN2	0.281042	0.167138	0.432962	-0.0986861	0.410374
14	CEP295	0.283774	0.11058	0.247422	-0.0262623	0.411472
14	ST8SIA1	0.289397	-0.026317	0.11557	-0.168204	0.416489
14	STXBP5	0.289502	-0.162683	0.143687	-0.469054	0.416489
14	ZNF385B	0.288421	0.198078	0.441196	-0.0450403	0.416489
14	NLGN1	0.291375	-0.164449	0.149309	-0.478206	0.417902
14	R3HDM1	0.292001	-0.223948	0.0451197	-0.493015	0.417902
14	ADGRB3	0.294416	-0.253659	0.107855	-0.615173	0.419525
14	FUS	0.296182	0.158046	0.390801	-0.0747088	0.419525
14	GLRA3	0.296942	-0.0746201	0.0188948	-0.168135	0.419525
14	GRM1	0.295813	-0.210344	0.125326	-0.546014	0.419525
14	MICU3	0.295454	0.0639286	0.23609	-0.108232	0.419525
14	TMEM87A	0.297716	0.0725681	0.241161	-0.0960247	0.419543
14	PHACTR1	0.301627	-0.131233	0.0438135	-0.306279	0.422891
14	RBFOX1	0.300875	-0.183615	0.0602278	-0.427458	0.422891
14	ARAP2	0.30342	-0.120565	0.0387465	-0.279877	0.424326
14	CDH13	0.305908	-0.186918	0.0780163	-0.451852	0.42441
14	GPR176	0.306114	0.0749189	0.20324	-0.0534017	0.42441
14	KPNA6	0.307041	0.076984	0.199318	-0.0453498	0.42441
14	SCAMP1	0.307331	0.0893049	0.254547	-0.0759367	0.42441
14	SUB1	0.304697	0.131489	0.283794	-0.0208153	0.42441
14	GABRA1	0.319595	0.175625	0.385219	-0.0339691	0.440242
14	PDGFC	0.320439	0.182687	0.413922	-0.0485479	0.440283
14	PSMD11	0.321223	0.0751294	0.232044	-0.0817853	0.440283
14	CCDC171	0.325649	0.0834038	0.412479	-0.245671	0.445242
14	COL19A1	0.329889	-0.0429122	0.10512	-0.190944	0.448812
14	DACH1	0.329194	-0.108034	0.0322268	-0.248296	0.448812
14	SLF1	0.335559	0.109167	0.30514	-0.086806	0.455402
14	AC011287.1	0.338452	-0.248149	0.273404	-0.769701	0.458198
14	CUX2	0.339351	-0.0995102	0.108693	-0.307714	0.45829
14	AC092378.1	0.340214	0.13637	0.344601	-0.0718616	0.458332
14	MT-ND4L	0.342529	-0.167757	0.135522	-0.471037	0.460325
14	DNAH7	0.352277	-0.103008	0.115069	-0.321085	0.469988
14	P4HA1	0.350609	-0.12405	0.0591666	-0.307266	0.469988
14	PPFIA2	0.352233	-0.16468	0.0919412	-0.421302	0.469988
14	KMT2A	0.354527	0.1415	0.345261	-0.0622611	0.471846
14	LRP1	0.357334	0.0829775	0.195827	-0.0298722	0.474437
14	MAP1LC3A	0.360698	0.214383	0.495295	-0.0665294	0.475441
14	MPHOSPH8	0.361543	0.196599	0.467244	-0.0740461	0.475441
14	NEAT1	0.360426	-0.0507151	0.149204	-0.250634	0.475441
14	SMAD1	0.360488	-0.14583	0.0246961	-0.316355	0.475441
14	KLHL29	0.363486	-0.135817	0.0670182	-0.338652	0.476859
14	BRI3	0.366585	0.159996	0.365855	-0.0458642	0.479783
14	CLVS1	0.372266	0.194353	0.473148	-0.0844428	0.486064
14	GNG4	0.37396	0.102658	0.269462	-0.0641465	0.48712
14	OPHN1	0.375173	0.157196	0.346264	-0.0318717	0.487548
14	ATP1B1	0.376429	0.213983	0.49516	-0.0671938	0.488029
14	ANO3	0.381842	-0.126171	0.1297	-0.382041	0.491577
14	GULP1	0.381079	-0.133146	0.0667922	-0.333084	0.491577
14	HBP1	0.380781	0.102673	0.269022	-0.0636771	0.491577
14	AL445250.1	0.382972	0.155502	0.374695	-0.0636903	0.491882
14	OGFRL1	0.387111	0.145207	0.343963	-0.0535486	0.494891
14	SV2A	0.386288	0.10626	0.255684	-0.0431637	0.494891
14	CTDSPL	0.388125	-0.157051	0.134824	-0.448926	0.49504
14	HTT	0.391724	0.119303	0.285347	-0.0467404	0.498181
14	UNC5D	0.392396	0.106337	0.467099	-0.254425	0.498181
14	RIT2	0.39338	-0.0965154	0.071996	-0.265027	0.498281
14	CEP63	0.395654	0.0496007	0.32867	-0.229469	0.498868
14	KCNQ5	0.394891	-0.172004	0.183258	-0.527266	0.498868
14	ZFPM2	0.397792	0.216021	0.540373	-0.108331	0.500418
14	ALCAM	0.408782	-0.101618	0.14224	-0.345476	0.511906
14	EPB41L2	0.408627	-0.167821	0.0639766	-0.399619	0.511906
14	CALM1	0.411321	0.251821	0.587239	-0.0835963	0.513918
14	ALK	0.413167	0.121639	0.41069	-0.167412	0.515057
14	FLG-AS1	0.419561	-0.0959107	0.0731498	-0.264971	0.520672
14	GPR137B	0.419448	-0.040119	0.0731763	-0.153414	0.520672
14	EML6	0.424872	-0.214054	0.0726542	-0.500761	0.525233
14	RALYL	0.425143	-0.02724	0.500039	-0.554519	0.525233
14	IL1RAPL2	0.427637	0.174163	0.44137	-0.0930454	0.527132
14	PDZRN4	0.428959	0.0511086	0.48432	-0.382103	0.527582
14	SGCZ	0.432758	0.174022	0.724385	-0.376341	0.531068
14	ANKRD29	0.442938	-0.189658	0.0726271	-0.451942	0.536719
14	DNAJC1	0.443207	0.117852	0.333776	-0.0980707	0.536719
14	HIBCH	0.440532	0.0934794	0.271437	-0.0844783	0.536719
14	HSPA8	0.441538	-0.0610917	0.0589558	-0.181139	0.536719
14	NECAB1	0.441298	-0.194947	0.136064	-0.525957	0.536719
14	RASGRF1	0.4399	0.121954	0.295164	-0.0512554	0.536719
14	CLU	0.446177	0.159198	0.401587	-0.0831913	0.539131
14	ZC3H8	0.451566	0.0344851	0.149549	-0.0805788	0.544449
14	FREM1	0.457327	0.0365813	0.285802	-0.212639	0.549383
14	KIRREL3	0.457653	-0.202882	0.11525	-0.521014	0.549383
14	ATP11A	0.473937	0.0988325	0.246619	-0.0489537	0.56588
14	PDE3A	0.474477	-0.152854	0.22941	-0.535118	0.56588
14	ZNF385D	0.472436	0.249543	0.62793	-0.128845	0.56588
14	SVEP1	0.479843	0.0499914	0.269439	-0.169456	0.571044
14	DPP6	0.483332	-0.0374023	0.346483	-0.421287	0.573956
14	AFF4	0.487919	0.0451777	0.247319	-0.156963	0.578157
14	NLGN4Y	0.491339	-0.275442	1.46396	-2.01485	0.579717
14	PID1	0.490618	0.0887332	0.30764	-0.130173	0.579717
14	ST6GALNAC5	0.497671	-0.108121	0.144418	-0.36066	0.585933
14	ADAMTS6	0.501778	-0.0640791	0.156333	-0.284491	0.589509
14	LHFPL6	0.504145	-0.00479953	0.306114	-0.315713	0.59103
14	MIGA1	0.513269	0.086965	0.252992	-0.0790616	0.600448
14	FAM19A1	0.514695	-0.186816	0.207982	-0.581614	0.600841
14	DHX36	0.518807	0.0942274	0.26544	-0.0769855	0.603672
14	DTWD1	0.519384	0.0775649	0.244234	-0.0891046	0.603672
14	SF1	0.520407	0.0659398	0.208404	-0.0765246	0.603672
14	CARMIL1	0.52466	-0.19104	0.133685	-0.515764	0.606054
14	SLC1A2	0.523673	-0.141206	0.101761	-0.384174	0.606054
14	PDPK1	0.53404	0.0963922	0.318225	-0.125441	0.615599
14	CSMD1	0.536818	-0.166884	0.172421	-0.506188	0.617509
14	NHS	0.542414	0.106745	0.375146	-0.161656	0.622646
14	EVA1C	0.547395	0.0984085	0.281118	-0.0843012	0.627057
14	SFMBT2	0.549965	-0.107803	0.112782	-0.328389	0.628694
14	FOXO3	0.566306	0.0197677	0.172091	-0.132556	0.646035
14	DMD	0.567852	-0.197199	0.163341	-0.55774	0.64646
14	KCNH5	0.579664	-0.131262	0.0981098	-0.360634	0.658546
14	ANKRD36B	0.589601	-0.17479	0.169895	-0.519475	0.667155
14	WASF1	0.589663	-0.0935659	0.168537	-0.355669	0.667155
14	SLC35F1	0.604076	0.0650244	0.455953	-0.325904	0.682062
14	ABCA5	0.608939	0.109339	0.358704	-0.140026	0.685558
14	TCERG1L	0.609661	0.0631805	0.194984	-0.0686227	0.685558
14	KHDRBS2	0.619492	-0.167328	0.366224	-0.70088	0.695193
14	EXT1	0.632736	0.0383304	0.294775	-0.218114	0.707176
14	REEP5	0.631868	0.0693952	0.259088	-0.120298	0.707176
14	RAPGEF5	0.635129	-0.0818925	0.283165	-0.44695	0.708413
14	TRIM24	0.643434	0.0776033	0.242057	-0.0868502	0.716226
14	PTPRR	0.650167	-0.103678	0.201399	-0.408755	0.720809
14	RNF10	0.649735	0.0380053	0.19381	-0.117799	0.720809
14	C1QTNF3-AMACR	0.65338	0.040206	0.172168	-0.0917564	0.721887
14	NKAIN2	0.65376	0.221806	0.814889	-0.371277	0.721887
14	DPYD	0.656515	0.101424	0.671616	-0.468768	0.722146
14	RPS27A	0.656616	0.177292	0.533446	-0.178863	0.722146
14	KCNT1	0.663111	0.0743958	0.233543	-0.0847518	0.727837
14	FAM193A	0.670126	0.0562639	0.249156	-0.136628	0.734074
14	KAZN	0.680586	0.127902	0.511153	-0.255349	0.744054
14	LINC01250	0.684683	-0.0725681	0.104987	-0.250123	0.74705
14	KCNIP1	0.689513	0.157358	0.511924	-0.197208	0.74763
14	MT-ATP6	0.691998	-0.164313	0.87613	-1.20476	0.74763
14	NDFIP2	0.691557	0.0243663	0.184879	-0.136146	0.74763
14	PCDH9	0.687697	-0.189666	0.363791	-0.743122	0.74763
14	TNK2	0.691717	0.0207498	0.185584	-0.144084	0.74763
14	AL359710.1	0.694341	0.0652203	0.219497	-0.0890565	0.748692
14	DDX18	0.701297	0.0724052	0.240499	-0.0956887	0.753245
14	NEDD4L	0.701085	0.0877102	0.341898	-0.166478	0.753245
14	FNBP1L	0.703371	0.120329	0.385652	-0.144993	0.754003
14	DLGAP2	0.710467	-0.0627542	0.362926	-0.488434	0.760131
14	RAB30	0.716509	0.00387587	0.141828	-0.134077	0.763414
14	RBBP6	0.717692	0.0192501	0.168175	-0.129675	0.763414
14	USP8	0.715356	0.0604949	0.222615	-0.101625	0.763414
14	IQGAP2	0.733693	0.045902	0.218506	-0.126702	0.77851
14	KHDRBS3	0.73471	0.189517	0.654986	-0.275952	0.77851
14	AP001347.1	0.739235	0.0599494	0.332534	-0.212635	0.781801
14	ITM2B	0.74557	0.104454	0.372842	-0.163934	0.786726
14	PDZD2	0.747926	-0.0594487	0.176643	-0.29554	0.786726
14	SELENOW	0.748175	0.121338	0.444529	-0.201853	0.786726
14	RSBN1	0.754442	0.0442731	0.160515	-0.0719688	0.791805
14	VSNL1	0.758781	-0.122304	0.207704	-0.452311	0.794844
14	AP1S2	0.771314	0.0454707	0.285275	-0.194334	0.806441
14	CDH12	0.783679	-0.0966942	0.352501	-0.54589	0.817817
14	CACNG8	0.800284	-0.00051044	0.255545	-0.256566	0.83329
14	SAFB	0.801531	0.0369617	0.147966	-0.0740427	0.83329
14	RECK	0.808599	0.0462049	0.194424	-0.102014	0.839055
14	RGS12	0.810157	0.11201	0.503619	-0.279599	0.839091
14	ST5	0.820212	-0.00642764	0.127623	-0.140479	0.847911
14	GRIN1	0.825979	0.0342996	0.215898	-0.147299	0.852274
14	LRP1B	0.842199	-0.104962	0.296795	-0.506719	0.867386
14	IQCJ-SCHIP1	0.850432	-0.0195384	0.568153	-0.60723	0.872604
14	LUC7L3	0.850379	0.0657042	0.292283	-0.160875	0.872604
14	MT-ND4	0.855988	-0.25558	0.706609	-1.21777	0.876672
14	RIMBP2	0.857608	0.036959	0.286525	-0.212606	0.876701
14	HKR1	0.864274	0.0182538	0.125032	-0.0885245	0.881879
14	PTPRD	0.886138	-0.157108	0.432526	-0.746742	0.902518
14	ADARB2	0.899935	0.172167	1.25155	-0.907212	0.914879
14	VLDLR-AS1	0.929426	0.0417529	0.266022	-0.182516	0.94312
14	STK38	0.943145	0.0236	0.156289	-0.109089	0.955281
14	SCG2	0.95104	0.0454652	0.449474	-0.358544	0.961511
14	PTPRT	0.962526	-0.00685982	0.574977	-0.588697	0.97134
14	L2HGDH	0.972555	0.0139187	0.138777	-0.110939	0.979667
14	ABHD18	0.99149	0.000960276	0.142533	-0.140613	0.99511
14	FGF13	0.993304	0.00987587	0.380716	-0.360964	0.99511
14	KIAA1211	0.993102	0.0190788	0.444378	-0.40622	0.99511
14	KCNIP4	0.997162	0.0173264	0.477652	-0.442999	0.997162

## Sheet: 2
cluster	primerid	Pr..Chisq.	coef	ci.hi	ci.lo	fdr
2	MALAT1	#N/A	#N/A	#N/A	#N/A	#N/A
2	RELN	2.79563e-09	-0.360393	-0.316317	-0.404469	7.88367e-07
2	HOMER1	2.76664e-07	-0.335647	-0.254489	-0.416805	3.90096e-05
2	THSD7B	8.28923e-07	-0.476347	-0.372628	-0.580066	7.79187e-05
2	TRPM3	2.03349e-05	-0.240552	-0.18067	-0.300433	0.00143361
2	SLC6A1-AS1	9.61993e-05	0.20625	0.286047	0.126453	0.00542564
2	MAN2A1	0.000178785	-0.259711	-0.162919	-0.356503	0.00560193
2	NREP	0.000161839	-0.176055	-0.122939	-0.22917	0.00560193
2	SERPINE2	0.000126077	-0.224124	-0.157289	-0.290958	0.00560193
2	ZNF83	0.000160975	0.255244	0.364907	0.14558	0.00560193
2	HSD17B12	0.000263459	-0.166719	-0.0683705	-0.265067	0.00742955
2	CPE	0.00030419	-0.188915	-0.120783	-0.257048	0.00779832
2	NRG1	0.000482231	-0.417037	-0.24162	-0.592455	0.0113324
2	ADCY1	0.000537345	-0.266785	-0.157221	-0.376349	0.0116562
2	HDAC9	0.000608043	-0.325371	-0.200582	-0.45016	0.0122477
2	GHR	0.000728859	-0.116877	-0.0331458	-0.200608	0.0128461
2	PCDH15	0.000699876	-0.338495	-0.200229	-0.47676	0.0128461
2	MIR4435-2HG	0.000782976	0.17852	0.26181	0.0952289	0.0129882
2	SYT4	0.00092947	-0.138065	-0.0921933	-0.183936	0.0145617
2	CDH11	0.00112383	-0.1979	-0.0759965	-0.319803	0.0153699
2	DAB1	0.00114457	-0.277971	-0.157397	-0.398546	0.0153699
2	SPATS2L	0.00104307	-0.199538	-0.108119	-0.290957	0.0153699
2	CNTN4	0.00147446	-0.320106	-0.173434	-0.466778	0.0166319
2	COCH	0.00133733	0.192981	0.277231	0.108731	0.0166319
2	CPEB4	0.00138156	-0.17407	-0.0975548	-0.250586	0.0166319
2	RAB3C	0.00145042	-0.246417	-0.141483	-0.35135	0.0166319
2	AC025887.2	0.00192791	-0.270182	-0.142862	-0.397502	0.0190963
2	CADM1	0.00179724	-0.355865	-0.188511	-0.52322	0.0190963
2	FLRT2	0.00208609	-0.276721	-0.147596	-0.405846	0.0190963
2	GPM6A	0.00209452	-0.142896	-0.00636248	-0.279429	0.0190963
2	RPL34	0.00209923	0.406659	0.58825	0.225068	0.0190963
2	RPL37	0.00186888	0.269143	0.383719	0.154566	0.0190963
2	AC092691.1	0.00245711	-0.298764	-0.123589	-0.47394	0.0216533
2	FRAS1	0.00295265	-0.224957	-0.0931016	-0.356811	0.0244896
2	PBX3	0.00294831	-0.207877	-0.105797	-0.309957	0.0244896
2	PCDH17	0.00332113	-0.238051	-0.12724	-0.348862	0.0267588
2	ADGRV1	0.0043758	-0.10657	-0.0305426	-0.182597	0.0342771
2	RPL31	0.00466302	0.226268	0.340818	0.111719	0.0350017
2	RPS19	0.00484067	0.167636	0.271327	0.0639455	0.0350017
2	SEMA6D	0.0048182	-0.361519	-0.185204	-0.537833	0.0350017
2	LINGO2	0.00574497	-0.39065	-0.15007	-0.631231	0.0395142
2	NPAS2	0.0056395	-0.306424	-0.134045	-0.478803	0.0395142
2	TMEM117	0.00629114	-0.27563	-0.121621	-0.429639	0.0412855
2	ZSCAN31	0.00629531	0.0866779	0.131516	0.0418399	0.0412855
2	GABRA2	0.00711891	-0.198518	-0.0937475	-0.303289	0.0443165
2	KHDRBS2	0.00699306	-0.218667	-0.0971604	-0.340174	0.0443165
2	TET3	0.00722894	-0.195763	-0.0788268	-0.3127	0.0443165
2	LIN7A	0.00824891	-0.204101	-0.0841598	-0.324043	0.0494935
2	BASP1	0.00873987	-0.188978	-0.0860277	-0.291929	0.0502988
2	NTRK2	0.0086583	-0.26695	-0.0809819	-0.452919	0.0502988
2	GPR158	0.00948595	-0.181451	-0.0882525	-0.27465	0.0535007
2	RIMS1	0.00969042	-0.218377	-0.0649767	-0.371778	0.0535823
2	UQCRB	0.0101496	0.314443	0.491231	0.137654	0.055042
2	RPS25	0.0113502	0.297088	0.482453	0.111723	0.0603915
2	RPL36AL	0.0117701	0.166659	0.26731	0.0660068	0.0614662
2	GRM7	0.0137422	-0.255644	-0.127376	-0.383912	0.0661063
2	RPL35A	0.0130275	0.267694	0.424081	0.111308	0.0661063
2	RPS24	0.0136484	0.39862	0.637368	0.159871	0.0661063
2	RPS8	0.0138307	0.421499	0.677344	0.165655	0.0661063
2	TPT1	0.01366	0.396881	0.638095	0.155667	0.0661063
2	NRXN1	0.0140844	-0.24989	-0.104415	-0.395364	0.0661967
2	MAMDC2	0.0145385	0.206064	0.333358	0.0787701	0.0672107
2	GAREM1	0.0148057	-0.27284	-0.117079	-0.4286	0.0673423
2	TRPS1	0.0156299	-0.15644	-0.0706656	-0.242214	0.0699624
2	CDH10	0.015889	-0.19324	-0.0773879	-0.309093	0.070011
2	RPS27	0.0162703	0.228731	0.408942	0.0485207	0.0705881
2	PDE4D	0.0165303	-0.191648	-0.000829238	-0.382467	0.0706295
2	PDE4B	0.0168162	-0.256041	-0.0868728	-0.42521	0.0707787
2	RPL14	0.0190013	0.416211	0.669094	0.163329	0.0787993
2	RPL30	0.0196304	0.282124	0.463266	0.100981	0.0802286
2	CSMD2	0.0238821	-0.225594	-0.0711033	-0.380085	0.0899269
2	DCLK1	0.0228365	-0.229945	-0.0819803	-0.377911	0.0899269
2	PFDN5	0.0225238	0.163867	0.294561	0.0331727	0.0899269
2	PTPRM	0.0243748	0.208048	0.351511	0.0645848	0.0899269
2	RPS6KA2	0.0248734	0.208421	0.333252	0.0835912	0.0899269
2	RPS7	0.0241787	0.305026	0.517512	0.0925396	0.0899269
2	SLC9A7	0.0238511	0.174917	0.288812	0.0610211	0.0899269
2	SORCS3	0.024708	-0.164778	-0.0463022	-0.283254	0.0899269
2	TARID	0.0230855	0.11247	0.240967	-0.0160274	0.0899269
2	IL1RAPL1	0.0264343	-0.259665	-0.104311	-0.415019	0.0943605
2	PRICKLE2	0.0283205	-0.156448	-0.0501979	-0.262698	0.0998297
2	FNDC3A	0.0292187	-0.171339	-0.0595568	-0.283121	0.101242
2	NACA	0.0297982	0.329456	0.559758	0.0991527	0.101242
2	RPL37A	0.0297592	0.220814	0.378712	0.0629163	0.101242
2	AC010127.1	0.0324144	0.253494	0.449892	0.0570966	0.104442
2	KCTD8	0.0312452	-0.256446	-0.0306261	-0.482265	0.104442
2	RPL24	0.0325918	0.282105	0.476954	0.0872568	0.104442
2	RPL32	0.0320005	0.362231	0.61421	0.110252	0.104442
2	ZBTB20	0.0324176	-0.16601	0.0806936	-0.412714	0.104442
2	AC246817.1	0.0336629	0.102912	0.186964	0.0188603	0.106421
2	BRINP3	0.0347109	-0.248959	-0.0913232	-0.406596	0.106421
2	FGF12	0.034719	-0.140269	-0.0383623	-0.242176	0.106421
2	SMOC2	0.034216	-0.242529	-0.0731284	-0.411929	0.106421
2	AGBL1	0.0354084	0.302681	0.539696	0.0656666	0.106485
2	HCN1	0.0354949	-0.329576	-0.117388	-0.541763	0.106485
2	OTOF	0.0362544	0.104957	0.177459	0.032455	0.107618
2	NDST3	0.0375134	0.28076	0.488058	0.073462	0.110195
2	FSTL5	0.0381819	-0.270287	-0.0799929	-0.460581	0.110326
2	GRIP1	0.0383401	-0.135808	-0.00541309	-0.266203	0.110326
2	COX7C	0.0394654	0.288244	0.495184	0.0813036	0.112073
2	NCOA1	0.0397423	-0.193283	-0.0649416	-0.321625	0.112073
2	MGAT4C	0.0405525	-0.377474	-0.0939	-0.661049	0.113226
2	LSAMP	0.0439042	-0.345621	-0.0926151	-0.598628	0.120204
2	PRICKLE1	0.0438414	0.101688	0.193347	0.0100291	0.120204
2	SGCZ	0.0461482	-0.323006	-0.0359927	-0.610019	0.123941
2	ST6GALNAC3	0.0457822	-0.232606	-0.0608696	-0.404343	0.123941
2	FAU	0.0471479	0.354387	0.628434	0.0803395	0.124259
2	LRP1B	0.046997	-0.17823	0.14414	-0.500601	0.124259
2	LRRN1	0.0493297	-0.23888	-0.0210915	-0.456669	0.128805
2	NCKAP5	0.0498465	-0.136143	-0.0371845	-0.235102	0.128961
2	RPS14	0.05369	0.244417	0.455089	0.0337458	0.137642
2	RPL19	0.0555087	0.340939	0.605744	0.0761339	0.141022
2	CTNNA2	0.061808	-0.182977	-0.038428	-0.327526	0.148389
2	ETV1	0.0620919	-0.181267	-0.044312	-0.318222	0.148389
2	FTL	0.0603417	0.176943	0.321145	0.0327406	0.148389
2	GOLGA8B	0.0609706	0.260418	0.571365	-0.050528	0.148389
2	LINC02137	0.060373	0.302586	0.533508	0.0716635	0.148389
2	NKAIN3	0.0620106	0.192035	0.324641	0.059428	0.148389
2	RPS18	0.0608457	0.193351	0.352704	0.0339978	0.148389
2	RPL7	0.0644663	0.172463	0.329366	0.0155601	0.152769
2	RPL11	0.0650413	0.444173	0.782417	0.105929	0.152847
2	RPS15	0.068292	0.269952	0.508818	0.0310853	0.15916
2	RPLP1	0.0697623	0.393956	0.697076	0.0908365	0.161254
2	JARID2	0.0705705	-0.184455	-0.0230049	-0.345904	0.161359
2	TESPA1	0.0709523	0.0968636	0.179598	0.0141293	0.161359
2	RPL13	0.0715721	0.172382	0.306583	0.0381803	0.161467
2	RPS13	0.0725186	0.283351	0.529848	0.0368535	0.162303
2	ERC2	0.0734385	-0.214137	-0.0414047	-0.38687	0.163068
2	KIRREL3	0.0745243	0.151496	0.32112	-0.0181284	0.164186
2	COX4I1	0.0759026	0.226717	0.418717	0.0347166	0.16465
2	GLI3	0.0754736	0.0949153	0.181803	0.00802804	0.16465
2	MIR99AHG	0.0803446	-0.177054	-0.0279467	-0.326162	0.172956
2	NUTM2A-AS1	0.0825055	-0.180496	-0.0408609	-0.320131	0.176262
2	ADCY2	0.0841391	-0.147983	-0.0276846	-0.268281	0.1784
2	PRB2	0.0864092	0.132616	0.239998	0.025233	0.180796
2	RPL6	0.086551	0.285105	0.535893	0.0343179	0.180796
2	CNTNAP2	0.0889165	-0.328084	-0.0435916	-0.612577	0.182139
2	LINC01250	0.0897779	0.123074	0.251556	-0.00540753	0.182139
2	RPL41	0.0885385	0.159849	0.327583	-0.00788369	0.182139
2	RPS23	0.0896087	0.403117	0.772044	0.0341891	0.182139
2	SAT2	0.0913087	0.137292	0.275866	-0.00128144	0.183922
2	JPH1	0.0928943	0.118381	0.27387	-0.0371072	0.185789
2	KLF12	0.0940102	-0.151774	-0.0176822	-0.285865	0.185901
2	SH3RF3	0.0942689	-0.179757	0.0061069	-0.36562	0.185901
2	PCDH9	0.0983247	-0.273979	-0.0395354	-0.508424	0.192321
2	RPS27A	0.0988884	0.457006	0.839351	0.0746606	0.192321
2	ZMAT4	0.100519	0.146239	0.269716	0.0227624	0.194154
2	PTBP2	0.104638	-0.136032	-0.0200359	-0.252029	0.199988
2	RPLP2	0.104958	0.273278	0.512347	0.0342082	0.199988
2	MAML3	0.10798	-0.210851	-0.0312343	-0.390467	0.202157
2	MAP4K4	0.107234	-0.139314	-0.015291	-0.263338	0.202157
2	RNF217	0.108247	-0.15161	-0.0187576	-0.284462	0.202157
2	RUNX1	0.111262	0.121494	0.233909	0.00907838	0.20642
2	PLXDC2	0.11753	-0.132497	-0.00246365	-0.262529	0.216624
2	RPL28	0.125329	0.209315	0.412441	0.00618811	0.229499
2	FTH1	0.12914	0.408645	0.778181	0.0391091	0.234951
2	GRM3	0.131326	-0.23236	-0.0227773	-0.441942	0.235885
2	ROBO1	0.131229	-0.281796	0.0685781	-0.632171	0.235885
2	ADAMTSL1	0.137853	0.0741761	0.155783	-0.00743074	0.244494
2	TOMM7	0.137126	0.176339	0.385161	-0.0324825	0.244494
2	AL078639.1	0.145354	0.213955	0.44501	-0.0171003	0.2517
2	GAD2	0.145444	0.127876	0.250725	0.00502634	0.2517
2	PDYN	0.145486	-0.116189	0.00645811	-0.238837	0.2517
2	PGAP1	0.142979	-0.18102	-0.0143145	-0.347726	0.2517
2	CCDC3	0.149525	0.034525	0.151164	-0.0821138	0.255552
2	FLG-AS1	0.148713	-0.146737	-0.00907621	-0.284398	0.255552
2	LRRK2	0.150724	0.121597	0.244034	-0.000840891	0.25605
2	FNDC3B	0.153906	-0.198491	-0.00805503	-0.388926	0.259889
2	KCNT2	0.156829	-0.131288	0.0145978	-0.277174	0.263248
2	PRKACB	0.159618	-0.164943	0.0205998	-0.350486	0.266345
2	BACH2	0.165137	-0.262427	-0.00872721	-0.516128	0.273933
2	RPS12	0.16634	0.309433	0.640673	-0.0218076	0.274314
2	CSMD3	0.171042	-0.227186	0.105888	-0.560259	0.28043
2	DCHS2	0.174293	-0.129399	-0.000797209	-0.258	0.283943
2	DNAJA1	0.175199	-0.0808702	0.0055087	-0.167249	0.283943
2	SPOCK1	0.176522	0.19313	0.4043	-0.0180407	0.284453
2	AC073365.1	0.180041	-0.153648	0.0104894	-0.317785	0.288475
2	DPYD	0.188068	-0.240143	0.0729223	-0.553208	0.299634
2	CNTNAP5	0.19575	-0.113863	-0.000852676	-0.226874	0.310121
2	ADAM12	0.197919	0.171546	0.347916	-0.00482438	0.311805
2	MIR2052HG	0.207783	-0.148499	0.0528013	-0.3498	0.325527
2	PTPRQ	0.213562	-0.132929	0.0128704	-0.278728	0.332733
2	SLC35F3	0.237087	0.105351	0.272574	-0.0618716	0.367354
2	CHL1	0.249598	-0.115804	0.0157442	-0.247352	0.382536
2	RIT2	0.248779	-0.215551	0.0808254	-0.511928	0.382536
2	RGS2	0.257122	-0.0662542	0.0498723	-0.182381	0.391938
2	HSPH1	0.264755	-0.100235	0.016567	-0.217037	0.401403
2	PPP4R4	0.273424	-0.120835	0.0268826	-0.268552	0.412329
2	ANK3	0.276113	-0.180534	0.0258004	-0.386869	0.41417
2	PRKG1	0.280733	-0.247081	0.0843277	-0.57849	0.418871
2	KAZN	0.294605	0.265828	0.608441	-0.0767836	0.437256
2	CA12	0.296942	0.128574	0.283981	-0.0268333	0.438417
2	HECW1	0.304811	0.0828679	0.184635	-0.0188986	0.447692
2	SLC1A2	0.309988	-0.0383227	0.0691036	-0.145749	0.452935
2	CCDC146	0.311766	-0.123241	0.0282028	-0.274685	0.453186
2	ADGRL2	0.315962	-0.170608	0.0555218	-0.396738	0.454599
2	GRID2	0.315791	-0.220318	0.0833319	-0.523968	0.454599
2	ARNT2	0.332063	0.0776061	0.209813	-0.0546008	0.47534
2	SCARB1	0.339826	0.0499922	0.159871	-0.0598863	0.483995
2	AL033504.1	0.347776	0.129087	0.356442	-0.0982677	0.486241
2	GRIK2	0.350025	-0.227297	0.0605446	-0.515139	0.486241
2	LINC01505	0.345987	0.058201	0.153522	-0.0371203	0.486241
2	SAMD5	0.346576	0.140555	0.371577	-0.0904676	0.486241
2	STRIP2	0.349268	0.0715648	0.173416	-0.0302864	0.486241
2	QKI	0.352067	-0.0885149	0.0277803	-0.20481	0.48668
2	FCHSD2	0.361367	-0.0966355	0.0703753	-0.263646	0.497101
2	SLC2A3	0.365046	-0.0866502	0.0483255	-0.221626	0.499723
2	LRRC4C	0.370822	-0.166898	0.0674246	-0.40122	0.505178
2	HSP90AA1	0.373475	-0.177052	0.0809147	-0.435018	0.506346
2	AL022068.1	0.381161	0.145782	0.34464	-0.0530759	0.513845
2	COL11A1	0.38265	0.0912904	0.217057	-0.034476	0.513845
2	PDE1C	0.385546	-0.201982	0.0768505	-0.480814	0.51528
2	ST6GALNAC5	0.393944	-0.14512	0.100523	-0.390763	0.52402
2	CAMK1D	0.406041	0.0814688	0.203362	-0.0404247	0.535064
2	SYN3	0.404679	0.0945573	0.240919	-0.0518047	0.535064
2	STARD4-AS1	0.408731	0.0350607	0.163203	-0.0930821	0.536103
2	CDH12	0.419233	-0.112124	0.17929	-0.403538	0.544809
2	GALNTL6	0.417899	-0.136798	0.196674	-0.470271	0.544809
2	XACT	0.425322	-0.0558064	0.0650832	-0.176696	0.550188
2	B3GLCT	0.430677	-0.0938282	0.0518294	-0.239486	0.554571
2	ABCB1	0.438716	-0.00496475	0.128393	-0.138323	0.557288
2	LINC01725	0.438696	-0.122158	0.0575791	-0.301894	0.557288
2	TJP1	0.435082	0.0732896	0.225042	-0.0784631	0.557288
2	TENM4	0.450317	-0.121665	0.10136	-0.34469	0.569459
2	AQP4-AS1	0.452831	0.0897293	0.232254	-0.0527955	0.570082
2	DLGAP1	0.459242	0.125503	0.316446	-0.0654399	0.573123
2	PTCHD1-AS	0.459311	-0.124763	0.0698185	-0.319345	0.573123
2	SCG2	0.46312	-0.135641	0.0776708	-0.348953	0.57533
2	CCSER1	0.476194	-0.181244	0.130225	-0.492713	0.588977
2	NAV3	0.478766	-0.178029	0.109112	-0.46517	0.589573
2	AP001993.1	0.484936	0.0579937	0.154371	-0.0383833	0.594574
2	PDZD2	0.505726	0.0318531	0.244541	-0.180835	0.614719
2	TSPYL1	0.505456	-0.0771579	0.0709634	-0.225279	0.614719
2	TTN-AS1	0.530912	-0.117264	0.0837904	-0.318318	0.642563
2	HSPA1A	0.545792	-0.03512	0.0504837	-0.120724	0.654951
2	MT-ND3	0.544697	-0.239419	0.322688	-0.801526	0.654951
2	NTM	0.550227	0.166305	0.460743	-0.128133	0.657475
2	CAMK2D	0.568677	-0.054515	0.0470041	-0.156034	0.673811
2	CEMIP	0.56721	-0.0316323	0.081591	-0.144855	0.673811
2	PEG10	0.576908	-0.0746732	0.0615325	-0.210879	0.678733
2	PPFIA2	0.577645	-0.15925	0.181576	-0.500077	0.678733
2	GRIN2A	0.581567	0.0450985	0.213702	-0.123505	0.680506
2	RHOBTB2	0.585221	0.0577814	0.213985	-0.098422	0.681952
2	EPB41L4B	0.588087	-0.0761661	0.0748028	-0.227135	0.682471
2	ANKRD36B	0.609409	-0.115397	0.118253	-0.349047	0.704317
2	LARGE1	0.628978	0.030202	0.249449	-0.189045	0.723967
2	SLC24A2	0.632035	0.104282	0.360628	-0.152063	0.724528
2	TMEFF2	0.640717	-0.103617	0.108936	-0.316171	0.731506
2	MME	0.690533	0.0865989	0.295621	-0.122424	0.785202
2	AC025159.1	0.694802	0.0789144	0.288592	-0.130763	0.786884
2	PTPDC1	0.699915	0.0236073	0.155757	-0.108542	0.788339
2	TRPC6	0.701678	0.0796052	0.307438	-0.148228	0.788339
2	MT-ATP6	0.7105	-0.337437	0.461337	-1.13621	0.795083
2	CDH6	0.720728	0.0806893	0.275704	-0.114325	0.803341
2	ZNF804A	0.73115	-0.06064	0.0877891	-0.209069	0.811749
2	HTR4	0.75359	0.0708494	0.260291	-0.118592	0.830126
2	ZNF385B	0.751053	0.14981	0.542797	-0.243177	0.830126
2	MT-ND1	0.756699	-0.220037	0.353504	-0.793577	0.830308
2	MT-ND4L	0.774516	-0.0698053	0.146958	-0.286569	0.846564
2	TAC1	0.779919	-0.11097	0.228651	-0.45059	0.849178
2	MT-CO3	0.787114	-0.261522	0.520991	-1.04404	0.851645
2	VSNL1	0.788225	-0.0531935	0.119149	-0.225536	0.851645
2	AP000462.1	0.798295	0.018719	0.247021	-0.209582	0.85802
2	GRM1	0.800211	0.0705336	0.275354	-0.134287	0.85802
2	C5orf17	0.807438	-0.101269	0.293023	-0.495561	0.862491
2	DNAH14	0.813062	-0.0501721	0.103298	-0.203642	0.86522
2	ANKRD33B	0.823257	0.0361984	0.149936	-0.0775392	0.872776
2	GRIA4	0.829148	-0.0450134	0.116336	-0.206363	0.875729
2	ARHGAP6	0.84734	-0.0648747	0.163078	-0.292827	0.888289
2	MT-ND4	0.844412	-0.210458	0.501408	-0.922324	0.888289
2	OPCML	0.852308	-0.0369706	0.279575	-0.353516	0.890188
2	GRM8	0.880585	0.0587449	0.313502	-0.196012	0.91296
2	RYR3	0.880556	0.0581507	0.38236	-0.266059	0.91296
2	MT-ND2	0.898373	-0.106452	0.345927	-0.558831	0.921241
2	PENK	0.895772	-0.0264296	0.285755	-0.338614	0.921241
2	SUMF1	0.894591	0.0679596	0.392639	-0.25672	0.921241
2	MT-CO2	0.903854	-0.160982	0.571878	-0.893843	0.923503
2	CNTNAP3B	0.915809	-0.0468504	0.37836	-0.472061	0.93234
2	GDNF-AS1	0.927818	-0.0276748	0.133487	-0.188836	0.941168
2	XIST	0.948947	-1.60594e-06	8.60117e-05	-8.92236e-05	0.95915
2	MT-CYB	0.976487	-0.0692987	0.584372	-0.72297	0.983462
2	AC023905.1	0.984141	-0.00175519	0.152857	-0.156368	0.984141
2	MT-CO1	0.983149	-0.0463425	0.538214	-0.630899	0.984141

[truncated: 10 more sheets: 3, 12, 10, 9, 15, 18, 6, 17, 1, 5]
