# Supplementary material for: Single-Nucleus RNA-Seq Characterizes the Cell Types Along the Neuronal Lineage in the Adult Human Subependymal Zone and Reveals Reduced Oligodendrocyte Progenitor Abundance with Age
Source: eNeuro. 2024 Mar 1;11(3):ENEURO.0246-23.2024. doi: 10.1523/ENEURO.0246-23.2024 (PMC10913050; doi:10.1523/ENEURO.0246-23.2024)
Supplement: Extended Data table 3-2 — Genes with different expression level between middle-age and youth across multiple cell types. Download Extended Data table 3-2, XLS file. [file eneuro-11-ENEURO.0246-23.2024-s015.xls]

## Sheet: Sheet1
	Clusters
Gene	0	1	10	11	13	2	3	4	5	6	7	8	Numb. Of clusters with altered expression in M-ag
RAB3C	no change	no change	decreased in M-ag	no change	no change	decreased in M-ag	decreased in M-ag	decreased in M-ag	no change	no change	no change	no change	4
SEMA6D	no change	no change	no change	no change	no change	decreased in M-ag	decreased in M-ag	decreased in M-ag	no change	no change	decreased in M-ag	no change	4
AC025159.1	no change	no change	increased in M-ag	increased in M-ag	no change	no change	no change	no change	no change	no change	no change	increased in M-ag	3
ADGRL3	decreased in M-ag	decreased in M-ag	no change	no change	no change	no change	no change	no change	decreased in M-ag	no change	no change	no change	3
ANO4	no change	decreased in M-ag	no change	no change	no change	no change	no change	decreased in M-ag	decreased in M-ag	no change	no change	no change	3
CNTN4	no change	no change	decreased in M-ag	no change	no change	decreased in M-ag	no change	decreased in M-ag	no change	no change	no change	no change	3
CPE	no change	no change	no change	no change	no change	decreased in M-ag	no change	no change	no change	no change	decreased in M-ag	decreased in M-ag	3
EPB41L2	no change	no change	increased in M-ag	no change	no change	no change	no change	no change	no change	no change	decreased in M-ag	decreased in M-ag	3
FLRT2	no change	no change	decreased in M-ag	no change	no change	decreased in M-ag	decreased in M-ag	no change	no change	no change	no change	no change	3
GABRA2	no change	no change	no change	no change	no change	decreased in M-ag	decreased in M-ag	no change	no change	no change	decreased in M-ag	no change	3
HS3ST5	no change	decreased in M-ag	no change	decreased in M-ag	no change	no change	no change	no change	decreased in M-ag	no change	no change	no change	3
ITPKB	no change	no change	no change	no change	no change	no change	no change	no change	increased in M-ag	no change	increased in M-ag	increased in M-ag	3
MAN2A1	no change	no change	no change	decreased in M-ag	no change	decreased in M-ag	decreased in M-ag	no change	no change	no change	no change	no change	3
PBX3	no change	no change	no change	no change	no change	decreased in M-ag	no change	no change	decreased in M-ag	no change	no change	decreased in M-ag	3
SLC6A1-AS1	no change	no change	no change	increased in M-ag	no change	increased in M-ag	increased in M-ag	no change	no change	no change	no change	no change	3
AC026316.5	no change	increased in M-ag	no change	no change	no change	no change	no change	no change	increased in M-ag	no change	no change	no change	2
AC092691.1	no change	decreased in M-ag	no change	no change	no change	decreased in M-ag	no change	no change	no change	no change	no change	no change	2
AC104596.1	no change	no change	no change	no change	no change	no change	no change	no change	no change	no change	increased in M-ag	increased in M-ag	2
ADCY1	no change	no change	no change	no change	no change	decreased in M-ag	decreased in M-ag	no change	no change	no change	no change	no change	2
AGPAT4	no change	decreased in M-ag	no change	no change	no change	no change	no change	no change	decreased in M-ag	no change	no change	no change	2
AL354809.1	no change	increased in M-ag	no change	no change	no change	no change	no change	no change	increased in M-ag	no change	no change	no change	2
AL589740.1	no change	no change	no change	no change	no change	no change	no change	no change	no change	no change	decreased in M-ag	decreased in M-ag	2
ANKS1B	no change	decreased in M-ag	no change	no change	no change	no change	no change	no change	no change	no change	decreased in M-ag	no change	2
ANKUB1	no change	no change	no change	increased in M-ag	no change	no change	no change	no change	no change	no change	no change	increased in M-ag	2
BASP1	no change	no change	decreased in M-ag	no change	no change	no change	no change	no change	no change	no change	no change	decreased in M-ag	2
CALN1	no change	no change	no change	increased in M-ag	no change	no change	no change	no change	no change	no change	decreased in M-ag	no change	2
CAMK2D	decreased in M-ag	no change	no change	no change	no change	no change	no change	no change	decreased in M-ag	no change	no change	no change	2
CDH4	no change	no change	no change	no change	no change	no change	no change	no change	no change	no change	decreased in M-ag	decreased in M-ag	2
CHD7	no change	decreased in M-ag	no change	no change	no change	no change	no change	no change	decreased in M-ag	no change	no change	no change	2
CLU	no change	no change	no change	no change	no change	no change	no change	no change	increased in M-ag	no change	increased in M-ag	no change	2
CPEB4	no change	no change	no change	no change	no change	decreased in M-ag	decreased in M-ag	no change	no change	no change	no change	no change	2
DAB1	no change	no change	no change	no change	decreased in M-ag	decreased in M-ag	no change	no change	no change	no change	no change	no change	2
DISC1	no change	no change	no change	increased in M-ag	no change	no change	no change	no change	decreased in M-ag	no change	no change	no change	2
DNM3	no change	no change	no change	no change	no change	no change	no change	no change	no change	no change	decreased in M-ag	decreased in M-ag	2
DPP6	no change	decreased in M-ag	no change	no change	no change	no change	no change	no change	decreased in M-ag	no change	no change	no change	2
EIF4G3	no change	no change	no change	no change	no change	no change	no change	decreased in M-ag	decreased in M-ag	no change	no change	no change	2
FAM19A2	no change	no change	decreased in M-ag	no change	no change	no change	no change	decreased in M-ag	no change	no change	no change	no change	2
FCHSD2	no change	no change	no change	decreased in M-ag	no change	no change	decreased in M-ag	no change	no change	no change	no change	no change	2
FOXP1	no change	no change	no change	no change	no change	no change	no change	no change	decreased in M-ag	no change	decreased in M-ag	no change	2
FUT9	no change	decreased in M-ag	no change	no change	no change	no change	no change	no change	decreased in M-ag	no change	no change	no change	2
GABRB1	no change	no change	no change	no change	no change	no change	no change	no change	decreased in M-ag	no change	decreased in M-ag	no change	2
GRIA2	no change	decreased in M-ag	no change	no change	no change	no change	no change	no change	decreased in M-ag	no change	no change	no change	2
GRID2	no change	decreased in M-ag	no change	no change	no change	no change	no change	no change	decreased in M-ag	no change	no change	no change	2
HDAC9	no change	no change	no change	no change	no change	decreased in M-ag	decreased in M-ag	no change	no change	no change	no change	no change	2
HOMER1	no change	no change	no change	no change	no change	decreased in M-ag	decreased in M-ag	no change	no change	no change	no change	no change	2
IQCJ-SCHIP1	no change	decreased in M-ag	no change	no change	no change	no change	no change	no change	decreased in M-ag	no change	no change	no change	2
ITPR2	decreased in M-ag	no change	no change	no change	no change	no change	no change	no change	decreased in M-ag	no change	no change	no change	2
KALRN	decreased in M-ag	no change	no change	no change	no change	no change	no change	no change	no change	no change	no change	increased in M-ag	2
KCTD8	no change	decreased in M-ag	no change	decreased in M-ag	no change	no change	no change	no change	no change	no change	no change	no change	2
KDM4C	no change	decreased in M-ag	no change	no change	no change	no change	no change	no change	decreased in M-ag	no change	no change	no change	2
LIMCH1	no change	no change	no change	no change	no change	no change	no change	no change	decreased in M-ag	no change	no change	decreased in M-ag	2
LRCH3	no change	decreased in M-ag	no change	no change	no change	no change	no change	no change	decreased in M-ag	no change	no change	no change	2
LSAMP	no change	decreased in M-ag	no change	no change	no change	no change	no change	no change	decreased in M-ag	no change	no change	no change	2
MAGI1	decreased in M-ag	no change	no change	no change	no change	no change	no change	no change	no change	no change	decreased in M-ag	no change	2
MBNL1	no change	no change	no change	no change	no change	no change	no change	no change	no change	no change	decreased in M-ag	decreased in M-ag	2
MDGA2	no change	decreased in M-ag	no change	no change	no change	no change	no change	no change	decreased in M-ag	no change	no change	no change	2
MFAP3L	decreased in M-ag	no change	no change	no change	no change	no change	no change	no change	decreased in M-ag	no change	no change	no change	2
MIR4300HG	no change	no change	no change	no change	no change	no change	no change	no change	no change	no change	increased in M-ag	increased in M-ag	2
MIR4435-2HG	no change	no change	no change	no change	no change	increased in M-ag	increased in M-ag	no change	no change	no change	no change	no change	2
MYO6	no change	no change	no change	no change	no change	no change	no change	no change	no change	no change	decreased in M-ag	decreased in M-ag	2
NEAT1	no change	no change	no change	no change	no change	no change	no change	no change	no change	no change	increased in M-ag	increased in M-ag	2
NKAIN2	no change	no change	no change	decreased in M-ag	no change	no change	no change	no change	no change	no change	decreased in M-ag	no change	2
NPAS2	no change	no change	decreased in M-ag	no change	no change	decreased in M-ag	no change	no change	no change	no change	no change	no change	2
NR4A1	no change	no change	decreased in M-ag	no change	no change	no change	no change	no change	no change	no change	no change	increased in M-ag	2
NREP	no change	no change	no change	no change	no change	decreased in M-ag	decreased in M-ag	no change	no change	no change	no change	no change	2
NRG1	no change	no change	no change	no change	no change	decreased in M-ag	decreased in M-ag	no change	no change	no change	no change	no change	2
PBX1	no change	no change	no change	no change	no change	no change	no change	no change	decreased in M-ag	no change	no change	decreased in M-ag	2
PCDH15	no change	no change	no change	no change	no change	decreased in M-ag	decreased in M-ag	no change	no change	no change	no change	no change	2
PCDH17	no change	no change	no change	no change	no change	decreased in M-ag	decreased in M-ag	no change	no change	no change	no change	no change	2
PDE4D	no change	decreased in M-ag	no change	decreased in M-ag	no change	no change	no change	no change	no change	no change	no change	no change	2
PEAK1	no change	no change	decreased in M-ag	no change	no change	no change	no change	no change	no change	decreased in M-ag	no change	no change	2
PICALM	no change	no change	no change	no change	decreased in M-ag	no change	no change	no change	no change	no change	no change	decreased in M-ag	2
PKP4	no change	decreased in M-ag	no change	no change	no change	no change	no change	no change	no change	no change	no change	decreased in M-ag	2
PNISR	no change	no change	no change	no change	no change	no change	no change	no change	no change	no change	increased in M-ag	increased in M-ag	2
PPP3CA	no change	no change	no change	decreased in M-ag	no change	no change	no change	no change	no change	no change	no change	decreased in M-ag	2
PSME4	no change	no change	decreased in M-ag	no change	no change	no change	no change	no change	decreased in M-ag	no change	no change	no change	2
PTPRE	no change	no change	no change	decreased in M-ag	no change	no change	no change	no change	no change	no change	no change	decreased in M-ag	2
RPL41	no change	no change	no change	increased in M-ag	no change	no change	no change	no change	no change	no change	no change	decreased in M-ag	2
SERPINE2	no change	no change	no change	no change	no change	decreased in M-ag	decreased in M-ag	no change	no change	no change	no change	no change	2
SGMS1	no change	decreased in M-ag	no change	no change	no change	no change	no change	no change	no change	no change	no change	decreased in M-ag	2
SHROOM3	no change	no change	no change	no change	no change	no change	no change	no change	no change	no change	decreased in M-ag	decreased in M-ag	2
SLC35F1	no change	no change	increased in M-ag	decreased in M-ag	no change	no change	no change	no change	no change	no change	no change	no change	2
SLC44A5	no change	no change	no change	no change	no change	no change	no change	decreased in M-ag	no change	no change	no change	decreased in M-ag	2
SPRED1	no change	decreased in M-ag	no change	no change	no change	no change	no change	no change	no change	no change	no change	decreased in M-ag	2
SSBP2	no change	no change	no change	decreased in M-ag	no change	no change	no change	no change	no change	decreased in M-ag	no change	no change	2
SYT4	no change	no change	decreased in M-ag	no change	no change	decreased in M-ag	no change	no change	no change	no change	no change	no change	2
TBC1D12	no change	decreased in M-ag	no change	no change	no change	no change	no change	no change	decreased in M-ag	no change	no change	no change	2
TCF12	no change	no change	no change	no change	no change	no change	no change	no change	no change	no change	decreased in M-ag	decreased in M-ag	2
THSD7B	no change	no change	no change	no change	no change	decreased in M-ag	decreased in M-ag	no change	no change	no change	no change	no change	2
TRPM3	no change	no change	no change	no change	no change	decreased in M-ag	decreased in M-ag	no change	no change	no change	no change	no change	2
UBE2E1	no change	no change	no change	no change	no change	no change	no change	no change	no change	no change	decreased in M-ag	decreased in M-ag	2
UTRN	no change	no change	no change	no change	no change	no change	no change	decreased in M-ag	no change	increased in M-ag	no change	no change	2
ZNF804B	no change	no change	no change	no change	no change	no change	decreased in M-ag	decreased in M-ag	no change	no change	no change	no change	2
