# Supplementary material for: Single-Nucleus RNA-Seq Characterizes the Cell Types Along the Neuronal Lineage in the Adult Human Subependymal Zone and Reveals Reduced Oligodendrocyte Progenitor Abundance with Age
Source: eNeuro. 2024 Mar 1;11(3):ENEURO.0246-23.2024. doi: 10.1523/ENEURO.0246-23.2024 (PMC10913050; doi:10.1523/ENEURO.0246-23.2024)
Supplement: Extended Data table 3-3 — Spearman correlations between gene expression and age in a bulk RNA sequencing dataset of the human SEZ, for differentially expressed genes identified in the snRNAseq data. Download Extended Data table 3-3, XLS file. [file eneuro-11-ENEURO.0246-23.2024-s016.xls]

## Sheet: correlations_p05_bulk_DEGs
primerid	cluster	coef	dir_DEGs	corr	dir_corr	p	adj_p	consistent
RNF144A	cluster_0	-0.120485	decrease	0.653926	increase	0.00324271	0.13	No
GRM3	cluster_0	-0.374949	decrease	-0.612604	decrease	0.00687615	0.19	Yes
MAGI1	cluster_0	-0.23744	decrease	-0.490703	decrease	0.0386715	0.46	Yes
MFGE8	cluster_0	-0.190209	decrease	-0.605372	decrease	0.00776284	0.2	Yes
MEG3	cluster_10	-0.330905	decrease	0.600207	increase	0.00845094	0.2	No
FSTL4	cluster_10	0.447058	increase	0.677686	increase	0.00199927	0.11	Yes
LINC01250	cluster_10	0.370392	increase	0.786157	increase	0.000109594	0.02	Yes
PRICKLE2	cluster_10	-0.358618	decrease	-0.515496	decrease	0.0285558	0.39	Yes
CCDC196	cluster_10	0.261323	increase	0.53719	increase	0.0215094	0.34	Yes
PATJ	cluster_10	0.226191	increase	0.66219	increase	0.00275344	0.12	Yes
CLVS2	cluster_10	0.176649	increase	0.517562	increase	0.0278163	0.39	Yes
RGS4	cluster_10	-0.158064	decrease	-0.495868	decrease	0.0363664	0.45	Yes
NRIP1	cluster_10	-0.1278	decrease	-0.650827	decrease	0.00344363	0.13	Yes
AEBP2	cluster_11	-0.198136	decrease	0.539256	increase	0.0209171	0.34	No
HERC4	cluster_11	-0.170005	decrease	0.538223	increase	0.0212116	0.34	No
BCHE	cluster_11	0.15715	increase	-0.487604	decrease	0.0401072	0.46	No
DISC1	cluster_11	0.137838	increase	-0.518595	decrease	0.0274522	0.39	No
NKAIN2	cluster_11	-0.353094	decrease	-0.597108	decrease	0.00888684	0.2	Yes
CPNE8	cluster_11	-0.245695	decrease	-0.643595	decrease	0.00395233	0.13	Yes
CASK	cluster_11	-0.206251	decrease	-0.644628	decrease	0.00387612	0.13	Yes
PKP4	cluster_1	-0.300734	decrease	-0.571281	decrease	0.0132672	0.27	Yes
SGMS1	cluster_1	-0.299404	decrease	-0.604339	decrease	0.00789671	0.2	Yes
PTN	cluster_1	-0.16331	decrease	-0.76343	decrease	0.000227465	0.02	Yes
THSD7B	cluster_2	-0.476347	decrease	-0.777893	decrease	0.000144305	0.02	Yes
NRG1	cluster_2	-0.417037	decrease	-0.561984	decrease	0.0152103	0.28	Yes
TMEM117	cluster_2	-0.27563	decrease	-0.588843	decrease	0.0101382	0.21	Yes
RPL37	cluster_2	0.269143	increase	0.565083	increase	0.0145391	0.28	Yes
ADCY1	cluster_2	-0.266785	decrease	-0.672521	decrease	0.00222885	0.11	Yes
ZNF83	cluster_2	0.255244	increase	0.777893	increase	0.000144305	0.02	Yes
SERPINE2	cluster_2	-0.224124	decrease	-0.563017	decrease	0.0149839	0.28	Yes
TET3	cluster_2	-0.195763	decrease	-0.474174	decrease	0.0468049	0.46	Yes
MIR4435-2HG	cluster_2	0.17852	increase	0.771695	increase	0.000176074	0.02	Yes
NREP	cluster_2	-0.176055	decrease	-0.707645	decrease	0.00101888	0.07	Yes
GREB1L	cluster_3	-0.160786	decrease	0.495868	increase	0.0363664	0.45	No
NRG1	cluster_3	-0.470906	decrease	-0.561984	decrease	0.0152103	0.28	Yes
THSD7B	cluster_3	-0.404821	decrease	-0.777893	decrease	0.000144305	0.02	Yes
ADCY1	cluster_3	-0.310367	decrease	-0.672521	decrease	0.00222885	0.11	Yes
COL25A1	cluster_3	-0.274149	decrease	-0.519628	decrease	0.0270918	0.39	Yes
AGBL1	cluster_3	0.250728	increase	0.543389	increase	0.019771	0.34	Yes
RPS6KA2	cluster_3	0.214683	increase	0.637397	increase	0.0044358	0.14	Yes
MIR4435-2HG	cluster_3	0.20645	increase	0.771695	increase	0.000176074	0.02	Yes
SERPINE2	cluster_3	-0.185806	decrease	-0.563017	decrease	0.0149839	0.28	Yes
NREP	cluster_3	-0.151684	decrease	-0.707645	decrease	0.00101888	0.07	Yes
CA8	cluster_4	-0.239243	decrease	0.598141	increase	0.00873957	0.2	No
AHCYL2	cluster_5	-0.106736	decrease	0.755166	increase	0.000290968	0.02	No
PAG1	cluster_5	-0.215414	decrease	-0.521694	decrease	0.0263821	0.39	Yes
TAOK3	cluster_5	-0.170716	decrease	-0.473141	decrease	0.0473531	0.46	Yes
DISC1	cluster_5	-0.133575	decrease	-0.518595	decrease	0.0274522	0.39	Yes
MYLIP	cluster_5	-0.118847	decrease	-0.509298	decrease	0.0308661	0.41	Yes
RGS6	cluster_7	-0.275508	decrease	0.804752	increase	5.63789e-05	0.02	No
CDH4	cluster_7	-0.161125	decrease	0.48967	increase	0.0391456	0.46	No
MT2A	cluster_7	0.405883	increase	0.480372	increase	0.0436157	0.46	Yes
TSHZ2	cluster_7	0.386692	increase	0.503099	increase	0.0333184	0.43	Yes
NKAIN2	cluster_7	-0.236451	decrease	-0.597108	decrease	0.00888684	0.2	Yes
MAGI1	cluster_7	-0.224683	decrease	-0.490703	decrease	0.0386715	0.46	Yes
UBR5	cluster_8	-0.169883	decrease	0.481405	increase	0.0431007	0.46	No
CDH4	cluster_8	-0.105391	decrease	0.48967	increase	0.0391456	0.46	No
EYA4	cluster_8	0.733847	increase	0.474174	increase	0.0468049	0.46	Yes
DANT2	cluster_8	0.487243	increase	0.529959	increase	0.0236867	0.37	Yes
MYO16	cluster_8	-0.240601	decrease	-0.477273	decrease	0.0451889	0.46	Yes
TLN2	cluster_8	-0.219175	decrease	-0.612604	decrease	0.00687615	0.19	Yes
SGMS1	cluster_8	-0.182638	decrease	-0.604339	decrease	0.00789671	0.2	Yes
RORA-AS1	cluster_8	0.179991	increase	0.483471	increase	0.0420846	0.46	Yes
DOK5	cluster_8	-0.137098	decrease	-0.486571	decrease	0.0405948	0.46	Yes
SELENOW	cluster_8	-0.126401	decrease	-0.679752	decrease	0.00191308	0.11	Yes
PKP4	cluster_8	-0.118602	decrease	-0.571281	decrease	0.0132672	0.27	Yes
