# Supplementary material for: Single-Nucleus RNA-Seq Characterizes the Cell Types Along the Neuronal Lineage in the Adult Human Subependymal Zone and Reveals Reduced Oligodendrocyte Progenitor Abundance with Age
Source: eNeuro. 2024 Mar 1;11(3):ENEURO.0246-23.2024. doi: 10.1523/ENEURO.0246-23.2024 (PMC10913050; doi:10.1523/ENEURO.0246-23.2024)
Supplement: Extended Data table 4-1 — Spearman correlations between gene expression and age in a bulk RNA sequencing dataset of the human SEZ, for OPCs, microglia and immature neurons cluster 13 marker genes. Download Extended Data table 4-1, XLS file. [file eneuro-11-ENEURO.0246-23.2024-s017.xls]

## Sheet: correlations_p05_bulk_marker_ge
primerid	cluster	FC	dir_proportion	corr	dir_corr	p	adj_p	consistent
MYT1	4	1.67354	decrease	0.807852	increase	5.01269e-05	0.03	No
FERMT1	4	1.40006	decrease	0.544422	increase	0.0194923	0.39	No
DLGAP1	4	1.01683	decrease	0.55062	increase	0.0178846	0.39	No
CA8	4	0.98381	decrease	0.598141	increase	0.00873957	0.29	No
TACC2	4	0.756143	decrease	0.491736	increase	0.0382017	0.51	No
CACNA1A	4	0.728626	decrease	0.595042	increase	0.00918735	0.29	No
IGSF9B	4	0.645326	decrease	0.524794	increase	0.0253447	0.44	No
CACNA1D	4	0.584856	decrease	0.616736	increase	0.00640748	0.24	No
GOLGA8A	4	0.545216	decrease	0.522728	increase	0.0260327	0.44	No
CADPS2	4	0.531408	decrease	0.517562	increase	0.0278163	0.45	No
TRAF3IP2-AS1	4	0.513137	decrease	0.522728	increase	0.0260327	0.44	No
PCDH11X	4	0.498134	decrease	0.659091	increase	0.00292925	0.19	No
RNF144A	4	0.468332	decrease	0.653926	increase	0.00324271	0.2	No
TMC2	4	0.467795	decrease	0.539256	increase	0.0209171	0.41	No
PLEKHA2	4	0.443927	decrease	0.66219	increase	0.00275344	0.19	No
KCND3	4	0.440451	decrease	0.503099	increase	0.0333184	0.48	No
UNC80	4	0.4112	decrease	0.646695	increase	0.00372728	0.21	No
GPR176	4	0.37824	decrease	0.491736	increase	0.0382017	0.51	No
IDI2-AS1	4	0.366331	decrease	0.545455	increase	0.0192168	0.39	No
N4BP2	4	0.362293	decrease	0.491736	increase	0.0382017	0.51	No
SPG7	4	0.286617	decrease	0.511364	increase	0.0300805	0.46	No
TRAF3IP2	4	0.280184	decrease	0.482438	increase	0.0425903	0.54	No
XKR6	4	0.262488	decrease	0.493802	increase	0.0372754	0.51	No
EPN2	4	2.58657	decrease	-0.518595	decrease	0.0274522	0.45	Yes
COL9A1	4	2.25824	decrease	-0.586777	decrease	0.0104721	0.31	Yes
OLIG1	4	1.79584	decrease	-0.698347	decrease	0.00126656	0.13	Yes
KIF26B	4	1.77851	decrease	-0.558885	decrease	0.0159059	0.38	Yes
PDGFRA	4	1.72712	decrease	-0.816116	decrease	3.62591e-05	0.03	Yes
BCHE	4	1.64861	decrease	-0.487604	decrease	0.0401072	0.52	Yes
TMEM132C	4	1.54256	decrease	-0.544422	decrease	0.0194923	0.39	Yes
UST	4	1.52977	decrease	-0.659091	decrease	0.00292925	0.19	Yes
AFAP1L2	4	1.50169	decrease	-0.808885	decrease	4.81786e-05	0.03	Yes
MYO16	4	1.4735	decrease	-0.477273	decrease	0.0451889	0.56	Yes
DISC1	4	1.46315	decrease	-0.518595	decrease	0.0274522	0.45	Yes
CASK	4	1.4516	decrease	-0.644628	decrease	0.00387612	0.21	Yes
MTSS1	4	1.39675	decrease	-0.55062	decrease	0.0178846	0.39	Yes
GRIA4	4	1.23693	decrease	-0.493802	decrease	0.0372754	0.51	Yes
TEK	4	1.21584	decrease	-0.678719	decrease	0.00195578	0.19	Yes
SERPINE2	4	1.1477	decrease	-0.563017	decrease	0.0149839	0.38	Yes
PLPPR1	4	1.1116	decrease	-0.586777	decrease	0.0104721	0.31	Yes
TAOK3	4	1.06915	decrease	-0.473141	decrease	0.0473531	0.57	Yes
C1QL1	4	1.044	decrease	-0.516529	decrease	0.0281842	0.46	Yes
C3orf70	4	1.03322	decrease	-0.544422	decrease	0.0194923	0.39	Yes
ARHGAP10	4	1.03226	decrease	-0.67562	decrease	0.00208864	0.19	Yes
BLM	4	1.02494	decrease	-0.509298	decrease	0.0308661	0.46	Yes
GALNT10	4	0.98879	decrease	-0.736571	decrease	0.000489978	0.07	Yes
SOX4	4	0.987909	decrease	-0.616736	decrease	0.00640748	0.24	Yes
FYN	4	0.946367	decrease	-0.751033	decrease	0.000327938	0.05	Yes
EPHA5	4	0.936284	decrease	-0.548554	decrease	0.0184085	0.39	Yes
PTN	4	0.918681	decrease	-0.76343	decrease	0.000227465	0.05	Yes
PHLDA1	4	0.89401	decrease	-0.578513	decrease	0.0118971	0.33	Yes
OLIG2	4	0.854081	decrease	-0.635331	decrease	0.00460728	0.22	Yes
NKAIN4	4	0.811862	decrease	-0.605372	decrease	0.00776284	0.28	Yes
TNFRSF21	4	0.704843	decrease	-0.626033	decrease	0.00544718	0.23	Yes
KCNS3	4	0.673541	decrease	-0.473141	decrease	0.0473531	0.57	Yes
NT5E	4	0.659304	decrease	-0.54029	decrease	0.0206258	0.41	Yes
SPRY4-AS1	4	0.65591	decrease	-0.508265	decrease	0.0312648	0.46	Yes
TRIB2	4	0.62892	decrease	-0.758265	decrease	0.000265601	0.05	Yes
IFI44	4	0.624647	decrease	-0.498967	decrease	0.0350349	0.5	Yes
CRTAC1	4	0.592266	decrease	-0.554752	decrease	0.0168724	0.39	Yes
SALL3	4	0.561065	decrease	-0.598141	decrease	0.00873957	0.29	Yes
ZNF521	4	0.555782	decrease	-0.497934	decrease	0.0354745	0.5	Yes
ASIC4	4	0.548684	decrease	-0.664257	decrease	0.00264113	0.19	Yes
CXXC4	4	0.521173	decrease	-0.580579	decrease	0.0115271	0.33	Yes
SOX8	4	0.504685	decrease	-0.484504	decrease	0.0415834	0.54	Yes
MAGI1	4	0.484617	decrease	-0.490703	decrease	0.0386715	0.51	Yes
AR	4	0.444904	decrease	-0.668389	decrease	0.00242779	0.19	Yes
IGF2BP2	4	0.435992	decrease	-0.522728	decrease	0.0260327	0.44	Yes
PLD5	4	0.428043	decrease	-0.694215	decrease	0.00139166	0.14	Yes
ADCY1	4	0.407585	decrease	-0.672521	decrease	0.00222885	0.19	Yes
PGRMC1	4	0.407456	decrease	-0.544422	decrease	0.0194923	0.39	Yes
CLASP2	4	0.405034	decrease	-0.637397	decrease	0.0044358	0.22	Yes
LINC01102	4	0.40272	decrease	-0.505166	decrease	0.0324848	0.48	Yes
TRIM24	4	0.374206	decrease	-0.585744	decrease	0.0106424	0.32	Yes
SGMS1	4	0.35924	decrease	-0.604339	decrease	0.00789671	0.28	Yes
ARSB	4	0.329977	decrease	-0.58781	decrease	0.0103041	0.31	Yes
DENND2A	4	0.30741	decrease	-0.545455	decrease	0.0192168	0.39	Yes
RGMB	4	0.280073	decrease	-0.542356	decrease	0.0200528	0.4	Yes
FKBP5	6	1.78173	decrease	0.640496	increase	0.00418837	0.21	No
TBC1D1	6	1.33987	decrease	0.536157	increase	0.0218104	0.41	No
KBTBD12	6	1.28154	decrease	0.523761	increase	0.0256869	0.44	No
SOAT1	6	1.1694	decrease	0.534091	increase	0.0224224	0.42	No
SSH1	6	1.16523	decrease	0.51343	increase	0.0293105	0.46	No
PLEKHA2	6	1.02439	decrease	0.66219	increase	0.00275344	0.19	No
FTL	6	0.938133	decrease	0.493802	increase	0.0372754	0.51	No
MAP3K5	6	0.902305	decrease	0.569215	increase	0.0136809	0.36	No
TRANK1	6	0.575281	decrease	0.793389	increase	8.52991e-05	0.04	No
MIA2	6	0.524385	decrease	0.479339	increase	0.0441354	0.55	No
RNF216	6	0.507762	decrease	0.514463	increase	0.0289312	0.46	No
NFX1	6	0.498955	decrease	0.6281	increase	0.00525055	0.23	No
GGA2	6	0.489937	decrease	0.629133	increase	0.00515442	0.23	No
GIT2	6	0.451078	decrease	0.5	increase	0.0345996	0.5	No
HERC4	6	0.442988	decrease	0.538223	increase	0.0212116	0.41	No
PGGT1B	6	0.440414	decrease	0.52686	increase	0.024671	0.44	No
RNASEH2B	6	0.43365	decrease	0.482438	increase	0.0425903	0.54	No
HNRNPD	6	0.426963	decrease	0.558885	increase	0.0159059	0.38	No
EIF3H	6	0.410741	decrease	0.475207	increase	0.0462614	0.57	No
SLC8A1-AS1	6	0.384957	decrease	0.57748	increase	0.0120856	0.34	No
N4BP2	6	0.382315	decrease	0.491736	increase	0.0382017	0.51	No
GLB1	6	0.365591	decrease	0.511364	increase	0.0300805	0.46	No
DTNBP1	6	0.361016	decrease	0.523761	increase	0.0256869	0.44	No
SEC22A	6	0.330399	decrease	0.634298	increase	0.00469503	0.22	No
CACNA1D	6	0.320622	decrease	0.616736	increase	0.00640748	0.24	No
SSR1	6	0.309842	decrease	0.632232	increase	0.0048746	0.22	No
EIF4B	6	0.307891	decrease	0.559918	increase	0.0156713	0.38	No
RPL5	6	0.298509	decrease	0.471075	increase	0.0484643	0.57	No
HM13	6	0.28773	decrease	0.486571	increase	0.0405948	0.53	No
MAST3	6	0.282821	decrease	0.603306	increase	0.00803243	0.28	No
TBC1D30	6	0.272619	decrease	0.481405	increase	0.0431007	0.54	No
MIA3	6	0.26819	decrease	0.613637	increase	0.00675646	0.25	No
SIRPA	6	0.258939	decrease	0.554752	increase	0.0168724	0.39	No
HSPB11	6	0.256528	decrease	0.569215	increase	0.0136809	0.36	No
HS3ST4	6	3.38606	decrease	-0.66219	decrease	0.00275344	0.19	Yes
SYNDIG1	6	2.91597	decrease	-0.661157	decrease	0.00281105	0.19	Yes
RASGEF1C	6	2.8685	decrease	-0.66529	decrease	0.0025864	0.19	Yes
MAML3	6	2.74229	decrease	-0.494835	decrease	0.0368187	0.51	Yes
CTSB	6	2.62082	decrease	-0.668389	decrease	0.00242779	0.19	Yes
PAG1	6	2.3978	decrease	-0.521694	decrease	0.0263821	0.45	Yes
DISC1	6	2.13304	decrease	-0.518595	decrease	0.0274522	0.45	Yes
SH3RF3	6	2.01836	decrease	-0.798554	decrease	7.08909e-05	0.03	Yes
NRIP1	6	1.6892	decrease	-0.650827	decrease	0.00344363	0.2	Yes
ST8SIA4	6	1.66215	decrease	-0.471075	decrease	0.0484643	0.57	Yes
LDLRAD4	6	1.61043	decrease	-0.554752	decrease	0.0168724	0.39	Yes
KDM7A	6	0.987808	decrease	-0.507232	decrease	0.0316675	0.47	Yes
TLN2	6	0.983226	decrease	-0.612604	decrease	0.00687615	0.25	Yes
RIC1	6	0.701703	decrease	-0.664257	decrease	0.00264113	0.19	Yes
MTSS1	6	0.59793	decrease	-0.55062	decrease	0.0178846	0.39	Yes
GALNT1	6	0.578608	decrease	-0.510331	decrease	0.0304713	0.46	Yes
SGPP1	6	0.538317	decrease	-0.670455	decrease	0.00232657	0.19	Yes
HSPA4	6	0.514215	decrease	-0.508265	decrease	0.0312648	0.46	Yes
SETD3	6	0.474246	decrease	-0.491736	decrease	0.0382017	0.51	Yes
TLK2	6	0.440977	decrease	-0.597108	decrease	0.00888684	0.29	Yes
TMEM117	6	0.435692	decrease	-0.588843	decrease	0.0101382	0.31	Yes
GAREM1	6	0.411188	decrease	-0.512397	decrease	0.0296935	0.46	Yes
TPP2	6	0.408496	decrease	-0.579546	decrease	0.0117109	0.33	Yes
PPP2R2D	6	0.403788	decrease	-0.473141	decrease	0.0473531	0.57	Yes
ARSB	6	0.399613	decrease	-0.58781	decrease	0.0103041	0.31	Yes
KPNA1	6	0.38577	decrease	-0.517562	decrease	0.0278163	0.45	Yes
MFSD11	6	0.376247	decrease	-0.477273	decrease	0.0451889	0.56	Yes
IVNS1ABP	6	0.371473	decrease	-0.626033	decrease	0.00544718	0.23	Yes
ETF1	6	0.371224	decrease	-0.504133	decrease	0.0328996	0.48	Yes
RABEP1	6	0.370515	decrease	-0.563017	decrease	0.0149839	0.38	Yes
TRPC4AP	6	0.36591	decrease	-0.677686	decrease	0.00199927	0.19	Yes
MTDH	6	0.356863	decrease	-0.545455	decrease	0.0192168	0.39	Yes
EXOC2	6	0.352986	decrease	-0.497934	decrease	0.0354745	0.5	Yes
CDC42	6	0.351215	decrease	-0.517562	decrease	0.0278163	0.45	Yes
CXADR	6	0.31919	decrease	-0.645662	decrease	0.0038011	0.21	Yes
KPNB1	6	0.280152	decrease	-0.511364	decrease	0.0300805	0.46	Yes
ARPC5	6	0.258147	decrease	-0.627066	decrease	0.00534813	0.23	Yes
GRIA4	13	2.13747	increase	-0.493802	decrease	0.0372754	0.51	No
NRG1	13	1.95617	increase	-0.561984	decrease	0.0152103	0.38	No
STXBP6	13	1.66288	increase	-0.703513	decrease	0.00112345	0.12	No
THSD7B	13	1.50833	increase	-0.777893	decrease	0.000144305	0.04	No
KIT	13	1.1696	increase	-0.471075	decrease	0.0484643	0.57	No
PDE1A	13	0.946335	increase	-0.495868	decrease	0.0363664	0.51	No
CASK	13	0.937177	increase	-0.644628	decrease	0.00387612	0.21	No
ADCY1	13	0.751459	increase	-0.672521	decrease	0.00222885	0.19	No
MTSS1	13	0.707263	increase	-0.55062	decrease	0.0178846	0.39	No
CRTAC1	13	0.627652	increase	-0.554752	decrease	0.0168724	0.39	No
PGRMC1	13	0.581405	increase	-0.544422	decrease	0.0194923	0.39	No
BCHE	13	0.55571	increase	-0.487604	decrease	0.0401072	0.52	No
GLP1R	13	0.490953	increase	-0.510331	decrease	0.0304713	0.46	No
DIRAS2	13	0.484923	increase	-0.478306	decrease	0.0446598	0.56	No
TM2D3	13	0.443342	increase	-0.559918	decrease	0.0156713	0.38	No
B3GALT2	13	0.418301	increase	-0.486571	decrease	0.0405948	0.53	No
EPDR1	13	0.406131	increase	-0.779959	decrease	0.000134858	0.04	No
HELLS	13	0.387469	increase	-0.491736	decrease	0.0382017	0.51	No
NREP	13	0.37544	increase	-0.707645	decrease	0.00101888	0.12	No
AR	13	0.355782	increase	-0.668389	decrease	0.00242779	0.19	No
EPHA5	13	0.342105	increase	-0.548554	decrease	0.0184085	0.39	No
SOX4	13	0.320912	increase	-0.616736	decrease	0.00640748	0.24	No
RAD21	13	0.318101	increase	-0.536157	decrease	0.0218104	0.41	No
CLCN3	13	0.315789	increase	-0.551653	decrease	0.0176272	0.39	No
LINC01102	13	0.313678	increase	-0.505166	decrease	0.0324848	0.48	No
EXOC2	13	0.311776	increase	-0.497934	decrease	0.0354745	0.5	No
CISD2	13	0.288208	increase	-0.514463	decrease	0.0289312	0.46	No
CPNE8	13	0.284593	increase	-0.643595	decrease	0.00395233	0.21	No
CDC42	13	0.278361	increase	-0.517562	decrease	0.0278163	0.45	No
KCNS3	13	0.268952	increase	-0.473141	decrease	0.0473531	0.57	No
MKRN1	13	0.257775	increase	-0.610538	decrease	0.00712067	0.26	No
CXXC4	13	0.250036	increase	-0.580579	decrease	0.0115271	0.33	No
PRR16	13	2.67652	increase	0.623967	increase	0.00564975	0.23	Yes
DNAH14	13	1.66374	increase	0.635331	increase	0.00460728	0.22	Yes
ANKRD30B	13	1.3702	increase	0.597108	increase	0.00888684	0.29	Yes
TPM1	13	1.29583	increase	0.60124	increase	0.00830953	0.29	Yes
KCND3	13	1.1032	increase	0.503099	increase	0.0333184	0.48	Yes
AEBP2	13	1.04139	increase	0.539256	increase	0.0209171	0.41	Yes
HTR1E	13	1.04131	increase	0.567149	increase	0.0141048	0.36	Yes
MCC	13	1.03287	increase	0.492769	increase	0.0377364	0.51	Yes
IQSEC3	13	0.921409	increase	0.553719	increase	0.0171211	0.39	Yes
N4BP2	13	0.913319	increase	0.491736	increase	0.0382017	0.51	Yes
CACNA1B	13	0.897163	increase	0.509298	increase	0.0308661	0.46	Yes
SLC35F3	13	0.873869	increase	0.48967	increase	0.0391456	0.51	Yes
LINC01902	13	0.86426	increase	0.553719	increase	0.0171211	0.39	Yes
UNC80	13	0.804923	increase	0.646695	increase	0.00372728	0.21	Yes
MEG3	13	0.75821	increase	0.600207	increase	0.00845094	0.29	Yes
STXBP1	13	0.740075	increase	0.554752	increase	0.0168724	0.39	Yes
CACNA1D	13	0.734895	increase	0.616736	increase	0.00640748	0.24	Yes
FTX	13	0.726241	increase	0.571281	increase	0.0132672	0.35	Yes
ANO5	13	0.717519	increase	0.471075	increase	0.0484643	0.57	Yes
PARM1	13	0.707634	increase	0.530992	increase	0.0233655	0.43	Yes
NANOS1	13	0.704893	increase	0.618802	increase	0.00618305	0.24	Yes
TMX4	13	0.675855	increase	0.477273	increase	0.0451889	0.56	Yes
LINC01193	13	0.671299	increase	0.761364	increase	0.000242124	0.05	Yes
CCPG1	13	0.642309	increase	0.707645	increase	0.00101888	0.12	Yes
FAAH2	13	0.641035	increase	0.581612	increase	0.0113456	0.33	Yes
PCLO	13	0.636924	increase	0.616736	increase	0.00640748	0.24	Yes
DLGAP1	13	0.60541	increase	0.55062	increase	0.0178846	0.39	Yes
PWRN1	13	0.599239	increase	0.552686	increase	0.0173727	0.39	Yes
MPHOSPH8	13	0.571199	increase	0.530992	increase	0.0233655	0.43	Yes
SYN2	13	0.536408	increase	0.471075	increase	0.0484643	0.57	Yes
SELENOM	13	0.523362	increase	0.736571	increase	0.000489978	0.07	Yes
DANT2	13	0.518353	increase	0.529959	increase	0.0236867	0.43	Yes
SPTBN4	13	0.507768	increase	0.632232	increase	0.0048746	0.22	Yes
ZFR2	13	0.494691	increase	0.54029	increase	0.0206258	0.41	Yes
ADK	13	0.490891	increase	0.632232	increase	0.0048746	0.22	Yes
USP22	13	0.488704	increase	0.619835	increase	0.00607325	0.24	Yes
CATSPER2	13	0.477718	increase	0.704546	increase	0.00109651	0.12	Yes
GREB1	13	0.462994	increase	0.76343	increase	0.000227465	0.05	Yes
CADM3	13	0.435534	increase	0.61467	increase	0.00663847	0.25	Yes
UPP1	13	0.432884	increase	0.512397	increase	0.0296935	0.46	Yes
GLIS1	13	0.427428	increase	0.52686	increase	0.024671	0.44	Yes
SGSM1	13	0.415917	increase	0.84091	increase	1.23661e-05	0.02	Yes
FBXO22	13	0.413749	increase	0.493802	increase	0.0372754	0.51	Yes
SYT14	13	0.409517	increase	0.573347	increase	0.0128635	0.35	Yes
HUS1	13	0.40756	increase	0.552686	increase	0.0173727	0.39	Yes
EPB41L1	13	0.393841	increase	0.547521	increase	0.0186748	0.39	Yes
TCEAL6	13	0.389032	increase	0.668389	increase	0.00242779	0.19	Yes
TRANK1	13	0.388632	increase	0.793389	increase	8.52991e-05	0.04	Yes
TACC2	13	0.38751	increase	0.491736	increase	0.0382017	0.51	Yes
ZNF519	13	0.380361	increase	0.473141	increase	0.0473531	0.57	Yes
INHBA-AS1	13	0.378678	increase	0.636364	increase	0.00452088	0.22	Yes
RAI2	13	0.377053	increase	0.560951	increase	0.0154395	0.38	Yes
OVCH1	13	0.373255	increase	0.509298	increase	0.0308661	0.46	Yes
FAM185A	13	0.360371	increase	0.512397	increase	0.0296935	0.46	Yes
RSBN1	13	0.354703	increase	0.503099	increase	0.0333184	0.48	Yes
TMEM161B-AS1	13	0.353545	increase	0.571281	increase	0.0132672	0.35	Yes
MDN1	13	0.353199	increase	0.757232	increase	0.000273841	0.05	Yes
GGA2	13	0.348379	increase	0.629133	increase	0.00515442	0.23	Yes
GPR176	13	0.347229	increase	0.491736	increase	0.0382017	0.51	Yes
CLVS2	13	0.347008	increase	0.517562	increase	0.0278163	0.45	Yes
CDKL2	13	0.344294	increase	0.737604	increase	0.000476526	0.07	Yes
HERC4	13	0.344195	increase	0.538223	increase	0.0212116	0.41	Yes
XYLB	13	0.341973	increase	0.538223	increase	0.0212116	0.41	Yes
HUWE1	13	0.341361	increase	0.559918	increase	0.0156713	0.38	Yes
PCDH11X	13	0.340757	increase	0.659091	increase	0.00292925	0.19	Yes
CEP70	13	0.33638	increase	0.770662	increase	0.000181904	0.05	Yes
USP11	13	0.324832	increase	0.483471	increase	0.0420846	0.54	Yes
MCF2L2	13	0.324807	increase	0.669422	increase	0.00237673	0.19	Yes
ZNF382	13	0.322766	increase	0.644628	increase	0.00387612	0.21	Yes
PPFIA4	13	0.319359	increase	0.578513	increase	0.0118971	0.33	Yes
STX3	13	0.309248	increase	0.642562	increase	0.00402977	0.21	Yes
POU2F2	13	0.306442	increase	0.545455	increase	0.0192168	0.39	Yes
ITSN1	13	0.305824	increase	0.523761	increase	0.0256869	0.44	Yes
MIAT	13	0.304664	increase	0.748967	increase	0.000347856	0.05	Yes
WASF3	13	0.303518	increase	0.535124	increase	0.0221148	0.41	Yes
TXLNG	13	0.30269	increase	0.590909	increase	0.00981288	0.31	Yes
KIF1A	13	0.302247	increase	0.535124	increase	0.0221148	0.41	Yes
ESYT3	13	0.292062	increase	0.642562	increase	0.00402977	0.21	Yes
USP28	13	0.290236	increase	0.594009	increase	0.00934064	0.3	Yes
FAM120B	13	0.288185	increase	0.579546	increase	0.0117109	0.33	Yes
NAAA	13	0.287121	increase	0.552686	increase	0.0173727	0.39	Yes
P3H2-AS1	13	0.282584	increase	0.501033	increase	0.0341684	0.49	Yes
MALT1	13	0.279999	increase	0.492769	increase	0.0377364	0.51	Yes
ABCC8	13	0.27958	increase	0.755166	increase	0.000290968	0.05	Yes
PPP1R13B	13	0.278181	increase	0.571281	increase	0.0132672	0.35	Yes
CEP295	13	0.274832	increase	0.493802	increase	0.0372754	0.51	Yes
GOLGA8B	13	0.273561	increase	0.595042	increase	0.00918735	0.29	Yes
MIA3	13	0.272418	increase	0.613637	increase	0.00675646	0.25	Yes
DMKN	13	0.267445	increase	0.841943	increase	1.17785e-05	0.02	Yes
AKR1E2	13	0.266376	increase	0.529959	increase	0.0236867	0.43	Yes
SLC26A11	13	0.266227	increase	0.55062	increase	0.0178846	0.39	Yes
SYN1	13	0.266158	increase	0.522728	increase	0.0260327	0.44	Yes
ERICH3	13	0.261335	increase	0.571281	increase	0.0132672	0.35	Yes
PIR	13	0.258781	increase	0.482438	increase	0.0425903	0.54	Yes
PIGZ	13	0.258293	increase	0.729339	increase	0.000593353	0.08	Yes
NMNAT3	13	0.256156	increase	0.472108	increase	0.0479063	0.57	Yes
CYP4Z1	13	0.255885	increase	0.788224	increase	0.00010212	0.04	Yes
FAM241B	13	0.254257	increase	0.522728	increase	0.0260327	0.44	Yes
FAM153A	13	0.25344	increase	0.657025	increase	0.0030515	0.19	Yes
GPR162	13	0.252523	increase	0.65186	increase	0.00337555	0.2	Yes
MBTPS1	13	0.250465	increase	0.515496	increase	0.0285558	0.46	Yes
